# Supplementary material for: Brain transcriptome analysis of a CLN2 mouse model as a function of disease progression
Source: J Neuroinflammation. 2021 Nov 8;18:262. doi: 10.1186/s12974-021-02302-z (PMC8576919; doi:10.1186/s12974-021-02302-z)
Supplement: Supplementary file 1 — Additional file 1. List of expressed genes identified by RNA-seq in forebrain /midbrain (F/M) and cerebellum (Cb) in Tpp1−/− mouse brains (T) versus control (N) brains at 1-, 2- and 3- and 4-month of age. [file 12974_2021_2302_MOESM1_ESM.xlsx]

## Sheet: Information
Additional File 1. List of expressed genes identified by RNA-seq in forebrain /midbrain n (F/M) and cerebellum (Cb) in Tpp1-/- mouse brains (T) versus control (N) brains at 1-, 2- and 3- and 4-month of age (each age data set is a different exel sheet). Two pairwise comparisons, F/M-T vs. F/M-N and Cb-T vs Cb-N were conducted using the criteria of fold-changes greater than 1.5 and FDR less than 0.…

## Sheet: 1 mo.
gene_id	gene	GENENAME	REFSEQ	F/M-Control:Mean 1mo.	F/M-Control:Sd 1mo.	F/M-Tpp1-/-:Mean 1mo.	F/M-Tpp1-/-:SD 1mo.	Cb-Control:Mean 1mo.	Cb-Control:Sd 1mo.	Cb-Tpp1-/-:Mean 1mo.	Cb-Tpp1-/-:SD 1mo.	F/M-Tpp1-/- vs F/M-Control: l1fc 1mo.	F/M Tpp1-/- vs F/M-Control:p value 1mo.	F/M-Tpp1-/- vs F/M-Control: FDR 1mo.	Cb-Tpp1-/- vs Cb-Control: l1fc 1mo.	Cb Tpp1-/- vs Cb-Control:p value 1mo.	Cb-Tpp1-/- vs Cb-Control: FDR 1mo.	F/M-Tpp1-/- vs F/M-Control: DEG 1 mo.	Cb-Tpp1-/- vs Cb-Control: DEG 1mo.
ENSMUSG00000007777.9	0610009B22Rik	RIKEN cDNA 0610009B22 gene	NM_025319	336.031	10.2144	335.896	18.2039	346.147	33.9979	370.372	83.7152	-0.000229745	0.998792	0.99971	0.105733	0.479875	0.872285
ENSMUSG00000042208.15	0610010F05Rik	RIKEN cDNA 0610010F05 gene	NM_001347242	1742.78	87.6464	1691.53	112.112	1564.19	71.4902	1421.26	199.181	-0.0432201	0.685891	0.99971	-0.136484	0.202586	0.734952
ENSMUSG00000020831.18	0610010K14Rik	RIKEN cDNA 0610010K14 gene	NM_001177601	25.816	8.4406	28.0207	6.32793	41.6575	6.56269	48.4236	5.05577	0.144911	0.660669	0.99971	0.208887	0.471191	0.869542
ENSMUSG00000107002.1	0610012G03Rik	RIKEN cDNA 0610012G03 gene	NM_025320	431.55	46.4995	449.497	43.9197	369.953	33.1608	505.018	116.304	0.0613505	0.708088	0.99971	0.449807	0.00585085	0.481937
ENSMUSG00000058706.5	0610030E20Rik	RIKEN cDNA 0610030E20 gene	NM_026696	612.467	42.0277	593.631	32.0915	1006	74.2303	892.38	70.8037	-0.043943	0.676919	0.99971	-0.175371	0.0814178	0.63065
ENSMUSG00000028608.15	0610037L13Rik	RIKEN cDNA 0610037L13 gene	NM_001347160	930.079	55.7643	966.636	61.334	1139.39	50.6745	1170.17	14.7455	0.0561664	0.512758	0.99971	0.0382867	0.646811	0.924275
ENSMUSG00000060512.7	0610040J01Rik	RIKEN cDNA 0610040J01 gene	NM_029554	80.77	6.54923	80.0616	14.3577	222.527	57.0955	212.094	56.643	-0.00732902	0.976377	0.99971	-0.0617625	0.780984	0.95841
ENSMUSG00000090066.2	1110002E22Rik	RIKEN cDNA 1110002E22 gene	XM_006502554	95.1343	15.2609	102.261	25.7888	6.78056	4.44158	10.1451	4.66849	0.109659	0.708279	0.99971	0.498397	0.299363	0.796169
ENSMUSG00000030663.12	1110004F10Rik	RIKEN cDNA 1110004F10 gene	NM_019772	1258.01	93.7325	1273.32	12.4852	1176.43	54.5674	1126.42	148.968	0.0184124	0.860131	0.99971	-0.0608953	0.560266	0.90008
ENSMUSG00000021023.14	1110008L16Rik	RIKEN cDNA 1110008L16 gene	NM_025373	135.02	2.71349	148.984	6.88587	97.1224	16.2833	93.8371	12.0972	0.141794	0.404075	0.99971	-0.0434361	0.809519	0.963526
ENSMUSG00000039195.4	1110008P14Rik	RIKEN cDNA 1110008P14 gene	NM_198001	1465.19	140.582	1380.46	116.606	670.344	20.493	760.065	148.292	-0.0850092	0.517475	0.99971	0.183542	0.172418	0.709887
ENSMUSG00000045237.5	1110012L19Rik	RIKEN cDNA 1110012L19 gene	NM_026787	163.329	17.3026	187.475	17.2792	220.717	32.2329	252.345	41.8314	0.193564	0.257868	0.99971	0.201238	0.217003	0.744401
ENSMUSG00000028441.12	1110017D15Rik	RIKEN cDNA 1110017D15 gene	NM_001048005	27.0227	8.16795	28.2296	7.27318	15.7587	2.2806	17.868	2.3748	0.0672654	0.853942	0.99971	0.182349	0.648131	0.924889
ENSMUSG00000037971.10	1110032A03Rik	RIKEN cDNA 1110032A03 gene	NM_001311073	584.375	28.0193	655.608	19.3006	535.179	38.7601	584.428	21.7088	0.1668	0.0773268	0.99971	0.131245	0.165081	0.700812
ENSMUSG00000046999.2	1110032F04Rik	RIKEN cDNA 1110032F04 gene	NM_001167996	329.441	59.6848	361.364	37.9628	29.6142	10.9087	26.9564	4.68422	0.137351	0.454741	0.99971	-0.12354	0.656682	0.926451
ENSMUSG00000063236.6	1110038F14Rik	RIKEN cDNA 1110038F14 gene	NM_001347540	247.365	39.7463	231.875	18.7399	263.187	5.42542	258.536	65.8148	-0.0904648	0.608609	0.99971	-0.0177086	0.918889	0.984358
ENSMUSG00000040591.18	1110051M20Rik	RIKEN cDNA 1110051M20 gene	NM_001311144	1500.23	56.1618	1591.32	41.2445	1050.53	25.4181	1111.01	88.2655	0.0847561	0.292543	0.99971	0.083424	0.310774	0.802131
ENSMUSG00000035171.9	1110059E24Rik	RIKEN cDNA 1110059E24 gene	NM_025423	396.386	9.38772	437.49	7.15749	525.077	30.5295	527.188	88.5872	0.142748	0.254893	0.99971	0.0125922	0.917424	0.984159
ENSMUSG00000032551.7	1110059G10Rik	RIKEN cDNA 1110059G10 gene	NM_025419	361.458	22.0431	394.845	32.6597	334.42	31.4498	327.913	92.6602	0.126286	0.462489	0.99971	-0.0192135	0.91124	0.983021
ENSMUSG00000078570.10	1110065P20Rik	RIKEN cDNA 1110065P20 gene	NM_001142727	417.746	54.036	417.735	12.9517	341.83	38.1153	425.262	138.477	0.00182061	0.992297	0.99971	0.320296	0.0894912	0.643703
ENSMUSG00000045414.7	1190002N15Rik	RIKEN cDNA 1190002N15 gene	NM_001033145	1459.09	109.176	1441.35	124.286	4668.33	138.457	4320.56	798.233	-0.016972	0.893683	0.99971	-0.11098	0.371512	0.828492
ENSMUSG00000063320.11	1190007I07Rik	RIKEN cDNA 1190007I07 gene	NM_001135567	94.2327	8.2968	70.1587	13.2492	94.319	4.31696	96.5635	15.5438	-0.419647	0.043885	0.99971	0.0453571	0.819121	0.964516
ENSMUSG00000068099.4	1500009C09Rik	RIKEN cDNA 1500009C09 gene	NR_037697	1745.3	25.5908	1935.3	106.103	1969.44	151.159	2240.38	357.099	0.148746	0.188795	0.99971	0.187092	0.0962519	0.650705
ENSMUSG00000087651.3	1500009L16Rik	RIKEN cDNA 1500009L16 gene	NM_001145198	268.526	22.7697	281.253	18.7181	167.81	12.8169	184.263	34.3163	0.0639744	0.667721	0.99971	0.138831	0.374649	0.829883
ENSMUSG00000072694.8	1500011B03Rik	RIKEN cDNA 1500011B03 gene	NR_027817	1748.25	69.1364	1850.05	57.8489	1542.66	19.4744	1650.04	249.93	0.0821887	0.424579	0.99971	0.098361	0.339847	0.819854
ENSMUSG00000026051.8	1500015O10Rik	RIKEN cDNA 1500015O10 gene	NM_024283	130.981	28.1552	130.727	20.2035	241.726	119.53	337.098	24.6714	-0.00689509	0.98085	0.99971	0.482768	0.0801298	0.629198
ENSMUSG00000035595.6	1600002K03Rik	RIKEN cDNA 1600002K03 gene	NM_027207	30.88	1.88222	40.2681	13.3636	40.4227	7.02344	56.5351	3.42062	0.374152	0.213235	0.99971	0.473972	0.0862596	0.639854
ENSMUSG00000050088.9	1600012H06Rik	RIKEN cDNA 1600012H06 gene	NM_001083880	504.39	21.3558	490.024	51.2131	611.867	38.129	580.216	134.287	-0.0407896	0.78489	0.99971	-0.0713127	0.627924	0.920374
ENSMUSG00000054676.15	1600014C10Rik	RIKEN cDNA 1600014C10 gene	NM_001085385	795.183	78.6247	784.156	25.0979	994.282	28.959	954.089	85.5565	-0.0229515	0.820588	0.99971	-0.056737	0.566047	0.90223
ENSMUSG00000021534.8	1700001L19Rik	RIKEN cDNA 1700001L19 gene	NM_027035	218.406	10.715	213.351	2.42261	18.9994	7.3817	25.0331	6.77262	-0.0327512	0.847958	0.99971	0.400901	0.168183	0.705086
ENSMUSG00000044320.14	1700001O22Rik	RIKEN cDNA 1700001O22 gene	NM_198000	50.4602	13.6694	44.6612	7.75603	15.8884	5.64031	19.0553	3.80833	-0.174151	0.590804	0.99971	0.290863	0.453936	0.863293
ENSMUSG00000030030.5	1700003E16Rik	RIKEN cDNA 1700003E16 gene	NM_027948	378.413	20.0774	371.826	18.608	64.0608	15.1991	83.0959	19.3919	-0.0236929	0.877547	0.99971	0.353674	0.069779	0.623478
ENSMUSG00000026831.16	1700007K13Rik	RIKEN cDNA 1700007K13 gene	NM_027040	45.3055	7.982	49.293	0.765032	27.0267	7.72307	23.769	9.95756	0.123751	0.69079	0.99971	-0.180779	0.599092	0.912914
ENSMUSG00000008028.15	1700008O03Rik	RIKEN cDNA 1700008O03 gene	NM_027049	26.7538	1.76646	26.6539	4.11343	23.9957	0.822406	29.6593	8.68466	-0.00369502	0.991284	0.99971	0.325548	0.325574	0.81066
ENSMUSG00000023873.13	1700010I14Rik	RIKEN cDNA 1700010I14 gene	NM_001347544	27.2889	5.05704	33.7737	4.81841	11.2523	0.560524	14.8971	6.46989	0.31368	0.391438	0.99971	0.365323	0.401141	0.840763
ENSMUSG00000027886.7	1700013F07Rik	RIKEN cDNA 1700013F07 gene	NM_029314	27.8756	4.86205	26.188	10.5861	13.3069	3.70386	10.9677	6.43066	-0.0970892	0.822995	0.99971	-0.267601	0.588935	0.911324
ENSMUSG00000051054.4	1700014D04Rik	RIKEN cDNA 1700014D04 gene	XM_017315672	19.3041	4.79923	16.1361	6.85565	7.22747	5.06924	2.98215	1.72038	-0.258881	0.637804	0.99971	-1.3041	0.0755378	0.626119		-1
ENSMUSG00000053783.5	1700016K19Rik	RIKEN cDNA 1700016K19 gene	NM_198637	48.601	3.88739	45.6425	13.2589	8.34967	2.3519	8.9682	3.56373	-0.0822904	0.800749	0.99971	0.125114	0.791663	0.959148
ENSMUSG00000032300.7	1700017B05Rik	RIKEN cDNA 1700017B05 gene	NM_028820	242.919	12.1695	265.738	11.8306	287.91	30.9291	324.841	37.1098	0.127353	0.342509	0.99971	0.167146	0.194815	0.729166
ENSMUSG00000043629.12	1700019D03Rik	RIKEN cDNA 1700019D03 gene	NM_144953	173.57	9.27841	173.7	19.3597	177.539	37.1661	172.126	19.6768	0.00419103	0.980761	0.99971	-0.0469597	0.784505	0.95841
ENSMUSG00000100937.1	1700020D05Rik	RIKEN cDNA 1700020D05 gene	NM_023781	34.0515	5.55492	24.3565	4.7425	38.3292	17.2593	38.7237	11.367	-0.482522	0.210479	0.99971	-0.0145586	0.968045	0.99442
ENSMUSG00000019797.11	1700021F05Rik	RIKEN cDNA 1700021F05 gene	NM_026411	387.71	33.3829	426.419	23.7966	335.117	6.99649	373.645	55.5694	0.137163	0.275811	0.99971	0.163444	0.196407	0.729395
ENSMUSG00000020940.13	1700023F06Rik	RIKEN cDNA 1700023F06 gene	NM_001254724	30.8337	18.3919	22.6753	6.03294	74.406	4.73962	104.638	46.2923	-0.444834	0.299636	0.99971	0.4931	0.193737	0.727411
ENSMUSG00000032666.16	1700025G04Rik	RIKEN cDNA 1700025G04 gene	NM_197990	2871.2	55.6583	2805.56	100.532	3375.35	360.833	2698.47	476.233	-0.033379	0.786441	0.99971	-0.323792	0.00844684	0.5052
ENSMUSG00000038782.7	1700028J19Rik	RIKEN cDNA 1700028J19 gene	NR_029436	15.6267	2.00012	20.1926	1.9228	13.3001	4.54161	19.3721	2.63669	0.361011	0.378488	0.99971	0.517327	0.207337	0.73808
ENSMUSG00000089798.9	1700028K03Rik	RIKEN cDNA 1700028K03 gene	NM_175241	33.3742	7.31448	30.2296	6.19503	9.05681	1.73266	10.5734	3.36871	-0.130912	0.718129	0.99971	0.201455	0.668213	0.929514
ENSMUSG00000033053.4	1700028P14Rik	RIKEN cDNA 1700028P14 gene	NM_026188	16.9686	4.24437	18.0075	2.16997	25.844	7.86268	23.786	8.2384	0.0954536	0.822185	0.99971	-0.0958621	0.805196	0.962553
ENSMUSG00000044916.10	1700029I15Rik	RIKEN cDNA 1700029I15 gene	NM_183112	21.4193	10.6884	23.7814	5.40195	31.5621	9.41393	44.4362	7.0394	0.130751	0.740409	0.99971	0.492731	0.166604	0.702826
ENSMUSG00000071103.9	1700029J07Rik	RIKEN cDNA 1700029J07 gene	NM_001033148	174.063	23.4374	157.504	26.2244	125.167	18.15	144.647	12.6939	-0.149798	0.402818	0.99971	0.198639	0.275358	0.784123
ENSMUSG00000031847.8	1700030J22Rik	RIKEN cDNA 1700030J22 gene	NM_001357253	205.913	7.5607	210.969	22.2455	60.5179	14.5111	64.5385	13.7923	0.0365981	0.839926	0.99971	0.0716057	0.741644	0.949588
ENSMUSG00000052794.13	1700030K09Rik	RIKEN cDNA 1700030K09 gene	NM_028170	218.757	12.8307	210.437	37.1163	211.913	26.9772	242.166	19.8904	-0.0573906	0.718222	0.99971	0.186037	0.233549	0.759928
ENSMUSG00000005983.15	1700037C18Rik	RIKEN cDNA 1700037C18 gene	NM_028484	66.1006	7.03927	70.8789	3.00612	54.4183	13.458	51.3181	9.0905	0.104873	0.662554	0.99971	-0.0838845	0.735827	0.948898
ENSMUSG00000027327.16	1700037H04Rik	RIKEN cDNA 1700037H04 gene	NM_001311138	772.238	51.2435	818.747	56.3182	563.629	31.494	690.806	113.689	0.0837799	0.49823	0.99971	0.294451	0.0184264	0.553944
ENSMUSG00000038323.3	1700066M21Rik	RIKEN cDNA 1700066M21 gene	NM_028546	823.176	38.2474	872.487	47.6109	471.489	34.952	460.826	109.071	0.0847742	0.547727	0.99971	-0.0253971	0.860968	0.973979
ENSMUSG00000033029.12	1700088E04Rik	RIKEN cDNA 1700088E04 gene	NM_001310576	86.6199	9.36453	90.853	2.6991	54.1946	1.73021	61.1982	19.7956	0.0644538	0.772049	0.99971	0.15199	0.522078	0.886391
ENSMUSG00000032611.9	1700102P08Rik	RIKEN cDNA 1700102P08 gene	NM_053216	18.468	6.42645	20.5736	8.15138	25.1852	14.6216	29.4776	5.96581	0.151853	0.755587	0.99971	0.225397	0.623945	0.920143
ENSMUSG00000008307.11	1700109H08Rik	RIKEN cDNA 1700109H08 gene	NM_029843	116.414	4.52	104.041	10.9754	317.773	34.3778	251.713	113.218	-0.161273	0.54239	0.99971	-0.340495	0.17038	0.707675
ENSMUSG00000040822.7	1700123O20Rik	RIKEN cDNA 1700123O20 gene	NM_021437	302.326	29.3417	341.359	24.9337	396.731	48.1778	437.235	86.0068	0.172006	0.273482	0.99971	0.14095	0.356067	0.824327
ENSMUSG00000071653.9	1810009A15Rik	RIKEN cDNA 1810009A15 gene	NM_025463	7.02325	2.0019	8.21209	5.19632	12.9669	0.78263	9.48495	3.30773	0.224213	0.715186	0.99971	-0.481203	0.38863	0.83585
ENSMUSG00000109305.1	1810010D01Rik	RIKEN cDNA 1810010D01 gene	NR_033626	4.42851	2.96904	2.06629	1.18422	21.5589	0.33405	28.8798	7.42598	-1.09974	0.172446	0.99971	0.420423	0.327903	0.812244
ENSMUSG00000078607.5	1810010H24Rik	RIKEN cDNA 1810010H24 gene	NM_001163473	40.1006	6.51993	40.1353	4.34699	79.399	25.6536	80.4807	22.9931	-0.00236855	0.993969	0.99971	0.0343456	0.90257	0.981224
ENSMUSG00000022507.6	1810013L24Rik	RIKEN cDNA 1810013L24 gene	NM_001081400	2111.84	40.412	1935.39	179.761	2313.65	59.498	2083.8	164.974	-0.125063	0.160193	0.99971	-0.15035	0.0891385	0.643703
ENSMUSG00000078784.8	1810022K09Rik	RIKEN cDNA 1810022K09 gene	NM_001099674	172.171	9.90188	174.594	3.64443	161.164	7.74805	158.506	28.1887	0.0170406	0.911489	0.99971	-0.0131059	0.931771	0.986967
ENSMUSG00000044145.2	1810024B03Rik	RIKEN cDNA 1810024B03 gene	NM_198630	18.1503	1.862	20.8122	6.38358	18.5994	6.87323	15.997	7.3148	0.184625	0.67806	0.99971	-0.173366	0.698172	0.938552
ENSMUSG00000044148.6	1810030O07Rik	RIKEN cDNA 1810030O07 gene	NM_175141	590.489	39.8595	587.989	29.642	582.7	27.052	603.592	49.1082	-0.00897855	0.929863	0.99971	0.0508381	0.6145	0.915833
ENSMUSG00000054091.9	1810037I17Rik	RIKEN cDNA 1810037I17 gene	NM_024461	473.27	21.5849	539.602	44.9514	510.728	46.98	557.692	236.465	0.188999	0.364705	0.99971	0.131653	0.525885	0.886963
ENSMUSG00000020284.16	1810043G02Rik	RIKEN cDNA 1810043G02 gene	NM_026431	543.016	48.4216	584.956	41.1094	400.364	17.8908	466.683	18.1503	0.105825	0.311932	0.99971	0.220365	0.0394057	0.598675
ENSMUSG00000035372.2	1810055G02Rik	RIKEN cDNA 1810055G02 gene	NM_001358256	387.91	22.88	398.325	13.1268	407.866	7.0132	466.714	84.7599	0.0386243	0.764183	0.99971	0.189149	0.134016	0.68128
ENSMUSG00000021458.17	2010111I01Rik	RIKEN cDNA 2010111I01 gene	NM_001289924	639.224	35.8866	680.998	74.1051	1002.86	76.7773	1050.34	83.2824	0.0898082	0.422892	0.99971	0.0640406	0.552979	0.898145
ENSMUSG00000026090.16	2010300C02Rik	RIKEN cDNA 2010300C02 gene	NM_028096	4656.19	250.975	4934.76	249.739	602.144	60.3144	614.916	98.2633	0.0837409	0.441773	0.99971	0.0239766	0.83794	0.968579
ENSMUSG00000074829.10	2010315B03Rik	RIKEN cDNA 2010315B03 gene	NM_001243117	511.819	59.0396	495.878	12.0273	568.074	18.4435	541.963	67.5817	-0.0427287	0.717179	0.99971	-0.0644662	0.578076	0.906376
ENSMUSG00000074217.8	2210011C24Rik	RIKEN cDNA 2210011C24 gene	NM_001291292	10.4011	4.29083	9.90675	2.92067	10.4983	3.01879	18.2941	4.02143	-0.0305206	0.954079	0.99971	0.824698	0.0889882	0.643703		1
ENSMUSG00000021550.6	2210016F16Rik	RIKEN cDNA 2210016F16 gene	NM_027335	201.189	13.9392	210.058	6.38771	145.888	19.1371	190.13	29.1288	0.0650291	0.675465	0.99971	0.392227	0.0131942	0.537229
ENSMUSG00000029559.15	2210016L21Rik	RIKEN cDNA 2210016L21 gene	NM_028211	1808.45	81.9242	1861.22	70.9489	1644.18	102.691	1710.13	240.919	0.0420794	0.690327	0.99971	0.0578237	0.584093	0.909305
ENSMUSG00000071252.6	2210408I21Rik	RIKEN cDNA 2210408I21 gene	NM_001081353	368.942	25.6364	327.565	41.143	192.335	5.76634	161.7	6.26976	-0.170886	0.175069	0.99971	-0.247949	0.0743193	0.624739
ENSMUSG00000032403.8	2300009A05Rik	RIKEN cDNA 2300009A05 gene	NM_027090	199.638	25.1745	162.497	35.0528	374.453	22.3592	332.385	39.2498	-0.293906	0.0826548	0.99971	-0.168333	0.281399	0.787126
ENSMUSG00000079283.2	2310009B15Rik	RIKEN cDNA 2310009B15 gene	NM_001081226	74.1161	11.148	65.3997	7.69287	46.0083	5.28258	55.9274	15.0021	-0.172966	0.481199	0.99971	0.295047	0.249067	0.76785
ENSMUSG00000020133.8	2310011J03Rik	RIKEN cDNA 2310011J03 gene	NM_025521	442.645	11.8592	513.16	63.2987	438.626	24.4	487.34	74.6939	0.21172	0.11072	0.99971	0.154295	0.242554	0.764599
ENSMUSG00000049643.15	2310022A10Rik	RIKEN cDNA 2310022A10 gene	NM_001122767	387.153	17.9922	415.136	32.8864	515.287	20.5788	584.831	60.7896	0.0992261	0.388481	0.99971	0.181982	0.0971288	0.653255
ENSMUSG00000031983.7	2310022B05Rik	RIKEN cDNA 2310022B05 gene	NM_175149	1561.58	35.8532	1531.03	75.6375	1237.4	164.958	1353.37	127.281	-0.0282299	0.792259	0.99971	0.130046	0.226819	0.752845
ENSMUSG00000032062.2	2310030G06Rik	RIKEN cDNA 2310030G06 gene	NM_025865	31.4582	4.13769	38.4835	8.38298	30.2957	5.71026	30.1739	4.99479	0.303996	0.329905	0.99971	0.010668	0.97298	0.994726
ENSMUSG00000020441.6	2310033P09Rik	RIKEN cDNA 2310033P09 gene	NM_024210	223.629	17.6177	228.859	5.91953	207.993	9.41619	274.482	69.8245	0.0360947	0.834199	0.99971	0.399974	0.0186126	0.553944
ENSMUSG00000099655.2	2310034G01Rik	RIKEN cDNA 2310034G01 gene	NR_040418	10.8456	3.69137	8.27478	2.61495	9.2624	2.76778	14.6222	2.60355	-0.396796	0.465398	0.99971	0.635984	0.210653	0.739724
ENSMUSG00000062619.6	2310039H08Rik	RIKEN cDNA 2310039H08 gene	NM_025966	30.9399	2.77066	25.5467	8.21496	38.6801	2.68077	53.1483	19.9855	-0.273849	0.443187	0.99971	0.46088	0.155839	0.695941
ENSMUSG00000040177.10	2310057M21Rik	RIKEN cDNA 2310057M21 gene	NM_026655	638.487	17.6986	545.28	18.6947	674.482	15.7305	624.05	39.2489	-0.225796	0.0125622	0.99971	-0.11196	0.204394	0.736032
ENSMUSG00000050705.15	2310061I04Rik	RIKEN cDNA 2310061I04 gene	NM_001033630	731.477	31.3866	764.652	34.0336	996.862	80.9638	1068.78	123.249	0.0625173	0.561103	0.99971	0.101916	0.32931	0.812857
ENSMUSG00000045411.16	2410002F23Rik	RIKEN cDNA 2410002F23 gene	NM_025880	638.232	35.6493	707.243	38.8868	605.373	35.9707	639.621	22.268	0.15103	0.107792	0.99971	0.0797209	0.395049	0.838119
ENSMUSG00000036873.13	2410004B18Rik	RIKEN cDNA 2410004B18 gene	NM_001356284	517.42	18.2588	505.963	30.6326	549.629	25.0536	588.395	129.091	-0.03238	0.815232	0.99971	0.1033	0.449997	0.86121
ENSMUSG00000071398.8	2410004P03Rik	RIKEN cDNA 2410004P03 gene	NM_001201332	58.6898	15.0259	51.2185	5.30028	44.3566	4.50991	42.4415	12.0998	-0.208791	0.446021	0.99971	-0.0384168	0.891374	0.980246
ENSMUSG00000049760.6	2410015M20Rik	RIKEN cDNA 2410015M20 gene	NM_153152	587.179	13.0716	621.257	40.8159	533.157	52.4545	634.391	129.494	0.0811527	0.565862	0.99971	0.253343	0.0722052	0.624739
ENSMUSG00000032840.7	2410131K14Rik	RIKEN cDNA 2410131K14 gene	NM_001081236	855.667	3.13339	846.2	71.6757	1124.69	53.7161	1149.88	169.877	-0.0158377	0.889157	0.99971	0.0289744	0.794546	0.960379
ENSMUSG00000071632.10	2510002D24Rik	RIKEN cDNA 2510002D24 gene	NM_001033164	164.705	7.72162	170.91	3.92944	195.461	17.2051	232.223	28.8562	0.0523675	0.72601	0.99971	0.253249	0.0727462	0.624739
ENSMUSG00000043391.10	2510009E07Rik	RIKEN cDNA 2510009E07 gene	NM_001001881	2455.76	64.4943	2177.42	45.5776	2069.82	115.446	1999.24	120.479	-0.173546	0.0212803	0.99971	-0.0480229	0.52499	0.886963
ENSMUSG00000044496.6	2510039O18Rik	RIKEN cDNA 2510039O18 gene	NM_029841	431.926	17.1743	452.255	11.8496	391.161	16.4578	463.467	37.4162	0.0672242	0.511753	0.99971	0.241031	0.0177074	0.553944
ENSMUSG00000052419.7	2610001J05Rik	RIKEN cDNA 2610001J05 gene	NM_001352887	583.094	38.9682	642.815	25.8545	735.101	98.9325	794.831	124.217	0.139177	0.291627	0.99971	0.117046	0.366226	0.827194
ENSMUSG00000031242.7	2610002M06Rik	RIKEN cDNA 2610002M06 gene	NM_025921	2408.13	38.3888	2342.62	173.108	1741.59	43.5687	1536.61	188.866	-0.0395295	0.677817	0.99971	-0.179799	0.0617417	0.621455
ENSMUSG00000060301.6	2610008E11Rik	RIKEN cDNA 2610008E11 gene	NM_001004362	1211.61	53.1948	1210.07	18.1085	1298.8	67.2743	1272.18	162.648	-0.000981304	0.992179	0.99971	-0.0278083	0.77943	0.95841
ENSMUSG00000091474.2	2610021A01Rik	RIKEN cDNA 2610021A01 gene	XR_001778101	660.367	83.101	634.259	21.3692	817.527	88.176	688.302	83.8409	-0.0606218	0.635959	0.99971	-0.246137	0.0513223	0.607073
ENSMUSG00000071302.10	2610044O15Rik8	RIKEN cDNA 2610044O15 gene	NM_153780	477.477	37.2597	460.497	41.1644	597.49	32.7557	522.445	42.0799	-0.04807	0.670692	0.99971	-0.189391	0.0849111	0.638361
ENSMUSG00000059482.15	2610301B20Rik	RIKEN cDNA 2610301B20 gene	NM_026005	984.559	32.0974	987.2	51.8346	640.663	48.7759	640.206	91.3061	0.00394191	0.971269	0.99971	0.00452674	0.967813	0.99442
ENSMUSG00000010277.7	2610507B11Rik	RIKEN cDNA 2610507B11 gene	NM_001002004	7690.74	275.999	7687	44.376	7502.38	474.011	7071.74	1184.68	-0.000659072	0.995255	0.99971	-0.0857963	0.438702	0.854363
ENSMUSG00000034601.17	2700049A03Rik	RIKEN cDNA 2700049A03 gene	NM_001163378	235.204	37.992	216.668	23.6881	375.009	47.1387	359.658	74.532	-0.118475	0.516574	0.99971	-0.0659547	0.705989	0.940483
ENSMUSG00000024273.8	2700062C07Rik	RIKEN cDNA 2700062C07 gene	NM_026529	173	9.00009	185.609	23.0625	205.051	14.4531	225.349	10.0393	0.102844	0.474377	0.99971	0.132588	0.332842	0.815257
ENSMUSG00000053080.10	2700081O15Rik	RIKEN cDNA 2700081O15 gene	NM_175381	1003.02	86.5081	869.921	100.125	598.51	108.499	633.31	101.192	-0.204012	0.170357	0.99971	0.0843698	0.575905	0.905194
ENSMUSG00000062198.5	2700097O09Rik	RIKEN cDNA 2700097O09 gene	NM_028314	301.199	11.2172	280.81	19.1072	494.425	45.8182	483.096	57.5636	-0.101167	0.433749	0.99971	-0.0355822	0.767117	0.955637
ENSMUSG00000031984.8	2810004N23Rik	RIKEN cDNA 2810004N23 gene	NM_025615	546.383	26.5162	523.663	18.1218	468.79	23.0485	458.781	44.7592	-0.0621435	0.551496	0.99971	-0.0354646	0.735842	0.948898
ENSMUSG00000047635.6	2810006K23Rik	RIKEN cDNA 2810006K23 gene	NM_001134717	237.601	6.50346	248.962	6.95839	220.559	16.5811	225.545	16.7407	0.0668463	0.592885	0.99971	0.0388153	0.755991	0.95305
ENSMUSG00000020491.15	2810021J22Rik	RIKEN cDNA 2810021J22 gene	NM_172403	280.414	26.7931	276.752	11.2069	352.067	28.5025	310.201	39.3515	-0.0191487	0.886065	0.99971	-0.185682	0.150969	0.694039
ENSMUSG00000026227.11	2810459M11Rik	RIKEN cDNA 2810459M11 gene	NM_001144992	206.092	50.3301	191.891	63.1866	127.935	35.9992	134.862	81.5678	-0.101231	0.816403	0.99971	0.0814748	0.852847	0.972871
ENSMUSG00000044117.12	2900011O08Rik	RIKEN cDNA 2900011O08 gene	NM_144518	4862.45	208.676	5213.64	85.47	2551.81	36.0684	2449.71	185.043	0.100297	0.162279	0.99971	-0.060495	0.410256	0.842365
ENSMUSG00000051339.10	2900026A02Rik	RIKEN cDNA 2900026A02 gene	NM_001347397	1757.39	60.845	1745.11	143.022	347.64	14.8198	302.533	68.8842	-0.0100464	0.936218	0.99971	-0.209939	0.12863	0.677014
ENSMUSG00000079737.4	3110001I22Rik	bifunctional apoptosis regulator	NM_001177552	30.7573	10.0503	31.8063	2.19731	50.0382	5.81593	48.6545	10.6868	0.0317757	0.919082	0.99971	-0.0304773	0.913412	0.983568
ENSMUSG00000026388.15	3110009E18Rik	RIKEN cDNA 3110009E18 gene	NM_001172074	18.1615	3.48109	14.4404	1.19759	15.8506	2.56639	20.5843	4.10459	-0.336046	0.417149	0.99971	0.378628	0.336284	0.817928
ENSMUSG00000094958.1	3110021N24Rik			18.2311	0.551594	12.7658	6.37233	29.4886	10.1038	33.0378	10.4013	-0.497721	0.280055	0.99971	0.139289	0.727349	0.946798
ENSMUSG00000025102.14	3110040N11Rik	RIKEN cDNA 3110040N11 gene	NM_026077	156.921	12.4033	163.154	8.10238	100.635	4.25595	111.095	9.21151	0.0613684	0.684887	0.99971	0.150658	0.352709	0.823836
ENSMUSG00000053553.11	3110082I17Rik	RIKEN cDNA 3110082I17 gene	NM_028469	134.581	1.41435	145.842	11.0058	80.7806	11.3021	80.0441	29.7662	0.114354	0.589163	0.99971	-0.0357173	0.874411	0.976256
ENSMUSG00000086815.4	3110082J24Rik	RIKEN cDNA 3110082J24 gene	NM_001256263	12.6209	3.11193	13.1572	1.59806	24.5791	7.81061	34.1909	7.62133	0.0614022	0.891342	0.99971	0.489843	0.183007	0.71793
ENSMUSG00000063364.10	3300002I08Rik	RIKEN cDNA 3300002I08 gene	NM_027017	27.7613	2.1162	24.6627	3.10839	25.6803	2.48641	18.861	7.88463	-0.170607	0.636469	0.99971	-0.472619	0.202248	0.734821
ENSMUSG00000033111.16	3830406C13Rik	RIKEN cDNA 3830406C13 gene	NM_001284383	480.43	41.5891	518.887	43.184	373.461	50.4835	351.12	49.9528	0.113723	0.41087	0.99971	-0.0816761	0.562526	0.900268
ENSMUSG00000064202.15	4430402I18Rik	RIKEN cDNA 4430402I18 gene	NM_198651	93.4299	0.85885	88.705	20.1599	56.8794	8.95214	62.3773	19.9079	-0.0726506	0.764206	0.99971	0.139235	0.585064	0.909534
ENSMUSG00000062822.8	4833420G17Rik	RIKEN cDNA 4833420G17 gene	NM_001113550	932.783	90.8461	961.512	29.0062	1460.38	127.211	1376.38	98.8147	0.0426401	0.681725	0.99971	-0.0872379	0.388144	0.835461
ENSMUSG00000075217.1	4833423E24Rik	RIKEN cDNA 4833423E24 gene	NM_001081664	14.8087	1.68525	15.9858	4.72492	3.06313	1.74335	6.15078	4.50794	0.10833	0.841626	0.99971	1.11	0.122016	0.67367
ENSMUSG00000025871.18	4833439L19Rik	RIKEN cDNA 4833439L19 gene	NM_001252645	2536.85	74.5019	2613	23.912	3300.22	146.172	3391.02	349.46	0.0423332	0.618597	0.99971	0.0398969	0.635018	0.921157
ENSMUSG00000029828.4	4921507P07Rik	RIKEN cDNA 4921507P07 gene	NM_027564	24.2301	3.98425	34.4392	2.38452	77.2193	16.9645	78.4877	16.5844	0.50508	0.102659	0.99971	0.0359037	0.885062	0.978704
ENSMUSG00000036934.9	4921524J17Rik	RIKEN cDNA 4921524J17 gene	NM_025722	245.126	15.4754	217.891	18.1617	247.541	5.98626	243.579	81.5935	-0.167622	0.376387	0.99971	-0.0139223	0.940713	0.989236
ENSMUSG00000020434.4	4921536K21Rik	RIKEN cDNA 4921536K21 gene	NM_026150	10.7912	0.668983	8.03618	0.420253	15.66	0.674223	12.1094	1.83074	-0.419926	0.410638	0.99971	-0.37168	0.408133	0.841445
ENSMUSG00000027309.18	4930402H24Rik	RIKEN cDNA 4930402H24 gene	NM_001311147	3722.81	82.4839	3537.82	138.345	3965.77	138.511	3729	363.511	-0.0733314	0.376024	0.99971	-0.0896119	0.277519	0.785255
ENSMUSG00000026736.1	4930426L09Rik	RIKEN cDNA 4930426L09 gene	NR_024323	17.6403	3.08838	13.1135	1.66383	11.5943	7.32214	6.41874	1.21362	-0.426396	0.405629	0.99971	-0.826361	0.151487	0.694039
ENSMUSG00000046567.10	4930430F08Rik	RIKEN cDNA 4930430F08 gene	NM_175128	530.317	23.6098	512.693	6.07301	671.58	64.209	679.967	170.247	-0.0493182	0.753263	0.99971	0.0218406	0.887425	0.979332
ENSMUSG00000008129.14	4930432K21Rik	RIKEN cDNA 4930432K21 gene	NM_001163752	43.8743	6.16374	45.2725	7.53742	43.9327	7.35971	57.1112	4.31976	0.0542077	0.837447	0.99971	0.371871	0.140182	0.685664
ENSMUSG00000021098.14	4930447C04Rik	RIKEN cDNA 4930447C04 gene	NM_029444	379.854	55.2632	372.24	16.7655	79.6662	10.7096	84.04	27.1581	-0.0272416	0.875317	0.99971	0.078117	0.704544	0.940483
ENSMUSG00000021747.12	4930452B06Rik	RIKEN cDNA 4930452B06 gene	NM_028934	243.294	12.8536	290.389	12.5925	63.4112	6.7121	69.4227	4.82841	0.255326	0.0581652	0.99971	0.129487	0.473751	0.870245
ENSMUSG00000059920.9	4930453N24Rik	RIKEN cDNA 4930453N24 gene	NM_026273	599.221	27.6858	601.333	3.25577	737.256	51.8884	670.137	91.5819	0.00444482	0.968476	0.99971	-0.132292	0.22975	0.756039
ENSMUSG00000044906.6	4930503L19Rik	RIKEN cDNA 4930503L19 gene	NM_172967	490.539	21.8417	428.77	40.4827	766.684	58.4396	656.428	125.943	-0.195802	0.160306	0.99971	-0.222354	0.0990761	0.655958
ENSMUSG00000097129.1	4930507D05Rik	RIKEN cDNA 4930507D05 gene	NR_027926	22.5189	3.54996	18.921	3.91404	12.6476	1.50835	9.29194	1.86486	-0.234939	0.555128	0.99971	-0.436406	0.343521	0.820813
ENSMUSG00000074629.2	4930518I15Rik	RIKEN cDNA 4930518I15 gene		38.6556	9.71181	33.2072	7.55754	58.2103	12.5762	49.8849	18.5284	-0.234333	0.490461	0.99971	-0.234462	0.458296	0.864309
ENSMUSG00000072762.9	4930522L14Rik	RIKEN cDNA 4930522L14 gene	XM_011249622	32.3097	3.31009	25.6075	5.6663	48.8741	1.50829	50.0157	13.293	-0.326933	0.298811	0.99971	0.0496171	0.85653	0.973386
ENSMUSG00000090394.8	4930523C07Rik	RIKEN cDNA 4930523C07 gene	NM_001024470	42.9992	6.52136	44.096	9.7153	145.518	6.50649	129.687	19.838	0.0389205	0.874139	0.99971	-0.172137	0.371043	0.828369
ENSMUSG00000048905.5	4930539E08Rik	RIKEN cDNA 4930539E08 gene	NM_172450	227.021	21.1386	231.014	21.6419	28.3188	5.28876	21.9556	3.50151	0.0290905	0.858123	0.99971	-0.369502	0.173088	0.709887
ENSMUSG00000005131.4	4930550C14Rik	RIKEN cDNA 4930550C14 gene	NM_029247	12.756	6.48835	14.2779	2.76846	10.8823	1.84063	11.1176	4.44746	0.161671	0.751636	0.99971	0.0275626	0.958011	0.992394
ENSMUSG00000037358.6	4930578C19Rik	RIKEN cDNA 4930578C19 gene	NM_175228	44.3133	8.18192	27.2584	9.60664	43.2502	10.3607	33.3742	10.0338	-0.68902	0.0466911	0.99971	-0.389181	0.247214	0.767699	-1
ENSMUSG00000027811.9	4930579G24Rik	RIKEN cDNA 4930579G24 gene	NM_029482	36.3201	6.44586	35.6786	4.08707	84.9807	12.6826	80.8777	21.8541	-0.0113793	0.968798	0.99971	-0.0572919	0.815574	0.964516
ENSMUSG00000034063.8	4930590J08Rik	RIKEN cDNA 4930590J08 gene	NM_198668	56.4464	6.14622	49.2605	5.49343	94.2591	15.6669	75.9736	38.4683	-0.197267	0.539248	0.99971	-0.320863	0.289212	0.79119
ENSMUSG00000031938.15	4931406C07Rik	RIKEN cDNA 4931406C07 gene	NM_001199484	744.683	37.4754	744.992	28.1139	585.429	14.1595	608.317	56.4708	0.00189716	0.984081	0.99971	0.0601695	0.533029	0.890188
ENSMUSG00000066571.13	4931406P16Rik	RIKEN cDNA 4931406P16 gene	NM_172741	1179.32	32.2077	1140.87	33.1417	1426.57	27.1192	1318.46	231.303	-0.0479059	0.679191	0.99971	-0.11605	0.311411	0.802533
ENSMUSG00000022179.5	4931414P19Rik	RIKEN cDNA 4931414P19 gene	NM_028890	82.1774	5.66036	80.2285	6.94573	52.7174	2.77602	53.0113	7.5539	-0.0335597	0.869595	0.99971	0.0116904	0.957832	0.992394
ENSMUSG00000014837.15	4931428F04Rik	RIKEN cDNA 4931428F04 gene	NM_001166394	593.357	33.3439	596.864	56.6796	513.677	13.9636	511.042	48.0939	0.00824552	0.939121	0.99971	-0.0122303	0.910419	0.982785
ENSMUSG00000037270.18	4932438A13Rik	RIKEN cDNA 4932438A13 gene	NM_172679	4941.09	167.733	4667.78	351.15	6210.36	753.364	4844.09	1603.79	-0.0821128	0.656775	0.99971	-0.358918	0.0519052	0.609063
ENSMUSG00000039851.11	4932438H23Rik	RIKEN cDNA 4932438H23 gene	NM_001163695	24.1924	8.39778	29.3285	3.81181	35.6509	2.44572	44.5895	5.69967	0.265067	0.416856	0.99971	0.323208	0.269141	0.781765
ENSMUSG00000026224.11	4933407L21Rik	RIKEN cDNA 4933407L21 gene	NR_037692	68.7162	7.40646	74.8974	8.93567	49.4966	1.72156	56.8703	13.1004	0.129588	0.571883	0.99971	0.207237	0.385846	0.834313
ENSMUSG00000049357.11	4933408B17Rik	RIKEN cDNA 4933408B17 gene	NM_001358301	30.7294	9.08742	30.3055	2.50737	26.8752	12.9056	31.6793	7.62089	-0.034949	0.926378	0.99971	0.211674	0.5729	0.904687
ENSMUSG00000045877.2	4933415A04Rik	RIKEN cDNA 4933415A04 gene		11.9604	2.55997	14.9602	6.46106	53.7606	3.39833	52.0454	13.0664	0.323086	0.447193	0.99971	-0.0418296	0.892379	0.980246
ENSMUSG00000020807.14	4933427D14Rik	RIKEN cDNA 4933427D14 gene	NM_001361564	935.179	49.3699	913.522	52.29	674.31	8.36875	594.654	71.517	-0.0354195	0.725612	0.99971	-0.182883	0.0775116	0.626134
ENSMUSG00000027942.16	4933434E20Rik	RIKEN cDNA 1700094D03 gene	NM_028567	1000.2	46.8134	1002.39	21.5819	1151.44	49.5022	1137.03	126.567	0.00190179	0.984218	0.99971	-0.0160084	0.865683	0.974972
ENSMUSG00000036046.14	5031439G07Rik	RIKEN cDNA 5031439G07 gene	NM_001033273	4429.1	254.102	4228.2	383.611	3908.72	173.785	3981.01	639.662	-0.0672531	0.56419	0.99971	0.0255946	0.826319	0.965557
ENSMUSG00000040412.16	5330417C22Rik	RIKEN cDNA 5330417C22 gene	NM_001033304	1189.5	51.9142	1133.32	99.7251	164.536	10.0667	161.725	30.4404	-0.0706721	0.546032	0.99971	-0.034063	0.812465	0.963806
ENSMUSG00000072763.2	5430403G16Rik	RIKEN cDNA 5430403G16 gene		56.1441	2.93661	51.6863	6.13773	61.1119	15.3098	50.2916	8.38781	-0.112932	0.663473	0.99971	-0.257395	0.311383	0.802533
ENSMUSG00000006204.6	5430419D17Rik	RIKEN cDNA 5430419D17 gene	NM_175166	3.6663	3.22165	3.95775	1.83095	24.1234	1.1112	19.9298	8.8003	0.0529502	0.942832	0.99971	-0.300895	0.537963	0.892397
ENSMUSG00000073755.4	5730409E04Rik	RIKEN cDNA 5730409E04Rik gene	NM_001013755	2410.92	87.292	2498.4	111.131	2084.34	38.477	2264.53	137.44	0.0522541	0.481242	0.99971	0.120286	0.105603	0.660466
ENSMUSG00000057181.15	5730455P16Rik	RIKEN cDNA 5730455P16 gene	NM_027472	2448.02	144.523	2372.43	156.892	2634.1	136.607	2203.67	117.529	-0.0448942	0.596679	0.99971	-0.256626	0.00241316	0.453634
ENSMUSG00000029089.8	5730480H06Rik	PARK2 co-regulated-like	NM_025755	243.525	5.71401	236.229	24.3067	206.982	20.9126	180.779	18.7793	-0.0422091	0.763264	0.99971	-0.204315	0.153826	0.694829
ENSMUSG00000032985.15	5730522E02Rik	RIKEN cDNA 5730522E02 gene	NM_027486	77.2195	12.8592	89.6811	5.30349	13.8636	3.41311	6.98908	3.4174	0.220092	0.379721	0.99971	-1.05568	0.0162058	0.551961		-1
ENSMUSG00000048544.8	5930422O12Rik	RIKEN cDNA 5930422O12 gene	NM_176978	17.8089	1.2121	18.5084	1.70927	19.9898	3.12913	19.1756	5.78032	0.048968	0.902507	0.99971	-0.0885054	0.818315	0.964516
ENSMUSG00000022195.7	6030458C11Rik	RIKEN cDNA 6030458C11 gene	NM_001166360	1238.85	22.3935	1168.67	55.0607	1021.2	14.3509	958.698	77.052	-0.0831469	0.314618	0.99971	-0.0891558	0.285906	0.78917
ENSMUSG00000018451.6	6330403K07Rik	RIKEN cDNA 6330403K07 gene	NM_134022	4547.6	201.099	4763.01	431.585	1185.63	146.961	1294.63	121.294	0.0664569	0.538553	0.99971	0.127169	0.254236	0.770619
ENSMUSG00000009551.2	6330409D20Rik	RIKEN cDNA 6330409D20 gene	NM_027529	43.0787	10.803	37.6489	6.7651	26.3478	4.58896	26.2453	3.18735	-0.179384	0.554656	0.99971	-0.0227702	0.944411	0.989367
ENSMUSG00000031824.15	6430548M08Rik	RIKEN cDNA 6430548M08 gene	NM_001163760	6556.54	325.732	6962.16	309.043	9577.02	718.642	9680.17	2184.82	0.0865055	0.517555	0.99971	0.015053	0.91015	0.982567
ENSMUSG00000074646.10	6430550D23Rik	RIKEN cDNA 6430550D23 gene	NM_001145351	25.2682	8.50429	27.2136	10.1855	28.7357	5.91597	27.2588	2.80955	0.12006	0.750732	0.99971	-0.0853611	0.816017	0.964516
ENSMUSG00000037977.6	6430571L13Rik	RIKEN cDNA 6430571L13 gene	NM_175486	108.286	9.40726	118.621	14.2453	1131.37	106.537	1192.38	141.377	0.138187	0.39533	0.99971	0.0741332	0.541294	0.893836
ENSMUSG00000072066.7	6720489N17Rik	RIKEN cDNA 6720489N17 gene	NM_001324406	86.7662	11.5199	89.854	1.71548	47.2832	3.38312	44.1625	8.2134	0.0438976	0.831504	0.99971	-0.087494	0.709195	0.940483
ENSMUSG00000032680.11	6820408C15Rik	RIKEN cDNA 6820408C15 gene	NM_001289738	47.2423	3.11578	53.7829	2.33062	64.0579	11.3478	67.6371	9.5875	0.185135	0.450235	0.99971	0.0861861	0.703554	0.94017
ENSMUSG00000047466.10	8030462N17Rik	RIKEN cDNA 8030462N17 gene	NM_178670	1444.24	108.945	1385.65	53.6966	2033.3	140.938	1763.95	234.296	-0.0606832	0.572637	0.99971	-0.20528	0.0529701	0.609118
ENSMUSG00000116953.1	9030025P20Rik	RIKEN cDNA 9030025P20 gene	NM_001123370	12.2475	5.00651	9.84106	2.04835	16.0758	5.39472	19.8052	6.39245	-0.298813	0.563503	0.99971	0.296304	0.515378	0.884046
ENSMUSG00000045008.1	9030612E09Rik	RIKEN cDNA 9030612E09 gene	NM_172419	23.401	5.56443	20.4548	6.40707	28.5451	4.40269	29.1778	8.41623	-0.201585	0.599187	0.99971	0.0440293	0.901321	0.981175
ENSMUSG00000030823.6	9130019O22Rik	RIKEN cDNA 9130019O22 gene	NM_030226	50.0851	3.13026	50.0495	10.0235	81.8937	0.910968	80.9973	30.2912	-0.00228902	0.993494	0.99971	-0.0338625	0.895375	0.980676
ENSMUSG00000062944.4	9130023H24Rik	RIKEN cDNA 9130023H24 gene	NM_177001	79.4657	1.04843	99.6109	19.5033	115.283	8.07774	121.316	8.80537	0.331553	0.086888	0.99971	0.0797883	0.657038	0.926451
ENSMUSG00000097386.1	9130213A22Rik	RIKEN cDNA 9130213A22 gene		8.31084	4.89996	10.6794	2.30609	12.9669	0.78263	12.407	0.219745	0.411021	0.447769	0.99971	-0.0645486	0.895066	0.980676
ENSMUSG00000101892.1	9130401M01Rik	RIKEN cDNA 9130401M01 gene	NM_029418	198.118	16.3072	177.054	20.7785	254.091	19.2669	266.889	34.6804	-0.15727	0.304332	0.99971	0.0770557	0.59317	0.911324
ENSMUSG00000004360.9	9330159F19Rik	RIKEN cDNA 9330159F19 gene	NM_001162537	2581.47	173.267	2486.49	168.392	2023.53	346.085	1779.33	339.691	-0.0543959	0.705569	0.99971	-0.185428	0.199237	0.732583
ENSMUSG00000055271.4	9330161L09Rik	RIKEN cDNA 9330161L09 gene		6.18851	1.89859	5.93663	2.74642	13.723	4.63506	12.6637	4.84167	-0.0326346	0.960555	0.99971	-0.0999001	0.854803	0.973338
ENSMUSG00000056004.16	9330182L06Rik	RIKEN cDNA 9330182L06 gene	NM_001359884	1333.28	44.4688	1224.6	50.7711	1234.44	82.8136	1111.89	164.26	-0.122122	0.257857	0.99971	-0.15227	0.158456	0.697028
ENSMUSG00000059939.13	9430015G10Rik	RIKEN cDNA 9430015G10 gene	NM_145557	492.954	54.8343	493.158	50.8188	561.933	101.9	535.356	76.517	-0.00189219	0.990357	0.99971	-0.0745211	0.630516	0.921022
ENSMUSG00000040139.14	9430038I01Rik	RIKEN cDNA 9430038I01 gene	NM_029886	48.4004	8.58909	38.8477	16.1481	22.8538	6.29265	28.0915	4.11836	-0.301528	0.366114	0.99971	0.308336	0.392506	0.837354
ENSMUSG00000075405.3	9430097D07Rik	RIKEN cDNA 9430097D07 gene	NM_175679	13.1894	4.40626	13.0946	4.74867	7.98355	1.41781	9.48713	6.07436	-0.0135789	0.980444	0.99971	0.197189	0.739468	0.949421
ENSMUSG00000036275.13	9530068E07Rik	RIKEN cDNA 9530068E07 gene	NM_153117	1973.75	51.2899	2055.46	47.6297	2032.17	79.3345	2107.26	224.1	0.0583737	0.500322	0.99971	0.0543913	0.527848	0.887706
ENSMUSG00000036411.10	9530077C05Rik	RIKEN cDNA 9530077C05 gene	NM_026739	161.687	33.0598	166.142	25.9069	179.14	25.5167	173.476	12.6633	0.0300587	0.870685	0.99971	-0.0502672	0.781401	0.95841
ENSMUSG00000044551.13	9930012K11Rik	RIKEN cDNA 9930012K11 gene	NM_001004155	40.7223	10.9539	32.1145	9.41146	37.7627	5.49792	39.085	8.10239	-0.320894	0.31344	0.99971	0.0405953	0.895649	0.98069
ENSMUSG00000046138.15	9930021J03Rik	RIKEN cDNA 9930021J03 gene	NM_172836	1971.64	10.7948	1899.55	90.5945	1905.25	157.047	1550.3	327.619	-0.0536264	0.682921	0.99971	-0.299011	0.0228936	0.576801
ENSMUSG00000044730.17	9930104L06Rik	RIKEN cDNA 9930104L06 gene	NM_001355603	494.016	9.21761	505.966	53.676	634.115	27.4709	679.518	49.3378	0.0336482	0.754287	0.99971	0.0966104	0.349806	0.823378
ENSMUSG00000069892.9	9930111J21Rik2	RIKEN cDNA 9930111J21 gene 2	NM_173434	20.0288	4.70564	10.6338	3.59805	15.1183	3.86624	10.5176	3.50173	-0.896651	0.0598512	0.99971	-0.5427	0.261812	0.776999	-1
ENSMUSG00000079144.7	A130010J15Rik	RIKEN cDNA A130010J15 gene	NM_001160359	160.302	17.1356	152.543	2.49999	131.94	13.0441	113.621	35.6751	-0.0684317	0.729363	0.99971	-0.200586	0.320158	0.807883
ENSMUSG00000038884.14	A230050P20Rik	RIKEN cDNA A230050P20 gene	NM_175687	1365.57	113.917	1290.28	79.5485	814.766	72.4338	917.36	90.2944	-0.081318	0.451268	0.99971	0.168485	0.125591	0.674401
ENSMUSG00000030111.9	A2m	alpha-2-macroglobulin	NM_175628	142.634	25.8297	136.741	27.9278	2004.46	112.358	1890.52	310.732	-0.0672539	0.70619	0.99971	-0.0854558	0.565468	0.901799
ENSMUSG00000047228.9	A2ml1	alpha-2-macroglobulin like 1	NM_001001179	163.012	15.6231	177.365	17.0646	13.7856	5.91578	24.1917	13.3586	0.119038	0.614956	0.99971	0.78781	0.0233036	0.579469		1
ENSMUSG00000028794.13	A3galt2	alpha 1,3-galactosyltransferase 2 (isoglobotriaosylceramide synthase)	NM_001009819	7.01207	1.92533	10.8752	3.80961	59.659	27.1921	67.1393	28.0045	0.604451	0.276614	0.99971	0.158333	0.691806	0.936312
ENSMUSG00000047613.10	A430005L14Rik	RIKEN cDNA A430005L14 gene	NM_001163019	202.941	9.64019	209.993	8.01823	227.226	19.5707	256.552	52.0632	0.0475439	0.764164	0.99971	0.182853	0.233702	0.759928
ENSMUSG00000056014.15	A430033K04Rik	RIKEN cDNA A430033K04 gene	NM_183025	413.734	9.9999	419.487	11.1343	571.491	23.5337	534.068	35.4927	0.0188116	0.85009	0.99971	-0.0997619	0.288719	0.79119
ENSMUSG00000047878.13	A4galt	alpha 1,4-galactosyltransferase	NM_001004150	51.9523	11.0444	40.5922	12.1674	47.4347	5.49438	42.5059	4.88721	-0.369828	0.192347	0.99971	-0.147307	0.598847	0.912827
ENSMUSG00000090863.1	A530084C06Rik			12.9693	5.44206	12.7875	1.25076	26.2787	7.89991	28.4562	1.09114	-0.0413804	0.926238	0.99971	0.127789	0.729555	0.947477
ENSMUSG00000052760.16	A630001G21Rik	RIKEN cDNA A630001G21 gene	NM_177055	15.1236	3.2277	13.3103	2.05457	5.80415	2.14186	8.82484	4.18729	-0.190398	0.703305	0.99971	0.593613	0.308063	0.801124
ENSMUSG00000116673.1	A630089N07Rik	RIKEN cDNA A630089N07 gene	NR_015491	59.4147	13.9218	50.1968	5.77879	108.271	22.124	83.969	14.7487	-0.235691	0.363149	0.99971	-0.376788	0.107106	0.660466
ENSMUSG00000110358.1	A730009L09Rik	RIKEN cDNA A730009L09 gene	XR_384996	9.53573	2.30813	4.82831	2.57794	77.8392	4.81691	72.1329	21.8615	-1.02991	0.0551594	0.99971	-0.0991527	0.726755	0.946607	-1
ENSMUSG00000085139.1	A730046J19Rik	RIKEN cDNA A730046J19 gene	NM_001354493	24.5019	2.84403	25.0544	8.26373	3.67161	1.37503	4.18866	1.4415	0.0358066	0.933666	0.99971	0.186423	0.786068	0.958806
ENSMUSG00000053181.1	A830005F24Rik	RIKEN cDNA A830005F24 gene	XM_001473764	14.2777	4.38472	17.1065	3.14325	15.9164	0.660774	21.8205	5.36779	0.258105	0.547372	0.99971	0.471694	0.240672	0.762765
ENSMUSG00000057715.13	A830018L16Rik	RIKEN cDNA A830018L16 gene	NM_001160369	2318.9	164.298	2236.09	202.063	556.487	50.6266	448.849	92.3226	-0.0519213	0.692056	0.99971	-0.304967	0.0279468	0.59015
ENSMUSG00000054057.2	A930004D18Rik	RIKEN cDNA A930004D18 gene	NR_028376	64.264	17.9029	60.2483	17.4638	76.1686	5.43622	76.1095	14.2575	-0.0742973	0.780842	0.99971	0.00329215	0.98973	0.998824
ENSMUSG00000092210.1	A930009A15Rik	RIKEN cDNA A930009A15 gene	NM_029982	13.606	5.38957	17.767	3.33174	4.44063	0.718862	6.79825	2.10908	0.38534	0.438844	0.99971	0.607805	0.334729	0.816593
ENSMUSG00000025727.8	A930017K11Rik	RIKEN cDNA A930017K11 gene	NM_001358019	9.72528	3.59404	16.8203	4.60762	190.568	51.9008	184.811	41.0873	0.79399	0.0554409	0.99971	-0.0407712	0.867897	0.975105	1
ENSMUSG00000090622.1	A930033H14Rik	RIKEN cDNA A930033H14 gene	NM_001331193	45.9478	5.22376	58.7605	8.23529	30.0334	5.87504	26.8963	2.21453	0.361125	0.170025	0.99971	-0.170394	0.565026	0.901586
ENSMUSG00000042510.7	AA986860	expressed sequence AA986860	NM_177604	87.5159	5.67573	78.6966	2.83871	115.545	18.8028	100.976	9.15797	-0.148364	0.450789	0.99971	-0.185887	0.310474	0.802008
ENSMUSG00000036678.8	Aaas	achalasia, adrenocortical insufficiency, alacrimia	NM_153416	257.283	29.5116	267.656	10.5258	412.318	6.48242	384.723	32.9709	0.0599305	0.630615	0.99971	-0.103776	0.369041	0.827517
ENSMUSG00000029482.4	Aacs	acetoacetyl-CoA synthetase	NM_030210	1129.4	83.2115	1062.65	71.4542	926.811	106.562	1019.23	153.509	-0.0868407	0.491555	0.99971	0.137233	0.277722	0.785285
ENSMUSG00000021482.10	Aaed1	AhpC/TSA antioxidant enzyme domain containing 1	NM_025370	376.409	23.2455	369.337	22.5635	770.923	52.9341	707.298	76.6873	-0.0275281	0.815707	0.99971	-0.122721	0.260025	0.7753
ENSMUSG00000037257.8	Aagab	alpha- and gamma-adaptin binding protein	NM_001357323	1591.6	34.8079	1603.08	116.974	1530.85	40.2226	1571.84	99.7072	0.00980343	0.905982	0.99971	0.039985	0.628731	0.920441
ENSMUSG00000057230.13	Aak1	AP2 associated kinase 1	NM_001040106	13842.5	479.107	13368.2	96.0095	16139.7	2030.83	13723.7	3481.83	-0.050314	0.73904	0.99971	-0.234146	0.120946	0.672916
ENSMUSG00000035642.16	Aamdc	adipogenesis associated Mth938 domain containing	NM_001177945	373.4	23.5641	414.151	13.5051	393.491	34.7323	438.481	40.0945	0.152231	0.190356	0.99971	0.161476	0.156816	0.695941
ENSMUSG00000006299.13	Aamp	angio-associated migratory protein	NM_001190444	2646.83	113.881	2749.93	143.816	2597.77	120.308	2912.87	523.116	0.0549669	0.633025	0.99971	0.166146	0.148109	0.689288
ENSMUSG00000020804.12	Aanat	arylalkylamine N-acetyltransferase	NM_009591	10.8386	9.27337	12.0481	1.4304	9.89055	6.66875	10.787	3.18191	0.192267	0.764763	0.99971	0.118124	0.853782	0.973114
ENSMUSG00000027628.10	Aar2	AAR2 splicing factor homolog	NM_001164818	838.941	25.1354	894.366	61.0667	892.721	21.0703	1007.81	31.389	0.0907661	0.281497	0.99971	0.176095	0.0330529	0.596234
ENSMUSG00000068522.4	Aard	alanine and arginine rich domain containing protein	NM_175503	56.8994	10.0652	62.8578	15.8946	91.5388	14.5418	119.921	15.2673	0.134765	0.584275	0.99971	0.400357	0.070669	0.623478
ENSMUSG00000031960.14	Aars	alanyl-tRNA synthetase	NM_146217	3731.66	63.1681	3890.4	131.907	4775.01	217.644	4794.09	281.083	0.0600292	0.397201	0.99971	0.00512126	0.941823	0.989236
ENSMUSG00000023938.8	Aars2	alanyl-tRNA synthetase 2, mitochondrial	NM_001358000	489.703	39.4321	495.594	16.6013	827.283	51.2392	839.224	62.7954	0.0182536	0.862063	0.99971	0.0178369	0.856187	0.973386
ENSMUSG00000075528.13	Aarsd1	alanyl-tRNA synthetase domain containing 1	NM_144829	42.5002	10.4457	37.5016	12.307	51.6728	13.2851	47.6296	4.95885	-0.185147	0.555151	0.99971	-0.129002	0.665779	0.928076
ENSMUSG00000055923.16	Aasdh	aminoadipate-semialdehyde dehydrogenase	NM_173765	367.061	38.7956	346.546	12.1828	362.344	31.2823	322.413	91.8664	-0.0814769	0.650508	0.99971	-0.175714	0.327492	0.811966
ENSMUSG00000025894.11	Aasdhppt	aminoadipate-semialdehyde dehydrogenase-phosphopantetheinyl transferase	NM_001326359	875.056	46.4479	866.737	25.7879	853.653	61.3915	776.52	144.997	-0.0141354	0.910825	0.99971	-0.133452	0.289978	0.79131
ENSMUSG00000029695.13	Aass	aminoadipate-semialdehyde synthase	NM_013930	97.2381	28.9317	112.009	15.3113	124.354	23.4419	123.691	25.285	0.196694	0.416966	0.99971	-0.0130487	0.955856	0.991922
ENSMUSG00000018697.14	Aatf	apoptosis antagonizing transcription factor	NM_019816	300.894	14.2575	285.242	5.57141	570.401	31.6593	576.329	76.6182	-0.0761063	0.545302	0.99971	0.0178053	0.876866	0.976813
ENSMUSG00000025375.15	Aatk	apoptosis-associated tyrosine kinase	NM_001198785	6546.37	489.476	6105.85	172.698	6402.69	740.14	6595.2	243.807	-0.100188	0.289717	0.99971	0.0422952	0.654466	0.926022
ENSMUSG00000057880.12	Abat	4-aminobutyrate aminotransferase	NM_001170978	9223.27	343.106	8970.1	154.915	9775.26	289.088	9205.02	1481.89	-0.0402156	0.701678	0.99971	-0.0870966	0.406371	0.84139
ENSMUSG00000015243.4	Abca1	ATP-binding cassette, sub-family A (ABC1), member 1	NM_013454	1305.28	145.536	1358.72	68.5741	1771.24	265.984	1714.44	561.616	0.0575636	0.768002	0.99971	-0.0483889	0.803332	0.961963
ENSMUSG00000035435.17	Abca17	ATP-binding cassette, sub-family A (ABC1), member 17	NM_001031621	30.0243	0.808735	26.2831	2.28107	5.57681	1.63677	2.14031	1.40955	-0.195596	0.60366	0.99971	-1.46706	0.0471095	0.603688		-1
ENSMUSG00000026944.18	Abca2	ATP-binding cassette, sub-family A (ABC1), member 2	NM_007379	6687.08	106.482	6499.25	548.946	9268.07	1151.86	9731.53	3007.15	-0.0411371	0.812771	0.99971	0.0700611	0.686268	0.935751
ENSMUSG00000024130.16	Abca3	ATP-binding cassette, sub-family A (ABC1), member 3	NM_001039581	2629.57	35.6547	2687.18	41.8736	2435.54	317.259	2403.26	531.408	0.0312097	0.825392	0.99971	-0.0207735	0.883271	0.978704
ENSMUSG00000028125.14	Abca4	ATP-binding cassette, sub-family A (ABC1), member 4	NM_007378	109.135	11.2033	135.801	20.5877	131.977	45.873	203.32	79.6728	0.314944	0.277134	0.99971	0.623534	0.0276576	0.59015		1
ENSMUSG00000018800.14	Abca5	ATP-binding cassette, sub-family A (ABC1), member 5	NM_147219	2220.02	88.8094	2002.91	77.7077	2525.79	102.904	2130.44	346.062	-0.148423	0.16452	0.99971	-0.24557	0.0208439	0.571036
ENSMUSG00000044749.13	Abca6	ATP-binding cassette, sub-family A (ABC1), member 6	NM_001166556	77.1734	9.9957	60.1027	5.50607	31.9107	4.84553	29.623	12.5256	-0.353753	0.191916	0.99971	-0.123402	0.689872	0.935811
ENSMUSG00000035722.15	Abca7	ATP-binding cassette, sub-family A (ABC1), member 7	NM_001347081	477.902	31.1731	405.036	13.1674	1478.16	336.242	1352.56	265.358	-0.237928	0.160217	0.99971	-0.129985	0.423223	0.848478
ENSMUSG00000041828.15	Abca8a	ATP-binding cassette, sub-family A (ABC1), member 8a	NM_153145	135.791	40.6767	126.61	5.9522	81.8759	1.8161	77.8034	18.7597	-0.108223	0.631979	0.99971	-0.0841527	0.724007	0.945334
ENSMUSG00000020620.14	Abca8b	ATP-binding cassette, sub-family A (ABC1), member 8b	NM_001362749	969.632	55.8126	869.749	60.3472	1723.37	173.407	1433.14	154.641	-0.155654	0.164813	0.99971	-0.266833	0.0141685	0.537229
ENSMUSG00000041797.7	Abca9	ATP-binding cassette, sub-family A (ABC1), member 9	NM_147220	393.32	41.3409	373.458	13.7947	270.219	48.4549	233.045	83.9971	-0.0758511	0.721611	0.99971	-0.218339	0.313368	0.804344
ENSMUSG00000031974.8	Abcb10	ATP-binding cassette, sub-family B (MDR/TAP), member 10	NM_019552	654.719	30.8564	668.539	26.6295	702.99	17.9052	693.542	51.5351	0.0311613	0.735864	0.99971	-0.0166631	0.854366	0.973175
ENSMUSG00000040584.8	Abcb1a	ATP-binding cassette, sub-family B (MDR/TAP), member 1A	NM_011076	839.272	134.166	829.268	18.3323	891.754	81.99	855.789	153.043	-0.0191306	0.895475	0.99971	-0.0605696	0.675931	0.932705
ENSMUSG00000028970.9	Abcb1b	ATP-binding cassette, sub-family B (MDR/TAP), member 1B	NM_011075	87.2817	11.8855	64.5184	5.05934	35.866	10.0864	35.6871	3.57501	-0.431495	0.0678695	0.99971	-0.008038	0.976371	0.995375
ENSMUSG00000042476.12	Abcb4	ATP-binding cassette, sub-family B (MDR/TAP), member 4	NM_008830	134.288	26.4401	138.757	10.0294	33.8834	4.15085	41.9093	7.5105	0.0551008	0.783609	0.99971	0.280233	0.270958	0.781894
ENSMUSG00000026198.15	Abcb6	ATP-binding cassette, sub-family B (MDR/TAP), member 6	NM_023732	37.8195	8.22218	36.7523	10.0449	31.6131	4.15382	30.5216	0.876802	-0.0402332	0.895608	0.99971	-0.0441538	0.887686	0.979436
ENSMUSG00000031333.7	Abcb7	ATP-binding cassette, sub-family B (MDR/TAP), member 7	NM_009592	1661.19	83.9525	1573.17	94.5454	2236.47	128.347	1917.54	343.86	-0.0787411	0.51624	0.99971	-0.22066	0.0665457	0.62239
ENSMUSG00000028973.18	Abcb8	ATP-binding cassette, sub-family B (MDR/TAP), member 8	NM_029020	806.216	31.4333	882.489	61.5125	630.269	15.1421	690.639	36.8267	0.129776	0.147445	0.99971	0.130412	0.152697	0.694039
ENSMUSG00000029408.13	Abcb9	ATP-binding cassette, sub-family B (MDR/TAP), member 9	NM_019875	954.302	81.8082	935.17	7.73547	791.952	126.205	814.953	109.648	-0.0281953	0.827797	0.99971	0.0425669	0.743494	0.950203
ENSMUSG00000023088.17	Abcc1	ATP-binding cassette, sub-family C (CFTR/MRP), member 1	NM_008576	621.134	19.688	601.719	26.8646	847.078	42.3547	797.881	210.726	-0.0457385	0.773337	0.99971	-0.0895884	0.566858	0.902422
ENSMUSG00000032842.13	Abcc10	ATP-binding cassette, sub-family C (CFTR/MRP), member 10	NM_001347396	221.663	31.5558	221.655	28.5462	321.056	72.4599	348.696	88.3809	-0.000463992	0.998259	0.99971	0.112343	0.586429	0.909534
ENSMUSG00000036872.16	Abcc12	ATP-binding cassette, sub-family C (CFTR/MRP), member 12	NM_172912	20.3006	8.43492	24.3043	3.15466	190.481	11.3513	163.303	6.32173	0.266479	0.37213	0.99971	-0.221379	0.206376	0.737473
ENSMUSG00000020865.16	Abcc3	ATP-binding cassette, sub-family C (CFTR/MRP), member 3	NM_001363187	55.45	6.16306	60.534	5.94286	25.2725	7.94096	19.3359	3.6852	0.128303	0.635318	0.99971	-0.399713	0.224936	0.750983
ENSMUSG00000032849.14	Abcc4	ATP-binding cassette, sub-family C (CFTR/MRP), member 4	NM_001033336	325.457	50.0382	294.275	55.1068	282.879	44.316	286.195	81.9804	-0.147487	0.487016	0.99971	0.0111508	0.958094	0.992394
ENSMUSG00000022822.16	Abcc5	ATP-binding cassette, sub-family C (CFTR/MRP), member 5	NM_013790	5679.29	248.66	5192.93	305.584	6292.71	1113.84	5494.63	1480.95	-0.129227	0.440265	0.99971	-0.196098	0.241232	0.763567
ENSMUSG00000030834.7	Abcc6	ATP-binding cassette, sub-family C (CFTR/MRP), member 6	NM_018795	31.5962	8.30109	45.1519	5.28322	42.4957	13.6045	45.8314	7.47071	0.503319	0.115075	0.99971	0.129749	0.670668	0.930817
ENSMUSG00000040136.10	Abcc8	ATP-binding cassette, sub-family C (CFTR/MRP), member 8	NM_001357538	595.817	33.9922	633.94	9.93104	1425.56	269.487	1302.02	361.812	0.0899807	0.622172	0.99971	-0.133038	0.456751	0.864117
ENSMUSG00000030249.15	Abcc9	ATP-binding cassette, sub-family C (CFTR/MRP), member 9	NM_001044720	276.947	28.5708	290.624	5.20709	374.971	24.0676	365.327	102.848	0.0674795	0.708673	0.99971	-0.0421084	0.811306	0.963672
ENSMUSG00000031378.14	Abcd1	ATP-binding cassette, sub-family D (ALD), member 1	NM_007435	296.381	13.9075	311.217	30.2302	291.487	47.676	311.769	33.8427	0.0714108	0.62404	0.99971	0.0883912	0.540439	0.89373
ENSMUSG00000055782.9	Abcd2	ATP-binding cassette, sub-family D (ALD), member 2	NM_001358967	1341.46	73.5369	1338.2	142.421	1832.56	42.0786	1643.75	169.612	-0.00212247	0.983735	0.99971	-0.155275	0.130186	0.678005
ENSMUSG00000028127.10	Abcd3	ATP-binding cassette, sub-family D (ALD), member 3	NM_001355756	2443.3	53.7701	2392.3	100.195	2969.34	59.8095	2818.14	147.443	-0.0298628	0.667585	0.99971	-0.074688	0.275778	0.784133
ENSMUSG00000021240.6	Abcd4	ATP-binding cassette, sub-family D (ALD), member 4	NM_008992	317.304	35.6583	302.927	14.1912	458.814	69.1541	465.013	31.9078	-0.0630465	0.647368	0.99971	0.0146258	0.91119	0.983021
ENSMUSG00000058355.8	Abce1	ATP-binding cassette, sub-family E (OABP), member 1	NM_015751	2996.83	66.2812	2919.18	40.6705	2776.05	132.586	2437.31	295.98	-0.0381049	0.674611	0.99971	-0.186485	0.0402211	0.60298
ENSMUSG00000038762.15	Abcf1	ATP-binding cassette, sub-family F (GCN20), member 1	NM_013854	1971.26	56.8025	2000.74	20.3139	2174.35	33.1763	2185.85	172.23	0.0209961	0.778907	0.99971	0.00607388	0.93457	0.987839
ENSMUSG00000028953.10	Abcf2	ATP-binding cassette, sub-family F (GCN20), member 2	NM_001190443	1821.67	75.6506	1983.3	80.856	2107.15	18.8254	2206.28	170.432	0.122208	0.121511	0.99971	0.0648782	0.40542	0.841295
ENSMUSG00000003234.16	Abcf3	ATP-binding cassette, sub-family F (GCN20), member 3	NM_013852	1403.7	71.9049	1546.07	172.73	1704.86	51.6584	1801.57	97.9314	0.137764	0.149152	0.99971	0.07868	0.404061	0.840763
ENSMUSG00000024030.7	Abcg1	ATP binding cassette subfamily G member 1	NM_009593	1693.62	33.2476	1609.24	31.388	2728.16	201.693	2521.97	176.849	-0.0739477	0.378431	0.99971	-0.115086	0.159085	0.698218
ENSMUSG00000029802.13	Abcg2	ATP binding cassette subfamily G member 2 (Junior blood group)	NM_001355477	607.31	42.9294	568.213	20.023	466.501	111.527	420.41	50.5574	-0.0971252	0.53401	0.99971	-0.150172	0.341735	0.820804
ENSMUSG00000032131.16	Abcg4	ATP binding cassette subfamily G member 4	NM_138955	1243.39	48.0265	1235.76	53.184	1183.35	109.554	1224.28	186.496	-0.00880145	0.939552	0.99971	0.0457469	0.692777	0.936763
ENSMUSG00000033157.17	Abhd10	abhydrolase domain containing 10	NM_001272070	550.435	15.4376	531.225	11.6524	766.63	21.8721	745.36	68.0176	-0.0518079	0.592595	0.99971	-0.0364414	0.69187	0.936312
ENSMUSG00000040532.14	Abhd11	abhydrolase domain containing 11	NM_001190437	395.882	17.919	402.753	16.7258	306.939	23.6041	352.727	57.7978	0.0251545	0.846702	0.99971	0.200953	0.126837	0.674701
ENSMUSG00000032046.15	Abhd12	abhydrolase domain containing 12	NM_001356549	5044.78	131.216	5267.23	69.0347	3577.69	203.915	4008.87	543.791	0.0622798	0.520034	0.99971	0.164611	0.0902676	0.643703
ENSMUSG00000090121.10	Abhd12b	abhydrolase domain containing 12B	NM_001195033	138.763	8.86453	101.371	30.5011	6.65395	2.12092	3.71721	0.347694	-0.451012	0.0704771	0.99971	-0.821297	0.155193	0.695409
ENSMUSG00000040396.12	Abhd13	abhydrolase domain containing 13	NM_001081119	1492.16	73.2315	1433.49	35.9581	1575.73	17.9474	1404.76	153.195	-0.0583537	0.51738	0.99971	-0.163644	0.0678762	0.622892
ENSMUSG00000042210.17	Abhd14a	abhydrolase domain containing 14A	NM_001110271	468.699	26.0586	491.241	25.9579	289.89	3.87013	314.326	24.6013	0.067011	0.520816	0.99971	0.114155	0.3026	0.79688
ENSMUSG00000042073.15	Abhd14b	abhydrolase domain containing 14b	NM_029631	205.515	20.988	210.46	23.7219	415.324	41.8078	427.599	20.0911	0.0374964	0.789674	0.99971	0.0411026	0.744688	0.950457
ENSMUSG00000000686.11	Abhd15	abhydrolase domain containing 15	NM_026185	27.9675	8.07829	30.6799	15.912	25.2323	5.33913	24.3071	9.47355	0.121569	0.779756	0.99971	-0.0759139	0.863039	0.974695
ENSMUSG00000007036.15	Abhd16a	abhydrolase domain containing 16A	NM_178592	1251.21	95.3864	1264.51	22.29	3442.18	392.18	3799.25	633.295	0.0159504	0.899786	0.99971	0.142679	0.248	0.767699
ENSMUSG00000003346.14	Abhd17a	abhydrolase domain containing 17A	NM_145421	1541.63	94.6413	1520.11	83.5612	1177.77	62.2097	1498.24	404.438	-0.0198619	0.898383	0.99971	0.347752	0.0255243	0.584674
ENSMUSG00000047368.4	Abhd17b	abhydrolase domain containing 17B	NM_146096	1252.24	39.9523	1270.58	52.0443	1697.97	161.041	1738.93	425.467	0.020819	0.886237	0.99971	0.0364115	0.800675	0.961963
ENSMUSG00000038459.10	Abhd17c	abhydrolase domain containing 17C	NM_133722	670.916	26.5061	711.617	45.9309	432.002	36.4647	445.898	124.18	0.0851343	0.583626	0.99971	0.0519921	0.742553	0.949883
ENSMUSG00000037818.16	Abhd18	abhydrolase domain containing 18	NM_026622	595.683	21.2851	573.496	16.5201	712.928	28.2588	630.516	102.738	-0.0548055	0.641281	0.99971	-0.179942	0.119447	0.671964
ENSMUSG00000039202.12	Abhd2	abhydrolase domain containing 2	NM_018811	3838.29	173.993	3665.15	299.016	2272.76	177.354	2281.95	339.751	-0.0662289	0.558424	0.99971	0.00503559	0.964784	0.993989
ENSMUSG00000002475.16	Abhd3	abhydrolase domain containing 3	NM_134130	1404.48	36.1846	1380.3	48.2387	1985.02	127.448	1989.03	370.58	-0.0247863	0.836631	0.99971	0.00485453	0.967362	0.99442
ENSMUSG00000040997.13	Abhd4	abhydrolase domain containing 4	NM_001205181	1563.62	71.3004	1582.82	25.2152	1509.38	63.2217	1601.64	122.357	0.0166834	0.838853	0.99971	0.0843988	0.301198	0.796169
ENSMUSG00000032540.16	Abhd5	abhydrolase domain containing 5	NM_001359207	583.04	22.7858	565.126	14.8253	570.172	62.6887	556.16	72.2403	-0.0441653	0.708886	0.99971	-0.0292559	0.803544	0.961963
ENSMUSG00000025277.14	Abhd6	abhydrolase domain containing 6	NM_001331064	994.744	65.969	1012	41.4706	846.956	14.2645	815.351	49.7946	0.0228431	0.792583	0.99971	-0.0555203	0.527057	0.887706
ENSMUSG00000007950.9	Abhd8	abhydrolase domain containing 8	NM_022419	3677.68	154.932	3400.68	258.259	3404.78	141.461	3944.64	903.178	-0.112779	0.4124	0.99971	0.212562	0.121904	0.67367
ENSMUSG00000058835.14	Abi1	abl-interactor 1	NM_001077190	3326.05	74.4073	3400.45	86.8801	2483.52	21.1703	2336.51	250.854	0.0318639	0.699116	0.99971	-0.0863937	0.298988	0.796169
ENSMUSG00000026782.15	Abi2	abl-interactor 2	NM_001198570	6302.43	226.098	6174.39	524.179	3236.25	127.179	3017.85	355.311	-0.0293602	0.76352	0.99971	-0.10003	0.310273	0.802008
ENSMUSG00000018381.15	Abi3	ABI gene family, member 3	NM_001163464	59.1915	7.1406	60.3394	8.78188	24.6032	2.33291	34.3669	7.8861	0.0320875	0.899667	0.99971	0.464451	0.113773	0.665792
ENSMUSG00000035258.15	Abi3bp	ABI gene family, member 3 (NESH) binding protein	NM_001014399	475.787	41.9671	383.096	136.29	659.104	18.9095	581.721	50.7106	-0.312708	0.1185	0.99971	-0.180577	0.359786	0.82561
ENSMUSG00000026842.16	Abl1	c-abl oncogene 1, non-receptor tyrosine kinase	NM_001112703	1525.4	13.7655	1504.92	76.1897	1405.81	82.7436	1362.78	288.377	-0.0197659	0.879771	0.99971	-0.0474086	0.716818	0.942501
ENSMUSG00000026596.13	Abl2	v-abl Abelson murine leukemia viral oncogene 2 (arg, Abelson-related gene)	NM_001136104	2400.59	176.922	2230.36	44.0355	1728.26	94.2019	1544.76	251.829	-0.106624	0.345936	0.99971	-0.164224	0.149665	0.692805
ENSMUSG00000025085.16	Ablim1	actin-binding LIM protein 1	NM_001103177	3442.53	123.64	3376.85	43.5094	10036.2	875.776	8984.46	1688.97	-0.0277692	0.821541	0.99971	-0.160126	0.189157	0.724169
ENSMUSG00000029095.17	Ablim2	actin-binding LIM protein 2	NM_001177696	3049.15	45.3588	2997.67	151.023	2002.49	86.1792	2110.94	302.352	-0.0246774	0.802654	0.99971	0.0741064	0.456821	0.864117
ENSMUSG00000032735.15	Ablim3	actin binding LIM protein family, member 3	NM_001164491	775.422	24.0869	756.543	33.9113	2576.11	432.04	2410.42	200.955	-0.0350402	0.773553	0.99971	-0.0964443	0.405984	0.84139
ENSMUSG00000017631.18	Abr	active BCR-related gene	NM_001291186	12238.3	244.556	12487.4	314.837	5149.24	71.8866	5039.47	812.759	0.029029	0.776447	0.99971	-0.0318868	0.756742	0.95305
ENSMUSG00000078453.3	Abracl	ABRA C-terminal like	NM_001359559	164.02	2.18449	163.61	7.37065	58.1603	9.29011	78.0184	15.6815	-0.00431661	0.979898	0.99971	0.450343	0.0246572	0.584674
ENSMUSG00000035234.18	Abraxas1	BRCA1 A complex subunit	NM_172405	103.495	8.18494	105.787	19.1983	149.475	15.2005	146.267	22.0936	0.0290149	0.880732	0.99971	-0.0252373	0.888679	0.979772
ENSMUSG00000030965.19	Abraxas2	BRISC complex subunit	NM_198017	832.122	19.6098	771.24	30.9348	856.812	60.435	853.121	56.6614	-0.110297	0.22838	0.99971	-0.00290483	0.974301	0.994726
ENSMUSG00000036376.3	Abt1	activator of basal transcription 1	NM_013924	257.615	32.9982	276.692	33.0206	312.273	22.3333	324.662	59.3945	0.098954	0.538466	0.99971	0.0603142	0.700635	0.939143
ENSMUSG00000030083.11	Abtb1	ankyrin repeat and BTB (POZ) domain containing 1	NM_001362152	597.781	60.7759	654.194	50.0952	1078.51	32.3468	1190.94	155.1	0.131693	0.263766	0.99971	0.140852	0.211892	0.739724
ENSMUSG00000032724.5	Abtb2	ankyrin repeat and BTB (POZ) domain containing 2	NM_178890	319.311	19.164	318.11	33.7813	326.993	30.6228	366.13	35.3046	-0.00530748	0.967498	0.99971	0.159621	0.21061	0.739724
ENSMUSG00000117942.1	AC115631.1			20.1039	7.50269	23.6294	2.61459	44.3688	4.68317	44.6144	2.58137	0.214695	0.531828	0.99971	0.0119314	0.966601	0.994154
ENSMUSG00000118219.1	AC124108.1			102.985	7.24417	125.344	10.408	112.867	12.465	121.854	16.9824	0.284524	0.114157	0.99971	0.102032	0.56145	0.900092
ENSMUSG00000036138.16	Acaa1a	acetyl-Coenzyme A acyltransferase 1A	NM_001357516	879.688	108.068	854.267	122.603	932.454	60.1414	1039.16	118.846	-0.0412016	0.755683	0.99971	0.154536	0.238805	0.7626
ENSMUSG00000036880.10	Acaa2	acetyl-Coenzyme A acyltransferase 2 (mitochondrial 3-oxoacyl-Coenzyme A thiolase)	NM_177470	326.26	6.89198	392.037	23.3629	229.486	24.5208	289.556	11.1592	0.264141	0.0230945	0.99971	0.339015	0.005012	0.481937
ENSMUSG00000020532.18	Acaca	acetyl-Coenzyme A carboxylase alpha	NM_133360	829.513	4.07261	789.491	13.1938	704.735	30.6586	644.528	193.082	-0.0712858	0.671033	0.99971	-0.132704	0.430748	0.852916
ENSMUSG00000042010.16	Acacb	acetyl-Coenzyme A carboxylase beta	NM_133904	113.481	21.5911	116.382	9.56092	151.194	8.42165	160.681	50.9854	0.0399023	0.863729	0.99971	0.0795962	0.72177	0.944752
ENSMUSG00000029456.12	Acad10	acyl-Coenzyme A dehydrogenase family, member 10	NM_028037	64.5539	7.87752	65.696	13.7488	59.8972	7.48043	57.6066	1.59802	0.0302171	0.896606	0.99971	-0.0528635	0.820692	0.964949
ENSMUSG00000090150.10	Acad11	acyl-Coenzyme A dehydrogenase family, member 11	NM_175324	660.855	36.2351	690.829	15.3664	819.84	29.0495	815.95	43.2095	0.0649489	0.463417	0.99971	-0.00659162	0.938596	0.988876
ENSMUSG00000042647.13	Acad12	acyl-Coenzyme A dehydrogenase family, member 12	NM_178799	69.7878	8.12873	59.2165	12.0307	66.2195	10.7677	87.2566	5.57778	-0.236525	0.306791	0.99971	0.390369	0.0759539	0.626119
ENSMUSG00000031969.16	Acad8	acyl-Coenzyme A dehydrogenase family, member 8	NM_025862	555.659	20.8071	575.429	45.9368	859.105	28.3685	914.977	22.4222	0.0493171	0.59613	0.99971	0.0902406	0.300265	0.796169
ENSMUSG00000027710.14	Acad9	acyl-Coenzyme A dehydrogenase family, member 9	NM_172678	793.784	23.4159	773.011	23.6809	1016.89	10.8015	936.1	43.7999	-0.0378153	0.639832	0.99971	-0.12103	0.119639	0.671964
ENSMUSG00000026003.5	Acadl	acyl-Coenzyme A dehydrogenase, long-chain	NM_007381	814.877	41.4309	804.872	28.1109	963.155	111.529	1059.39	86.4116	-0.0180226	0.865547	0.99971	0.140853	0.176397	0.711724
ENSMUSG00000062908.12	Acadm	acyl-Coenzyme A dehydrogenase, medium chain	NM_007382	661.805	59.368	651.629	13.5293	748.467	26.6993	782.47	88.9668	-0.0197303	0.853811	0.99971	0.0678778	0.51735	0.884568
ENSMUSG00000029545.13	Acads	acyl-Coenzyme A dehydrogenase, short chain	NM_007383	113.597	16.844	122.51	14.2801	155.039	12.6752	179.235	18.1515	0.113865	0.515741	0.99971	0.208549	0.198291	0.731723
ENSMUSG00000030861.15	Acadsb	acyl-Coenzyme A dehydrogenase, short/branched chain	NM_025826	2011.34	97.4591	1964.07	17.2776	1913.24	53.035	1774.27	307.826	-0.0345792	0.754398	0.99971	-0.107376	0.331245	0.814263
ENSMUSG00000018574.14	Acadvl	acyl-Coenzyme A dehydrogenase, very long chain	NM_017366	873.704	20.8292	976.666	85.1186	1260	17.5777	1405	97.395	0.160477	0.0802739	0.99971	0.158897	0.0726977	0.624739
ENSMUSG00000030607.7	Acan	aggrecan	NM_001361500	114.495	18.0038	108.822	18.9585	76.9772	6.04944	90.2903	45.6758	-0.0781777	0.788928	0.99971	0.225419	0.448048	0.860263
ENSMUSG00000049076.11	Acap2	ArfGAP with coiled-coil, ankyrin repeat and PH domains 2	NM_030138	4199.38	292.051	3817.78	289.055	3319.04	220.312	2871.65	459.85	-0.137726	0.240093	0.99971	-0.209586	0.0745956	0.625037
ENSMUSG00000029033.16	Acap3	ArfGAP with coiled-coil, ankyrin repeat and PH domains 3	NM_207223	2452.13	80.4146	2465.05	123.511	2127.24	197.73	2113.56	299.994	0.00789215	0.94183	0.99971	-0.010953	0.919469	0.984568
ENSMUSG00000032047.5	Acat1	acetyl-Coenzyme A acetyltransferase 1	NM_144784	2100.95	55.3955	2167.08	64.7648	2116.77	126.655	2176.92	135.083	0.0451719	0.564729	0.99971	0.0419635	0.590868	0.911324
ENSMUSG00000023832.14	Acat2	acetyl-Coenzyme A acetyltransferase 2	NM_009338	589.095	42.7961	647.742	9.65667	458.002	67.2302	467.817	43.7402	0.136967	0.264524	0.99971	0.0354203	0.776661	0.95841
ENSMUSG00000062480.12	Acat3	acetyl-Coenzyme A acetyltransferase 3	NM_153151	48.0004	2.59767	41.4954	2.59922	20.2133	2.86437	25.6623	9.20381	-0.208547	0.469771	0.99971	0.31221	0.344866	0.821439
ENSMUSG00000026499.5	Acbd3	acyl-Coenzyme A binding domain containing 3	NM_133225	1131.53	25.2544	1034.94	22.7783	1255.93	61.0731	1188.01	70.7125	-0.129036	0.109543	0.99971	-0.0789486	0.318116	0.807563
ENSMUSG00000056938.16	Acbd4	acyl-Coenzyme A binding domain containing 4	NM_001081495	418.21	8.24205	428.547	14.907	578.573	42.3038	680.666	93.0261	0.0352776	0.766593	0.99971	0.237637	0.035758	0.597316
ENSMUSG00000026781.17	Acbd5	acyl-Coenzyme A binding domain containing 5	NM_001102436	2842.88	122.234	2780.59	111.533	3002.43	207.455	2737.65	484.38	-0.0320731	0.785701	0.99971	-0.131937	0.262515	0.777331
ENSMUSG00000033701.13	Acbd6	acyl-Coenzyme A binding domain containing 6	NM_001145781	890.747	19.037	875.758	70.7228	773.545	32.6093	839.88	170.937	-0.0236239	0.85586	0.99971	0.121595	0.349906	0.823378
ENSMUSG00000040272.14	Accs	1-aminocyclopropane-1-carboxylate synthase (non-functional)	NM_001290782	102.117	15.2584	107.942	16.8898	134.234	11.038	136.419	35.1428	0.0850581	0.699062	0.99971	0.0131774	0.950147	0.990519
ENSMUSG00000038000.10	Acd	adrenocortical dysplasia	NM_001012638	489.865	22.5114	474.644	13.392	585.276	55.3438	625.086	54.7067	-0.04365	0.691852	0.99971	0.0952367	0.370589	0.828369
ENSMUSG00000020681.14	Ace	angiotensin I converting enzyme (peptidyl-dipeptidase A) 1	NM_001281819	513.267	105.101	507.297	19.6677	537.754	64.7128	726.124	224.514	-0.018983	0.926203	0.99971	0.430507	0.0341372	0.596234
ENSMUSG00000015405.15	Ace2	angiotensin I converting enzyme (peptidyl-dipeptidase A) 2	NM_001130513	76.3123	15.9788	88.9615	0.90032	93.6724	17.6043	93.6457	10.3532	0.215209	0.318622	0.99971	-0.000133372	0.999488	1
ENSMUSG00000038007.14	Acer2	alkaline ceramidase 2	NM_001290541	216.791	41.144	201.035	27.6176	164.261	35.2145	186.565	33.5961	-0.114846	0.57023	0.99971	0.181713	0.372869	0.828867
ENSMUSG00000030760.14	Acer3	alkaline ceramidase 3	NM_001360615	781.189	93.1324	712.126	31.0994	830.712	26.3499	747.642	134.243	-0.134901	0.298182	0.99971	-0.152406	0.23643	0.760587
ENSMUSG00000023328.14	Ache	acetylcholinesterase	NM_001290010	1627.45	14.2518	1531.46	103.575	1456.01	83.4957	1580.61	150.294	-0.088213	0.338572	0.99971	0.117862	0.199899	0.733193
ENSMUSG00000022185.19	Acin1	apoptotic chromatin condensation inducer 1	NM_001085472	3055.75	273.994	2961.99	238.388	4011.86	379.652	4072.02	452.569	-0.045328	0.686475	0.99971	0.0205953	0.853605	0.973065
ENSMUSG00000037872.5	Ackr1	atypical chemokine receptor 1 (Duffy blood group)	NM_010045	642.488	21.32	740.388	61.6758	1726.08	88.9632	2045.74	453.844	0.204045	0.151426	0.99971	0.24564	0.0733743	0.624739
ENSMUSG00000044534.8	Ackr2	atypical chemokine receptor 2	NM_001276719	43.9107	14.1773	57.6854	6.74402	8.04647	1.10373	5.42701	1.50512	0.381942	0.231152	0.99971	-0.57062	0.281011	0.787126
ENSMUSG00000044337.5	Ackr3	atypical chemokine receptor 3	NM_001271607	218.009	26.4522	259.333	12.7458	206.664	38.7363	251.989	34.3212	0.245908	0.128576	0.99971	0.28597	0.0755251	0.626119
ENSMUSG00000079355.5	Ackr4	atypical chemokine receptor 4	NM_145700	1.08273	1.00348	2.06629	1.18422	61.3931	2.58559	61.7386	10.7701	0.907909	0.386363	0.99971	0.0169509	0.952153	0.991086
ENSMUSG00000020917.17	Acly	ATP citrate lyase	NM_001199296	4579.56	160.013	4539.81	202.549	4507.21	214.7	4475.93	427.207	-0.0126888	0.882059	0.99971	-0.0106388	0.900863	0.981175
ENSMUSG00000028405.9	Aco1	aconitase 1	NM_007386	869.903	16.3211	885.923	6.76518	1034.93	48.2842	1005.8	41.5851	0.0267784	0.73649	0.99971	-0.0413013	0.593457	0.911393
ENSMUSG00000022477.13	Aco2	aconitase 2, mitochondrial	NM_080633	8878.83	282.936	9700.64	380.21	9835.06	118.779	10397.1	1231.24	0.127629	0.139583	0.99971	0.079801	0.354818	0.824318
ENSMUSG00000072949.6	Acot1	acyl-CoA thioesterase 1	NM_012006	87.056	4.27697	73.7838	13.1935	119.359	17.5703	131.529	33.5918	-0.233745	0.313546	0.99971	0.143356	0.505292	0.880531
ENSMUSG00000034853.16	Acot11	acyl-CoA thioesterase 11	NM_001347159	1136.42	216.142	1152.82	167.273	1657.51	246.012	1627.55	446.447	0.0195871	0.920926	0.99971	-0.0275069	0.888479	0.979772
ENSMUSG00000006717.7	Acot13	acyl-CoA thioesterase 13	NM_025790	670.974	31.9816	719.48	10.3873	570.41	50.8459	679.968	105.252	0.10058	0.40007	0.99971	0.256642	0.0320327	0.596234
ENSMUSG00000021226.7	Acot2	acyl-CoA thioesterase 2	NM_134188	98.2667	15.4478	90.1212	15.3927	71.1855	15.8458	76.9879	14.2692	-0.130057	0.576895	0.99971	0.128957	0.588687	0.911324
ENSMUSG00000021228.15	Acot3	acyl-CoA thioesterase 3	NM_001346701	41.9247	9.26883	37.8219	3.39128	4.92146	2.26982	4.57605	2.37533	-0.151147	0.666984	0.99971	-0.0339316	0.955312	0.991859
ENSMUSG00000052392.5	Acot4	acyl-CoA thioesterase 4	NM_134247	113.765	13.5571	119.736	0.915412	14.9878	6.48268	15.2313	6.20369	0.0734566	0.753156	0.99971	0.0493035	0.891511	0.980246
ENSMUSG00000042540.12	Acot5	acyl-CoA thioesterase 5	NM_001347417	28.7353	5.16321	26.1416	0.548806	10.4203	1.5486	10.5939	6.48157	-0.14102	0.71629	0.99971	0.0918421	0.845186	0.970719
ENSMUSG00000043487.4	Acot6	acyl-CoA thioesterase 6	NM_172580	178.471	8.89109	174.547	12.7348	166.902	12.4171	176.299	37.014	-0.0294033	0.858918	0.99971	0.0931605	0.569733	0.903398
ENSMUSG00000028937.14	Acot7	acyl-CoA thioesterase 7	NM_001146057	3902.12	174.045	4208.42	230.788	4189.26	77.4441	4730.33	654.648	0.108871	0.273178	0.99971	0.174893	0.0774521	0.626119
ENSMUSG00000017307.16	Acot8	acyl-CoA thioesterase 8	NM_001362756	176.637	4.06722	192.329	8.69933	241.204	20.6209	269.464	18.0606	0.120234	0.375916	0.99971	0.153212	0.222269	0.74891
ENSMUSG00000025287.15	Acot9	acyl-CoA thioesterase 9	NM_001313718	334.992	12.7191	389.913	10.0032	249.259	37.2309	217.468	22.9925	0.220596	0.0898307	0.99971	-0.194746	0.153479	0.694829
ENSMUSG00000020777.16	Acox1	acyl-Coenzyme A oxidase 1, palmitoyl	NM_001271898	4945.67	20.8821	5004	55.4823	4197.77	145.979	4174.6	266.792	0.0169296	0.799731	0.99971	-0.00895557	0.893562	0.980302
ENSMUSG00000029098.17	Acox3	acyl-Coenzyme A oxidase 3, pristanoyl	NM_001357018	836.858	51.4904	833.617	74.726	799.889	86.9915	803.174	98.0398	-0.00452239	0.970393	0.99971	0.00246276	0.983834	0.998365
ENSMUSG00000044573.16	Acp1	acid phosphatase 1, soluble	NM_001110239	418.772	10.7863	445.255	27.3273	337.443	36.2144	389.748	72.3196	0.0876361	0.523853	0.99971	0.21634	0.118411	0.671964
ENSMUSG00000002103.15	Acp2	acid phosphatase 2, lysosomal	NM_001357067	2276.14	120.8	2299.89	68.272	2072.65	45.6496	2012.86	99.7156	0.0154834	0.832282	0.99971	-0.0418275	0.567935	0.902739
ENSMUSG00000028093.15	Acp6	acid phosphatase 6, lysophosphatidic	NM_019800	277.72	17.2961	251.982	37.0307	319.06	38.6421	319.461	38.0499	-0.141227	0.345437	0.99971	-0.00572455	0.968555	0.99442
ENSMUSG00000037469.9	Acp7	acid phosphatase 7, tartrate resistant	NM_175319	18.9404	6.11781	25.7405	3.15793	5.86319	4.59415	3.77516	1.27728	0.433201	0.359695	0.99971	-0.664396	0.322595	0.808923
ENSMUSG00000032561.15	Acpp	acid phosphatase, prostate	NM_019807	10.5041	4.63717	12.3428	1.6407	12.7452	5.78035	13.1137	5.20658	0.220643	0.687906	0.99971	0.0593366	0.910047	0.982567
ENSMUSG00000022622.5	Acr	acrosin prepropeptide	NM_001205049	23.4929	5.51285	20.9425	3.40273	11.2683	4.74209	12.983	3.52421	-0.164459	0.694996	0.99971	0.249278	0.594796	0.911509
ENSMUSG00000072770.9	Acrbp	proacrosin binding protein	NM_001127340	73.9751	17.6856	55.6904	16.4946	101.302	28.9323	115.034	4.43341	-0.419468	0.126288	0.99971	0.175937	0.489656	0.875001
ENSMUSG00000032281.11	Acsbg1	acyl-CoA synthetase bubblegum family member 1	NM_053178	3089.94	135.419	3075.79	91.9016	5882.59	100.686	5942.78	667.991	-0.00711795	0.935061	0.99971	0.014242	0.868379	0.975374
ENSMUSG00000076435.3	Acsf2	acyl-CoA synthetase family member 2	NM_153807	140.269	15.8241	123.615	5.56913	137.859	9.90109	160.408	35.8254	-0.183402	0.32041	0.99971	0.227977	0.202145	0.734821
ENSMUSG00000015016.8	Acsf3	acyl-CoA synthetase family member 3	NM_144932	354.556	28.0529	357.647	36.456	498.336	47.1655	467.979	21.2673	0.0128222	0.916433	0.99971	-0.0939086	0.420938	0.847489
ENSMUSG00000018796.13	Acsl1	acyl-CoA synthetase long-chain family member 1	NM_001302163	1396.31	92.3752	1360.93	63.3508	1145.95	9.13706	1118.45	41.5853	-0.0353556	0.65943	0.99971	-0.0362936	0.654119	0.926022
ENSMUSG00000032883.15	Acsl3	acyl-CoA synthetase long-chain family member 3	NM_001033606	5925.85	330.358	5698.26	368.146	4241.74	385.356	4065.96	483.432	-0.0567167	0.587612	0.99971	-0.060584	0.563689	0.901026
ENSMUSG00000031278.12	Acsl4	acyl-CoA synthetase long-chain family member 4	NM_001033600	3763.27	59.2494	3484.12	289.566	1810.48	114.334	1609.38	238.259	-0.111065	0.306735	0.99971	-0.168184	0.127743	0.67561
ENSMUSG00000024981.6	Acsl5	acyl-CoA synthetase long-chain family member 5	NM_027976	1701.04	42.458	1793.83	4.82347	377.302	8.81216	386.04	67.4809	0.0769315	0.445049	0.99971	0.0424427	0.707449	0.940483
ENSMUSG00000020333.17	Acsl6	acyl-CoA synthetase long-chain family member 6	NM_001033597	7044.55	11.728	6647.89	45.2088	8240.78	300.344	7691.76	552.15	-0.0836073	0.224223	0.99971	-0.0999229	0.144468	0.687316
ENSMUSG00000030972.6	Acsm5	acyl-CoA synthetase medium-chain family member 5	NM_178758	5.98924	5.26844	6.77201	5.88475	58.6406	16.8208	69.5498	12.1199	0.100134	0.868505	0.99971	0.240643	0.551976	0.898022
ENSMUSG00000027452.11	Acss1	acyl-CoA synthetase short-chain family member 1	NM_080575	629.328	60.297	692.561	54.8413	369.238	43.8448	410.422	11.8737	0.14125	0.221748	0.99971	0.151848	0.208428	0.739443
ENSMUSG00000027605.18	Acss2	acyl-CoA synthetase short-chain family member 2	NM_019811	1356.9	17.6739	1400.25	49.2581	1664.02	126.284	1634.29	155	0.0450668	0.628762	0.99971	-0.0280113	0.760499	0.954714
ENSMUSG00000035948.13	Acss3	acyl-CoA synthetase short-chain family member 3	NM_001142804	80.9692	28.5618	73.7501	21.4062	122.349	16.6716	130.49	49.4304	-0.144388	0.649153	0.99971	0.0905369	0.766007	0.955583
ENSMUSG00000031972.5	Acta1	actin, alpha 1, skeletal muscle	NM_001272041	106.485	19.697	117.365	7.51893	33.4557	10.9976	38.8999	9.93903	0.145351	0.551796	0.99971	0.234836	0.416604	0.844548
ENSMUSG00000035783.9	Acta2	actin, alpha 2, smooth muscle, aorta	NM_007392	232.45	19.9031	261.141	20.2639	186.672	36.6129	213.104	82.6226	0.166911	0.46815	0.99971	0.189951	0.412392	0.842365
ENSMUSG00000029580.14	Actb	actin, beta	NM_007393	17244.6	882.996	18369.1	356.02	13825.8	1157.42	15779.1	2801.51	0.091185	0.437317	0.99971	0.190697	0.104398	0.660466
ENSMUSG00000062825.15	Actg1	actin, gamma, cytoplasmic 1	NM_001313923	36.0609	3.02894	29.7865	7.64707	23.8499	8.04356	25.1084	11.7228	-0.277114	0.457161	0.99971	0.0643447	0.867331	0.9751
ENSMUSG00000027671.14	Actl6a	actin-like 6A	NM_019673	270.004	15.3598	281.829	24.9008	398.395	10.4356	381.842	23.6846	0.0672768	0.570653	0.99971	-0.0596148	0.589728	0.911324
ENSMUSG00000029712.14	Actl6b	actin-like 6B	NM_031404	1250.84	33.8422	1348.9	38.7024	966.299	39.9469	985.344	92.1479	0.108938	0.205189	0.99971	0.0252872	0.772335	0.958078
ENSMUSG00000015143.15	Actn1	actinin, alpha 1	NM_001346669	2038.87	172.024	2016.33	176.141	665.716	45.0786	679.973	148.525	-0.0163492	0.906983	0.99971	0.0260044	0.857074	0.973452
ENSMUSG00000052374.16	Actn2	actinin alpha 2	NM_033268	479.489	75.2194	499.111	32.7474	39.3665	2.29887	35.7146	4.33959	0.0613317	0.661383	0.99971	-0.123365	0.587927	0.910682
ENSMUSG00000006457.4	Actn3	actinin alpha 3	NM_013456	25.3923	12.4723	28.7744	3.02877	27.9873	5.54069	26.7237	7.09456	0.206564	0.588172	0.99971	-0.0822694	0.825925	0.965557
ENSMUSG00000054808.15	Actn4	actinin alpha 4	NM_001360548	2787.45	214.126	2766.48	190.268	2401.28	93.6422	2533.54	462.74	-0.0114592	0.92399	0.99971	0.0759098	0.527627	0.887706
ENSMUSG00000021076.6	Actr10	ARP10 actin-related protein 10	NM_019785	3370.18	139.864	3332.84	70.1989	3831.27	262.965	3572.06	472.546	-0.0157747	0.873227	0.99971	-0.0998148	0.310896	0.802131
ENSMUSG00000025228.5	Actr1a	ARP1 actin-related protein 1A, centractin alpha	NM_001365070	4085.9	164.774	4182.7	80.4699	3535.63	15.4254	3721.15	155.344	0.03393	0.589258	0.99971	0.0731852	0.245141	0.766065
ENSMUSG00000037351.9	Actr1b	ARP1 actin-related protein 1B, centractin beta	NM_146107	6171.76	234.827	6476.98	340.913	5041.88	141.073	5344.03	382.462	0.0696646	0.360002	0.99971	0.0834129	0.274183	0.784077
ENSMUSG00000020152.7	Actr2	ARP2 actin-related protein 2	NM_001362899	8618.68	52.3554	8759.02	342.253	5935.01	420.809	5539.21	995.881	0.0233273	0.840412	0.99971	-0.0989093	0.394379	0.837897
ENSMUSG00000026341.16	Actr3	ARP3 actin-related protein 3	NM_001205385	2542.37	105.927	2529.93	230.593	1867.91	68.7012	1848.96	262.779	-0.00707159	0.947491	0.99971	-0.0127667	0.905947	0.981437
ENSMUSG00000056367.14	Actr3b	ARP3 actin-related protein 3B	NM_001004365	2189.54	108.1	2398.7	85.6504	959.437	86.5978	990.708	100.284	0.131916	0.170506	0.99971	0.0486911	0.626224	0.920374
ENSMUSG00000037761.16	Actr5	ARP5 actin-related protein 5	NM_175419	134.683	12.759	134.225	10.9847	137.36	11.1837	143.242	12.3694	0.00143114	0.992961	0.99971	0.0530131	0.73736	0.948898
ENSMUSG00000019948.4	Actr6	ARP6 actin-related protein 6	NM_001359468	517.984	40.5301	494.775	3.77567	465.324	35.7672	448.884	116.577	-0.0668384	0.67041	0.99971	-0.0447744	0.775791	0.95841
ENSMUSG00000015971.5	Actr8	ARP8 actin-related protein 8	NM_027493	1112.57	57.7266	1160.93	85.0373	1241.88	47.2989	1281.03	78.0894	0.0609798	0.497619	0.99971	0.0449322	0.612297	0.91497
ENSMUSG00000037737.6	Actrt3	actin related protein T3	NM_029690	18.7021	4.50038	16.1142	3.19409	44.1334	14.2994	46.99	5.96633	-0.226887	0.567831	0.99971	0.107555	0.738483	0.949383
ENSMUSG00000026836.15	Acvr1	activin A receptor, type 1	NM_001110204	659.628	32.4956	668.776	41.96	671.679	50.0334	598.627	36.6219	0.0197852	0.843909	0.99971	-0.163946	0.101458	0.658056
ENSMUSG00000000532.11	Acvr1b	activin A receptor, type 1B	NM_007395	3443.63	123.698	3579.04	100.038	2374.84	145.058	2434.65	121.389	0.056183	0.449189	0.99971	0.0342144	0.649042	0.924906
ENSMUSG00000026834.13	Acvr1c	activin A receptor, type IC	NM_001033369	747.398	62.547	696.805	120.394	570.927	83.759	395.398	89.72	-0.100136	0.550635	0.99971	-0.53159	0.00180944	0.44118
ENSMUSG00000052155.5	Acvr2a	activin receptor IIA	NM_007396	2269.07	48.3336	2330.13	116.18	1073.02	54.3879	938.597	130.667	0.0385516	0.696603	0.99971	-0.190694	0.06251	0.621455
ENSMUSG00000061393.14	Acvr2b	activin receptor IIB	NM_001313757	160.107	17.2924	143.82	16.8884	149.947	23.9224	138.371	65.8285	-0.152392	0.576549	0.99971	-0.129941	0.633415	0.921118
ENSMUSG00000000530.16	Acvrl1	activin A receptor, type II-like 1	NM_001277255	311.828	16.0041	338.626	8.53587	271.467	36.0427	298.408	23.5575	0.118909	0.344548	0.99971	0.135857	0.283118	0.787632
ENSMUSG00000023262.13	Acy1	aminoacylase 1	NM_001276442	176.106	28.3109	179.938	21.3778	192.488	17.4465	223.964	20.0543	0.0357992	0.824831	0.99971	0.219577	0.159707	0.698741
ENSMUSG00000024866.10	Acy3	aspartoacylase (aminoacylase) 3	NM_001302479	29.092	4.4055	28.1727	5.45052	33.2931	6.36082	34.1277	8.31305	-0.0441017	0.894495	0.99971	0.0525654	0.867507	0.9751
ENSMUSG00000008822.15	Acyp1	acylphosphatase 1, erythrocyte (common) type	NM_001364360	288.97	48.8528	342.417	15.6774	562.033	29.6789	601.341	131.225	0.247392	0.127834	0.99971	0.101358	0.5132	0.884046
ENSMUSG00000060923.5	Acyp2	acylphosphatase 2, muscle type	NM_029344	409.253	28.4912	410.441	16.0906	447.54	80.1667	475.754	70.7057	0.00468215	0.97444	0.99971	0.0934694	0.51586	0.884046
ENSMUSG00000017697.3	Ada	adenosine deaminase	NM_001272052	25.8298	16.0173	34.8609	28.4757	23.302	13.3225	45.7607	44.6323	0.427165	0.665752	0.99971	0.969859	0.325006	0.81064
ENSMUSG00000027259.15	Adal	adenosine deaminase-like	NM_001290811	505.338	47.4317	507.074	39.2234	752.537	18.928	690.184	73.7959	0.00284114	0.98032	0.99971	-0.127625	0.248984	0.76785
ENSMUSG00000054693.14	Adam10	a disintegrin and metallopeptidase domain 10	NM_007399	2829.21	14.0961	2792.44	126.065	3419.32	22.0433	3157.88	280.618	-0.018672	0.811841	0.99971	-0.11384	0.143073	0.686159
ENSMUSG00000020926.16	Adam11	a disintegrin and metallopeptidase domain 11	NM_001110778	3165.91	161.489	3217.57	103.579	6146.93	1040.06	6022.14	1114.34	0.0234917	0.86721	0.99971	-0.0302109	0.828734	0.965989
ENSMUSG00000054555.11	Adam12	a disintegrin and metallopeptidase domain 12 (meltrin alpha)	NM_007400	114.164	14.2023	102.981	7.85072	98.6384	13.1242	88.9943	19.9428	-0.152208	0.447135	0.99971	-0.161163	0.426583	0.850384
ENSMUSG00000028041.17	Adam15	a disintegrin and metallopeptidase domain 15 (metargidin)	NM_001037722	1604	81.2756	1591.62	126.647	1272.24	110.425	1427.61	97.5772	-0.0110048	0.91095	0.99971	0.163855	0.0972089	0.653255
ENSMUSG00000052593.16	Adam17	a disintegrin and metallopeptidase domain 17	NM_001277266	726.476	40.3078	661.082	31.5053	1046.19	17.6663	969.61	64.7482	-0.135613	0.136299	0.99971	-0.110127	0.204166	0.735934
ENSMUSG00000031552.13	Adam18	a disintegrin and metallopeptidase domain 18	NM_010084	32.3906	13.0568	28.6639	8.83819	6.90745	2.8086	4.11589	3.30096	-0.173155	0.710347	0.99971	-0.841604	0.206493	0.737473
ENSMUSG00000011256.16	Adam19	a disintegrin and metallopeptidase domain 19 (meltrin beta)	NM_001291890	732.718	21.4723	650.198	5.28195	658.396	56.3853	606.625	104.726	-0.171828	0.166865	0.99971	-0.123002	0.322659	0.808923
ENSMUSG00000072647.6	Adam1a	a disintegrin and metallopeptidase domain 1a	NM_172126	122.123	22.9344	109.692	26.5963	254.616	29.9937	238.183	97.6908	-0.161245	0.569143	0.99971	-0.101848	0.706423	0.940483
ENSMUSG00000008438.3	Adam21	a disintegrin and metallopeptidase domain 21	NM_020330	17.9929	1.08582	14.1457	3.60329	23.3476	7.94245	27.5281	5.25198	-0.346615	0.411718	0.99971	0.243428	0.513659	0.884046
ENSMUSG00000040537.17	Adam22	a disintegrin and metallopeptidase domain 22	NM_001007220	9043.54	310.817	8667.2	296.382	12307.7	805.093	10300.2	1995.65	-0.0613118	0.6149	0.99971	-0.257197	0.0345517	0.596234
ENSMUSG00000025964.15	Adam23	a disintegrin and metallopeptidase domain 23	NM_001177600	4968.21	326.558	4862.47	307.068	5988.42	708.462	5470.88	829.842	-0.03076	0.80049	0.99971	-0.130919	0.281117	0.787126
ENSMUSG00000037437.18	Adam32	a disintegrin and metallopeptidase domain 32	NM_001293693	16.8237	2.16294	11.5472	4.98845	8.28883	3.33551	7.55031	2.55455	-0.532697	0.304003	0.99971	-0.124182	0.829966	0.966552
ENSMUSG00000027318.17	Adam33	a disintegrin and metallopeptidase domain 33	NM_001163529	83.1778	10.8974	84.4914	5.17028	8.25207	4.02903	12.0344	2.81843	0.02165	0.929055	0.99971	0.546309	0.191015	0.725435
ENSMUSG00000072972.3	Adam4	a disintegrin and metallopeptidase domain 4	NM_009620	7.40781	5.50228	19.1708	1.04488	15.2628	5.31503	15.9425	3.95033	1.31758	0.0133655	0.99971	0.0559342	0.908097	0.981946	1
ENSMUSG00000025473.16	Adam8	a disintegrin and metallopeptidase domain 8	NM_001291066	54.7323	18.9334	54.9726	18.1255	39.2673	21.3992	36.0291	13.8178	-0.00300203	0.994164	0.99971	-0.147435	0.726484	0.946346
ENSMUSG00000031555.15	Adam9	a disintegrin and metallopeptidase domain 9 (meltrin gamma)	NM_001270996	1849.2	66.2614	1852.3	16.468	1694.68	16.2477	1624.35	91.3676	0.00208816	0.976313	0.99971	-0.0613226	0.384196	0.83336
ENSMUSG00000022893.14	Adamts1	a disintegrin-like and metallopeptidase (reprolysin type) with thrombospondin type 1 motif, 1	NM_009621	294.212	62.2916	319.838	97.9509	602.131	198.362	588.151	157.579	0.123761	0.627058	0.99971	-0.0320686	0.897828	0.980765
ENSMUSG00000024299.17	Adamts10	a disintegrin-like and metallopeptidase (reprolysin type) with thrombospondin type 1 motif, 10	NM_001329143	507.244	73.4151	422.018	60.4992	3241.98	726.653	3204.71	734.717	-0.265519	0.168101	0.99971	-0.0173915	0.925265	0.985933
ENSMUSG00000047497.10	Adamts12	a disintegrin-like and metallopeptidase (reprolysin type) with thrombospondin type 1 motif, 12	NM_175501	35.7139	4.82148	32.4251	5.00533	41.5234	13.0617	42.5831	6.09525	-0.132293	0.672272	0.99971	0.0376179	0.89838	0.980801
ENSMUSG00000014852.16	Adamts13	a disintegrin-like and metallopeptidase (reprolysin type) with thrombospondin type 1 motif, 13	NM_001001322	20.3854	4.3255	19.303	3.81031	0.337125	0.583918	0	0	-0.0759192	0.879044	0.99971	-0.76868	0.654534	0.926022
ENSMUSG00000059901.12	Adamts14	a disintegrin-like and metallopeptidase (reprolysin type) with thrombospondin type 1 motif, 14	NM_001081127	12.5903	7.61384	20.0719	4.65268	9.58451	1.76706	16.0579	11.8773	0.64665	0.251056	0.99971	0.700152	0.225451	0.751659
ENSMUSG00000033453.8	Adamts15	a disintegrin-like and metallopeptidase (reprolysin type) with thrombospondin type 1 motif, 15	NM_001024139	236.241	34.5594	233.896	24.1379	554.602	37.2092	594.557	135.26	-0.00873249	0.960415	0.99971	0.0967448	0.556686	0.899218
ENSMUSG00000049538.14	Adamts16	a disintegrin-like and metallopeptidase (reprolysin type) with thrombospondin type 1 motif, 16	NM_172053	140.13	4.98248	145.412	5.26299	235.964	21.5171	241.868	52.382	0.0555165	0.755075	0.99971	0.026722	0.870988	0.975432
ENSMUSG00000058145.16	Adamts17	a disintegrin-like and metallopeptidase (reprolysin type) with thrombospondin type 1 motif, 17	NM_001033877	147.791	32.2781	149.198	11.49	42.8633	5.15718	46.2231	4.55315	0.0156022	0.937195	0.99971	0.111387	0.646648	0.924275
ENSMUSG00000053399.9	Adamts18	a disintegrin-like and metallopeptidase (reprolysin type) with thrombospondin type 1 motif, 18	NM_172466	78.2544	21.336	67.3214	3.04516	935.281	110.483	835.111	141.157	-0.217479	0.2977	0.99971	-0.165124	0.297918	0.796169
ENSMUSG00000053441.5	Adamts19	a disintegrin-like and metallopeptidase (reprolysin type) with thrombospondin type 1 motif, 19	NM_175506	54.515	3.48599	41.7282	9.91697	14.5886	4.86441	8.37515	3.31283	-0.389473	0.221379	0.99971	-0.805722	0.0693471	0.623478		-1
ENSMUSG00000036545.8	Adamts2	a disintegrin-like and metallopeptidase (reprolysin type) with thrombospondin type 1 motif, 2	NM_001277305	309.092	32.3577	333.487	32.5651	404.624	36.257	404.013	63.9258	0.105899	0.469408	0.99971	-0.00662139	0.962844	0.993296
ENSMUSG00000022449.14	Adamts20	a disintegrin-like and metallopeptidase (reprolysin type) with thrombospondin type 1 motif, 20	NM_001164785	500.672	27.0999	450.414	88.3256	298.083	80.1015	300.643	121.903	-0.153196	0.556424	0.99971	0.00749577	0.977276	0.995881
ENSMUSG00000043635.12	Adamts3	a disintegrin-like and metallopeptidase (reprolysin type) with thrombospondin type 1 motif, 3	NM_001081401	438.648	18.7373	444.66	66.5076	467.679	85.532	421.989	179.396	0.0205969	0.93312	0.99971	-0.153618	0.530467	0.888642
ENSMUSG00000006403.13	Adamts4	a disintegrin-like and metallopeptidase (reprolysin type) with thrombospondin type 1 motif, 4	NM_172845	1170.06	117.714	1018.8	124.442	1428.56	165.463	1304.34	144.872	-0.198133	0.124764	0.99971	-0.131964	0.301464	0.796169
ENSMUSG00000022894.6	Adamts5	a disintegrin-like and metallopeptidase (reprolysin type) with thrombospondin type 1 motif, 5 (aggrecanase-2)	NM_011782	105.896	12.961	103.67	15.0104	137.785	3.2483	136.106	23.4173	-0.027736	0.883806	0.99971	-0.0148246	0.933838	0.987211
ENSMUSG00000046169.10	Adamts6	a disintegrin-like and metallopeptidase (reprolysin type) with thrombospondin type 1 motif, 6	NM_001081020	226.316	22.4076	204.627	18.7517	262.19	18.2292	217.781	41.5258	-0.142274	0.377159	0.99971	-0.276399	0.0795928	0.628357
ENSMUSG00000031994.13	Adamts8	a disintegrin-like and metallopeptidase (reprolysin type) with thrombospondin type 1 motif, 8	NM_001326292	88.1863	26.3661	83.759	18.0293	44.7227	1.55942	48.7459	14.1752	-0.0617999	0.816647	0.99971	0.106732	0.710605	0.940483
ENSMUSG00000030022.14	Adamts9	a disintegrin-like and metallopeptidase (reprolysin type) with thrombospondin type 1 motif, 9	NM_175314	185.734	27.6316	194.182	24.9503	149.168	10.9488	162.491	50.6577	0.0615942	0.763062	0.99971	0.113008	0.584388	0.909305
ENSMUSG00000066113.16	Adamtsl1	ADAMTS-like 1	NM_029967	198.759	18.7792	185.201	5.73728	143.341	20.7998	127.998	32.4376	-0.102078	0.577869	0.99971	-0.175142	0.356111	0.824327
ENSMUSG00000036040.14	Adamtsl2	ADAMTS-like 2	NM_029981	164.904	4.95718	168.036	28.7071	49.8394	7.60228	67.7123	27.9783	0.029154	0.901863	0.99971	0.41744	0.115336	0.667432
ENSMUSG00000070469.12	Adamtsl3	ADAMTS-like 3	NM_001190374	75.9918	11.9782	79.7826	10.9557	69.3062	7.18954	80.8286	20.4405	0.0644152	0.785501	0.99971	0.210267	0.370668	0.828369
ENSMUSG00000015850.11	Adamtsl4	ADAMTS-like 4	NM_001301705	118.587	17.9904	112.743	18.8818	161.47	18.8772	182.219	30.7518	-0.0642851	0.745702	0.99971	0.168565	0.364231	0.826914
ENSMUSG00000043822.18	Adamtsl5	ADAMTS-like 5	NM_001113548	84.7652	15.6073	86.3952	3.01345	73.3685	4.34287	99.2855	6.09443	0.0367251	0.851443	0.99971	0.444183	0.0209489	0.571036
ENSMUSG00000056413.16	Adap1	ArfGAP with dual PH domains 1	NM_172723	4004.8	112.726	4307	116.059	2441.88	36.4413	2665.55	293.754	0.10501	0.212982	0.99971	0.126645	0.137764	0.685022
ENSMUSG00000020709.15	Adap2	ArfGAP with dual PH domains 2	NM_172133	139.782	11.8665	116.468	12.6457	92.16	15.0124	89.1898	35.2776	-0.264564	0.292029	0.99971	-0.0639897	0.803955	0.962044
ENSMUSG00000027951.16	Adar	adenosine deaminase, RNA-specific	NM_001038587	3954.7	229.895	3938.13	224.383	3225.85	330.849	3030.29	435.366	-0.00633177	0.955933	0.99971	-0.0915217	0.425519	0.85011
ENSMUSG00000020262.15	Adarb1	adenosine deaminase, RNA-specific, B1	NM_001024837	6788.63	255.916	6442.95	556.91	8787.09	705.22	8462.13	1459.23	-0.0753703	0.536472	0.99971	-0.054806	0.652368	0.925629
ENSMUSG00000052551.16	Adarb2	adenosine deaminase, RNA-specific, B2	NM_001289530	659.056	49.8337	616.811	67.8347	611.743	44.0787	529.165	126.233	-0.0955938	0.543888	0.99971	-0.212577	0.1779	0.713015
ENSMUSG00000031949.17	Adat1	adenosine deaminase, tRNA-specific 1	NM_001357184	187.662	18.5676	177.929	14.0154	272.166	32.8403	248.08	42.8663	-0.076274	0.648924	0.99971	-0.142753	0.369271	0.827517
ENSMUSG00000019808.8	Adat2	adenosine deaminase, tRNA-specific 2	NM_025748	101.868	11.3595	91.7265	6.70076	92.9034	21.6973	79.8196	12.6113	-0.149609	0.479746	0.99971	-0.230656	0.279108	0.785914
ENSMUSG00000021044.15	Adck1	aarF domain containing kinase 1	NM_001277296	637.43	51.8484	695.651	20.991	466.282	26.4626	496.903	39.0204	0.128891	0.201707	0.99971	0.0873168	0.400113	0.840242
ENSMUSG00000046947.12	Adck2	aarF domain containing kinase 2	NM_178873	321.48	18.1054	324.125	26.6352	348.912	13.7757	357.348	16.4609	0.015953	0.888451	0.99971	0.0351637	0.750207	0.952665
ENSMUSG00000022550.18	Adck5	aarF domain containing kinase 5	NM_172960	175.76	21.5621	182.216	19.0059	237.5	22.4333	270.048	33.1551	0.0511388	0.74594	0.99971	0.180304	0.224481	0.750936
ENSMUSG00000020431.5	Adcy1	adenylate cyclase 1	NM_009622	18876.1	456.005	18134.5	1472.5	60010.4	5119.95	51135.2	14241.6	-0.0578075	0.710746	0.99971	-0.230964	0.137975	0.685022
ENSMUSG00000021536.7	Adcy2	adenylate cyclase 2	NM_153534	3386.89	102.156	3643.93	25.8191	1084.04	60.6084	1041.55	152.876	0.105657	0.281545	0.99971	-0.0605591	0.554008	0.89845
ENSMUSG00000020654.15	Adcy3	adenylate cyclase 3	NM_001159536	1395.89	96.2314	1430.25	96.0726	782.294	46.9965	835.504	112.607	0.0354338	0.743217	0.99971	0.0911429	0.411553	0.842365
ENSMUSG00000022220.14	Adcy4	adenylate cyclase 4	NM_001361604	78.186	35.5544	80.9878	15.1295	71.0656	9.10238	69.6693	6.07819	0.0377085	0.89191	0.99971	-0.0344902	0.901542	0.981175
ENSMUSG00000022840.9	Adcy5	adenylate cyclase 5	NM_001012765	6327.08	371.572	6243.09	415.964	1595.62	137.978	1666.84	282.374	-0.0190745	0.869587	0.99971	0.0609633	0.607485	0.913666
ENSMUSG00000022994.9	Adcy6	adenylate cyclase 6	NM_007405	1326.79	96.0922	1245.76	131.737	893.696	107.081	940.378	107.272	-0.0920336	0.456703	0.99971	0.0701626	0.574474	0.904687
ENSMUSG00000031659.13	Adcy7	adenylate cyclase 7	NM_001037723	243.017	32.3966	236.419	25.6369	121.695	2.63888	124.716	31.8121	-0.0440181	0.806215	0.99971	0.0219785	0.909019	0.982362
ENSMUSG00000022376.8	Adcy8	adenylate cyclase 8	NM_001291903	755.406	55.5615	709.057	99.2145	870.812	108.717	819.781	47.9529	-0.0891599	0.477629	0.99971	-0.0885887	0.474788	0.870835
ENSMUSG00000005580.11	Adcy9	adenylate cyclase 9	NM_001291910	1417.26	135.089	1234.25	150.522	876.823	102.81	753.191	369.952	-0.199575	0.555174	0.99971	-0.220933	0.514676	0.884046
ENSMUSG00000024256.7	Adcyap1	adenylate cyclase activating polypeptide 1	NM_001315503	571.193	47.0435	551.635	43.9405	245.877	45.6973	259.896	49.4087	-0.0507997	0.739928	0.99971	0.085304	0.597438	0.912104
ENSMUSG00000029778.12	Adcyap1r1	adenylate cyclase activating polypeptide 1 receptor 1	NM_001025372	5226.98	254.273	5236.5	252.634	3454.78	117.505	3484.01	394.549	0.00228424	0.979888	0.99971	0.0109389	0.904529	0.981224
ENSMUSG00000029106.14	Add1	adducin 1 (alpha)	NM_001024458	8862.8	113.537	9176.45	202.819	6612.88	249.99	6476.84	542.14	0.0501618	0.494549	0.99971	-0.0307914	0.676207	0.932705
ENSMUSG00000030000.10	Add2	adducin 2 (beta)	NM_001271857	9082.19	372.178	9026.83	450.97	4003.46	327.969	3760.42	973.051	-0.00885256	0.952803	0.99971	-0.0912395	0.543517	0.894552
ENSMUSG00000025026.15	Add3	adducin 3 (gamma)	NM_001164099	3198.84	172.643	2990.55	194.712	4962.43	61.252	4504.49	181.945	-0.0964877	0.200968	0.99971	-0.139242	0.0606061	0.621455
ENSMUSG00000050994.20	Adgb	androglobin	NM_001127353	37.0516	11.6717	30.8825	0.523619	19.7006	2.14445	19.647	6.91876	-0.270821	0.43407	0.99971	-0.0369476	0.922746	0.985933
ENSMUSG00000025475.17	Adgra1	adhesion G protein-coupled receptor A1	NM_177469	1790.29	134.26	1803.79	119.852	508.552	36.2288	538.507	93.2319	0.0102373	0.931063	0.99971	0.0773853	0.537439	0.892296
ENSMUSG00000031486.15	Adgra2	adhesion G protein-coupled receptor A2	NM_054044	339.853	11.7549	293.162	32.5613	323.476	27.9482	347.326	29.5625	-0.209839	0.0976662	0.99971	0.0962334	0.438389	0.854363
ENSMUSG00000029090.12	Adgra3	adhesion G protein-coupled receptor A3	NM_133911	562.618	40.3209	558.279	31.5688	374.352	38.2083	383.628	58.3837	-0.0100709	0.93751	0.99971	0.0322273	0.807161	0.963411
ENSMUSG00000034730.17	Adgrb1	adhesion G protein-coupled receptor B1	NM_001359759	7269.9	440.708	6838.77	298.297	3072.66	327.432	3281.83	341.438	-0.0880897	0.386469	0.99971	0.0940726	0.359968	0.82561
ENSMUSG00000028782.14	Adgrb2	adhesion G protein-coupled receptor B2	NM_001199696	7602.26	234.117	7325.69	454.156	3218.74	258.923	3341.23	394.636	-0.0532884	0.589763	0.99971	0.053194	0.594406	0.911393
ENSMUSG00000033569.17	Adgrb3	adhesion G protein-coupled receptor B3	NM_175642	2915.6	149.603	2961.4	175.525	3090.83	31.1337	2717.06	191.524	0.0233213	0.771847	0.99971	-0.186901	0.0198396	0.566241
ENSMUSG00000044017.16	Adgrd1	adhesion G protein-coupled receptor D1	NM_001081342	97.4614	13.5292	97.1931	16.6929	13.9772	2.62657	8.09454	3.54853	-0.0104171	0.965383	0.99971	-0.805669	0.0530373	0.609118		-1
ENSMUSG00000004730.15	Adgre1	adhesion G protein-coupled receptor E1	NM_001355722	125.798	2.55885	159.105	14.1011	59.2294	7.90515	73.6706	4.71783	0.340968	0.0423206	0.99971	0.31472	0.105507	0.660466
ENSMUSG00000002885.14	Adgre5	adhesion G protein-coupled receptor E5	NM_001163029	227.045	36.1886	203.168	13.44	269.761	10.6177	275.9	30.9496	-0.15582	0.296142	0.99971	0.0264831	0.852793	0.972871
ENSMUSG00000057899.6	Adgrf2	adhesion G protein-coupled receptor F2	NM_001033493	28.8761	2.52514	21.2715	4.6242	54.2515	8.59957	39.1554	19.3362	-0.431461	0.276438	0.99971	-0.495672	0.166146	0.702281
ENSMUSG00000023918.12	Adgrf4	adhesion G protein-coupled receptor F4	NM_001289499	42.3972	2.73537	47.9433	2.52589	84.1961	7.04255	74.559	12.163	0.173328	0.478292	0.99971	-0.180401	0.39217	0.837273
ENSMUSG00000056492.6	Adgrf5	adhesion G protein-coupled receptor F5	NM_001081178	1402.15	138.106	1258.79	156.9	1402.21	88.7094	1278.7	364.538	-0.155729	0.364174	0.99971	-0.134829	0.431359	0.852959
ENSMUSG00000031785.16	Adgrg1	adhesion G protein-coupled receptor G1	NM_001198894	1538.37	143.779	1534.95	186.694	1123.2	50.8078	1170.77	184.497	-0.00433819	0.973324	0.99971	0.0578113	0.657945	0.926451
ENSMUSG00000031298.15	Adgrg2	adhesion G protein-coupled receptor G2	NM_001079847	69.9398	13.5395	65.7626	10.4656	22.3626	7.35085	20.9368	9.35576	-0.0826515	0.781921	0.99971	-0.0957281	0.789636	0.959102
ENSMUSG00000039116.6	Adgrg6	adhesion G protein-coupled receptor G6	NM_001002268	149.097	5.01729	138.565	20.8087	102.974	4.86071	102.41	10.5645	-0.100209	0.546699	0.99971	-0.0138733	0.93673	0.988194
ENSMUSG00000013033.16	Adgrl1	adhesion G protein-coupled receptor L1	NM_181039	13175.9	564.491	13352.9	417.989	8821.48	1030.93	8313.28	1108.68	0.0193217	0.860429	0.99971	-0.0860958	0.434239	0.853239
ENSMUSG00000028184.12	Adgrl2	adhesion G protein-coupled receptor L2	NM_001081298	2769.35	71.8555	2607.61	88.8683	984.393	66.5536	895.485	134.638	-0.0865061	0.404929	0.99971	-0.139782	0.19582	0.729395
ENSMUSG00000037605.16	Adgrl3	adhesion G protein-coupled receptor L3	NM_001347367	3029.54	161.503	2653.77	257.729	3256.76	105.418	2789.21	537.107	-0.190889	0.136971	0.99971	-0.224619	0.0795271	0.628357
ENSMUSG00000039167.11	Adgrl4	adhesion G protein-coupled receptor L4	NM_133222	698.096	80.2765	600.17	14.0119	772.014	113.372	702.007	57.6156	-0.219523	0.082788	0.99971	-0.136397	0.274673	0.784077
ENSMUSG00000069170.14	Adgrv1	adhesion G protein-coupled receptor V1	NM_054053	73.9182	12.927	78.4637	14.7774	60.55	9.3378	71.2456	27.1915	0.0812778	0.774261	0.99971	0.219467	0.44235	0.856734
ENSMUSG00000074207.10	Adh1	alcohol dehydrogenase 1 (class I)	NM_007409	7.46638	3.45025	16.8167	12.1109	9.66065	9.04372	17.9704	6.59533	1.19933	0.0856119	0.99971	0.91416	0.171461	0.708785	1
ENSMUSG00000028138.8	Adh5	alcohol dehydrogenase 5 (class III), chi polypeptide	NM_001288578	1049.92	41.7704	1204.47	79.0129	1294.62	96.5065	1329.12	191.072	0.198546	0.0772975	0.99971	0.0407071	0.714128	0.941465
ENSMUSG00000025911.14	Adhfe1	alcohol dehydrogenase, iron containing, 1	NM_001357376	386.343	12.1812	395.381	32.7848	122.122	23.0196	152.453	15.8174	0.0337327	0.803368	0.99971	0.310296	0.0467894	0.603688
ENSMUSG00000020629.12	Adi1	acireductone dioxygenase 1	NM_134052	564.191	45.6013	564.342	38.7072	888.168	53.0304	938.491	96.7938	-0.00179536	0.987232	0.99971	0.0811098	0.448867	0.860799
ENSMUSG00000026457.14	Adipor1	adiponectin receptor 1	NM_001306069	1675.91	33.6281	1705.93	56.1554	1877.04	108.303	2050.79	138.613	0.0252914	0.753519	0.99971	0.129634	0.102591	0.659355
ENSMUSG00000030168.13	Adipor2	adiponectin receptor 2	NM_001355692	2078.92	531.534	2162.51	499.067	2279.2	488.321	2438.46	791.09	0.0565606	0.861409	0.99971	0.0971824	0.764073	0.955473
ENSMUSG00000039197.10	Adk	adenosine kinase	NM_001243041	1275.04	59.9082	1308.9	66.0128	1294.72	103.791	1329.87	111.365	0.0380526	0.689928	0.99971	0.0410163	0.665278	0.927968
ENSMUSG00000030790.15	Adm	adrenomedullin	NM_009627	36.4789	9.9841	40.9506	6.80728	16.799	1.13797	14.9268	2.31972	0.149884	0.637976	0.99971	-0.180518	0.639171	0.921724
ENSMUSG00000051149.15	Adnp	activity-dependent neuroprotective protein	NM_001310086	41.5527	4.18931	25.9697	10.23	35.1082	4.83814	32.9694	16.2492	-0.671198	0.0810857	0.99971	-0.115396	0.760168	0.954714	-1
ENSMUSG00000053950.10	Adnp2	ADNP homeobox 2	NM_175028	670.134	35.0582	672.656	38.8994	605.738	137.143	595.749	54.2019	0.0066812	0.962668	0.99971	-0.0226388	0.874159	0.976256
ENSMUSG00000057134.5	Ado	2-aminoethanethiol (cysteamine) dioxygenase	NM_001005419	1852.19	87.2344	1742.02	85.9052	2273.22	53.3785	2363.16	315.196	-0.0880004	0.376509	0.99971	0.0576023	0.557998	0.899283
ENSMUSG00000042429.8	Adora1	adenosine A1 receptor	NM_001008533	5932.78	294.845	6184.14	163.895	7586.68	148.451	7645.27	298.568	0.0594407	0.359119	0.99971	0.0108636	0.865866	0.974972
ENSMUSG00000020178.6	Adora2a	adenosine A2a receptor	NM_001331095	775.108	133.896	788.413	132.749	43.593	10.4652	37.5923	14.8754	0.0262067	0.893726	0.99971	-0.200618	0.446726	0.859287
ENSMUSG00000018500.2	Adora2b	adenosine A2b receptor	NM_007413	92.651	7.54137	99.3812	20.1342	45.9536	2.15205	68.6397	10.1857	0.100583	0.634432	0.99971	0.571867	0.0133243	0.537229
ENSMUSG00000000562.5	Adora3	adenosine A3 receptor	NM_009631	10.4651	6.22978	13.9557	9.40517	4.21433	2.69844	4.73071	4.57896	0.43266	0.576417	0.99971	0.214413	0.807088	0.963402
ENSMUSG00000025236.11	Adpgk	ADP-dependent glucokinase	NM_001359282	517.724	16.3178	495.292	26.4539	472.188	50.0238	499.484	27.9906	-0.0640829	0.553153	0.99971	0.0756498	0.481418	0.872792
ENSMUSG00000002844.9	Adprh	ADP-ribosylarginine hydrolase	NM_007414	1450.16	38.8179	1513.89	69.5341	1473	27.7914	1626.52	294.545	0.0624413	0.582846	0.99971	0.144868	0.200439	0.733576
ENSMUSG00000031448.12	Adprhl1	ADP-ribosylhydrolase like 1	NM_172750	10.8888	1.88257	8.83085	4.40858	70.433	1.30488	75.5294	30.7746	-0.265129	0.577364	0.99971	0.0869941	0.780569	0.95841
ENSMUSG00000042558.16	Adprhl2	ADP-ribosylhydrolase like 2	NM_133883	331.353	20.3467	389.513	56.1887	395.865	8.07571	492.576	98.0705	0.23148	0.131548	0.99971	0.31702	0.034582	0.596234
ENSMUSG00000020910.16	Adprm	ADP-ribose/CDP-alcohol diphosphatase, manganese dependent	NM_025510	279.557	12.7683	288.92	18.2874	335.284	3.10108	315.662	30.0964	0.0476457	0.689351	0.99971	-0.0863617	0.452215	0.862128
ENSMUSG00000045875.13	Adra1a	adrenergic receptor, alpha 1a	NM_001271759	362.219	28.4102	309.738	19.9957	208.403	35.4176	181.606	90.2653	-0.226253	0.405455	0.99971	-0.208229	0.451718	0.862045
ENSMUSG00000050541.14	Adra1b	adrenergic receptor, alpha 1b	NM_001284380	337.717	7.20939	337.749	34.6295	75.2111	12.6148	89.401	25.4284	0.000974989	0.995361	0.99971	0.278111	0.163957	0.700722
ENSMUSG00000027335.9	Adra1d	adrenergic receptor, alpha 1d	NM_013460	317.601	19.4025	311.567	47.0056	55.1585	19.4739	58.1041	4.97105	-0.0269397	0.8845	0.99971	0.0580849	0.801032	0.961963
ENSMUSG00000033717.6	Adra2a	adrenergic receptor, alpha 2a	NM_007417	392.69	27.1644	368.783	34.8765	208.681	21.984	245.463	48.2714	-0.0917815	0.536452	0.99971	0.238833	0.123828	0.674401
ENSMUSG00000058620.5	Adra2b	adrenergic receptor, alpha 2b	NM_009633	36.3592	7.21189	30.8825	0.523619	49.8138	7.61288	49.9404	4.22128	-0.224538	0.434878	0.99971	0.000695786	0.997835	1
ENSMUSG00000045318.6	Adra2c	adrenergic receptor, alpha 2c	NM_007418	268.552	22.7237	281.89	33.571	127.233	12.9087	153.506	40.9861	0.0711451	0.692441	0.99971	0.272765	0.153808	0.694829
ENSMUSG00000035283.5	Adrb1	adrenergic receptor, beta 1	NM_007419	467.996	107.657	460.163	127.647	63.8881	9.75597	54.7836	13.8272	-0.0210365	0.922475	0.99971	-0.20432	0.42691	0.850657
ENSMUSG00000045730.4	Adrb2	adrenergic receptor, beta 2	NM_007420	41.2991	7.79559	52.4134	5.0655	89.3512	23.3682	91.092	10.8347	0.336032	0.203825	0.99971	0.0386155	0.867207	0.9751
ENSMUSG00000031489.15	Adrb3	adrenergic receptor, beta 3	NM_013462	20.1417	9.41747	19.7792	2.39155	3.62371	1.25261	3.39565	2.09521	-0.00721446	0.988352	0.99971	-0.0866678	0.907243	0.98176
ENSMUSG00000039041.15	Adrm1	adhesion regulating molecule 1	NM_019822	235.017	28.1052	247.589	12.1589	269.563	11.2034	291.309	36.2243	0.079787	0.566157	0.99971	0.114258	0.394951	0.838119
ENSMUSG00000022407.10	Adsl	adenylosuccinate lyase	NM_009634	456.962	43.1068	437.785	48.4347	653.92	15.4502	678.458	85.1235	-0.0603336	0.633839	0.99971	0.0519222	0.669477	0.930303
ENSMUSG00000015961.8	Adss	adenylosuccinate synthetase, non muscle	NM_007422	2047.29	183.913	2190.42	82.2468	1611.97	212.668	1690.31	152.102	0.0973318	0.382167	0.99971	0.0702869	0.529977	0.888642
ENSMUSG00000011148.14	Adssl1	adenylosuccinate synthetase like 1	NM_007421	461.968	68.8226	466.638	39.0647	457.634	6.72762	579.873	57.4569	0.0146953	0.908727	0.99971	0.34014	0.00696582	0.489314
ENSMUSG00000020473.13	Aebp1	AE binding protein 1	NM_001291857	395.181	42.9629	470.448	71.3282	381.534	33.5923	525.994	76.8763	0.247605	0.0921246	0.99971	0.461261	0.00153799	0.432205
ENSMUSG00000030232.18	Aebp2	AE binding protein 2	NM_001005605	1957.33	51.12	1869.75	21.6017	2121.52	119.994	2119.77	293.282	-0.066223	0.504607	0.99971	0.000183473	0.998515	1
ENSMUSG00000030609.18	Aen	apoptosis enhancing nuclease	NM_001162939	387.3	21.736	375.76	8.42504	395.255	22.1245	358.594	37.357	-0.045316	0.687385	0.99971	-0.14235	0.201836	0.734604
ENSMUSG00000054452.10	Aes	amino-terminal enhancer of split	NM_001276288	5993.16	88.2745	6259.36	155.682	6701.01	295.833	7694.16	1299.71	0.062724	0.560952	0.99971	0.199619	0.0636618	0.621455
ENSMUSG00000029094.12	Afap1	actin filament associated protein 1	NM_027373	697.954	20.2273	670.182	27.7497	753.831	61.568	733.377	141.197	-0.0578445	0.663013	0.99971	-0.0442167	0.73671	0.948898
ENSMUSG00000033032.15	Afap1l1	actin filament associated protein 1-like 1	NM_178928	665.166	33.1618	643.84	48.7429	539.642	5.59641	542.296	28.1909	-0.0460326	0.629188	0.99971	0.00986913	0.91861	0.984283
ENSMUSG00000025083.18	Afap1l2	actin filament associated protein 1-like 2	NM_001177796	263.847	40.8791	277.171	12.745	2200.81	207.879	2095.87	135.169	0.0716979	0.583792	0.99971	-0.0715217	0.520163	0.885501
ENSMUSG00000068036.15	Afdn	afadin, adherens junction formation factor	NM_010806	3044.04	68.3709	2769.14	57.3155	4066.16	628.65	3634.95	1024.35	-0.136569	0.418113	0.99971	-0.162538	0.333928	0.816313
ENSMUSG00000029313.18	Aff1	AF4/FMR2 family, member 1	NM_001080798	656.645	188.932	655.545	207.981	1245.55	119.75	1201.9	297.652	-0.0034553	0.991078	0.99971	-0.0520586	0.86543	0.974972
ENSMUSG00000031189.12	Aff2	AF4/FMR2 family, member 2	NM_008032	338.599	32.156	281.994	10.8559	282.518	39.0578	236.308	108.844	-0.264735	0.297962	0.99971	-0.264113	0.301047	0.796169
ENSMUSG00000037138.17	Aff3	AF4/FMR2 family, member 3	NM_001290814	1380.57	60.6852	1401.37	54.724	806.415	13.3568	756.791	137.861	0.0210089	0.85582	0.99971	-0.0961221	0.41724	0.844548
ENSMUSG00000049470.13	Aff4	AF4/FMR2 family, member 4	NM_001363331	7447.47	512.354	6807.6	211.809	8475.76	720.698	7310.07	1209.23	-0.129721	0.266965	0.99971	-0.213866	0.0668977	0.62239
ENSMUSG00000038302.14	Afg1l	AFG1 like ATPase	NM_001359297	352.676	11.1307	400.221	42.9293	303.752	20.0721	306.434	38.4299	0.18065	0.155263	0.99971	0.0155306	0.904153	0.981224
ENSMUSG00000031967.15	Afg3l1	AFG3-like AAA ATPase 1	NM_054070	749.741	53.033	786.176	37.6822	1121.67	78.8551	1076.44	119.739	0.0690882	0.519225	0.99971	-0.0621229	0.550187	0.896708
ENSMUSG00000024527.10	Afg3l2	AFG3-like AAA ATPase 2	NM_027130	1959.9	28.2971	1973.29	54.9279	1853.76	84.9605	1762.25	118.018	0.00966228	0.898934	0.99971	-0.0752413	0.322697	0.808923
ENSMUSG00000017718.15	Afmid	arylformamidase	NM_001363158	18.7733	5.30666	17.5493	3.81416	6.36473	1.73858	5.33723	3.30691	-0.0962493	0.844312	0.99971	-0.284266	0.65123	0.925034
ENSMUSG00000049659.15	Aftph	aftiphilin	NM_001252503	2911.55	152.389	2877.33	49.9337	3183.3	156.041	2945.97	248.841	-0.017624	0.831143	0.99971	-0.11149	0.175301	0.711724
ENSMUSG00000031521.5	Aga	aspartylglucosaminidase	NM_001005847	137.293	14.5767	129.976	7.44223	150.357	6.05621	156.992	16.9548	-0.0741801	0.643594	0.99971	0.0717408	0.639454	0.921897
ENSMUSG00000055013.15	Agap1	ArfGAP with GTPase domain, ankyrin repeat and PH domain 1	NM_001037136	3946.58	249.17	3957.96	271.152	5373.56	531.338	5064.09	1114.23	0.00391737	0.977928	0.99971	-0.0862426	0.541347	0.893836
ENSMUSG00000025422.9	Agap2	ArfGAP with GTPase domain, ankyrin repeat and PH domain 2	NM_001033263	19085.6	814.41	18894.9	682.375	5133.08	457.174	5437.99	486.254	-0.0144096	0.872924	0.99971	0.0827336	0.363598	0.826914
ENSMUSG00000023353.14	Agap3	ArfGAP with GTPase domain, ankyrin repeat and PH domain 3	NM_001256431	3960.54	119.931	3986.8	209.93	4090.2	206.921	4346.92	453.703	0.00976453	0.913503	0.99971	0.0877517	0.327498	0.811966
ENSMUSG00000040812.14	Agbl2	ATP/GTP binding protein-like 2	NM_001356533	44.985	8.38825	44.8371	8.44982	267.836	33.2486	264.373	9.97235	0.00261002	0.990876	0.99971	-0.0201903	0.897722	0.980765
ENSMUSG00000038836.15	Agbl3	ATP/GTP binding protein-like 3	NM_001289656	313.299	9.00733	290.668	28.14	312.402	14.1497	290.905	22.1138	-0.108672	0.367162	0.99971	-0.0967861	0.415617	0.843763
ENSMUSG00000061298.14	Agbl4	ATP/GTP binding protein-like 4	NM_001048189	310.367	5.46214	326.163	12.519	61.7574	4.27054	60.318	15.0469	0.0728631	0.599799	0.99971	-0.0623136	0.744804	0.950457
ENSMUSG00000029165.17	Agbl5	ATP/GTP binding protein-like 5	NM_001048190	288.917	19.0137	272.867	2.64231	289.144	55.2514	311.531	4.15456	-0.0803073	0.565012	0.99971	0.107471	0.432356	0.853239
ENSMUSG00000015452.14	Ager	advanced glycosylation end product-specific receptor	NM_001271422	8.20769	4.32531	7.02489	0.484655	14.3623	1.69473	14.8405	4.73144	-0.188124	0.746805	0.99971	0.0662594	0.89167	0.980246
ENSMUSG00000026159.13	Agfg1	ArfGAP with FG repeats 1	NM_001310713	3742.97	53.0746	3453.35	98.6587	3847.16	231.874	3346.98	291.43	-0.116047	0.152539	0.99971	-0.20087	0.0130708	0.537229
ENSMUSG00000029722.15	Agfg2	ArfGAP with FG repeats 2	NM_001303266	809.404	23.8117	801.437	65.8664	836.454	30.8294	808.208	128.516	-0.0131822	0.910044	0.99971	-0.0462158	0.690061	0.935811
ENSMUSG00000021681.8	Aggf1	angiogenic factor with G patch and FHA domains 1	NM_025630	1635	70.8052	1600.73	54.6122	1674.5	111.216	1735.42	172.421	-0.0309068	0.739449	0.99971	0.0534339	0.56266	0.900268
ENSMUSG00000029916.11	Agk	acylglycerol kinase	NM_023538	369.891	29.0789	370.867	17.2911	316.121	22.2297	304.172	26.0498	0.00311488	0.978994	0.99971	-0.0580536	0.628295	0.920374
ENSMUSG00000033400.14	Agl	amylo-1,6-glucosidase, 4-alpha-glucanotransferase	NM_001081326	1442.81	65.4934	1399.08	58.0166	1759.58	140.676	1599.29	185.656	-0.0437874	0.667529	0.99971	-0.138648	0.169152	0.706098
ENSMUSG00000040706.4	Agmat	agmatine ureohydrolase (agmatinase)	NM_001081408	11.6886	7.54979	10.9826	1.94825	4.75989	1.41448	10.237	3.96017	-0.0753097	0.902025	0.99971	1.08343	0.105079	0.660466
ENSMUSG00000050103.18	Agmo	alkylglycerol monooxygenase	NM_178767	175.207	26.1162	174.788	18.5326	146.076	30.0738	132.563	37.2311	-0.0077675	0.971129	0.99971	-0.131696	0.54504	0.894725
ENSMUSG00000041530.16	Ago1	argonaute RISC catalytic subunit 1	NM_001317173	2230.55	43.0813	2190.76	44.2707	2443.58	199.827	2283.73	329.027	-0.0259474	0.807153	0.99971	-0.099451	0.347555	0.822082
ENSMUSG00000036698.11	Ago2	argonaute RISC catalytic subunit 2	NM_153178	3607.93	374.496	3216.67	131.911	3392.82	450.936	2833.89	777.542	-0.165832	0.325006	0.99971	-0.260658	0.121916	0.67367
ENSMUSG00000028842.15	Ago3	argonaute RISC catalytic subunit 3	NM_153402	2409.25	336.141	2123.85	59.5867	3185.12	475.493	2418.72	843.04	-0.182202	0.361718	0.99971	-0.397858	0.0459927	0.603688
ENSMUSG00000042500.11	Ago4	argonaute RISC catalytic subunit 4	NM_153177	459.332	54.3876	416.286	27.8093	442.232	50.1514	413.232	31.8359	-0.138202	0.278239	0.99971	-0.0996773	0.431365	0.852959
ENSMUSG00000034254.17	Agpat1	1-acylglycerol-3-phosphate O-acyltransferase 1 (lysophosphatidic acid acyltransferase, alpha)	NM_001163379	2194.34	94.4985	2356.15	86.6319	1701.41	45.0182	1852.65	181.051	0.103008	0.229366	0.99971	0.12293	0.154483	0.695409
ENSMUSG00000026922.13	Agpat2	1-acylglycerol-3-phosphate O-acyltransferase 2 (lysophosphatidic acid acyltransferase, beta)	NM_026212	21.3219	4.50701	14.834	5.51177	21.5092	5.34816	19.4597	2.86858	-0.504621	0.227684	0.99971	-0.1279	0.747574	0.95118
ENSMUSG00000001211.15	Agpat3	1-acylglycerol-3-phosphate O-acyltransferase 3	NM_053014	6681.4	118.38	6659.86	122.823	7516.75	138.072	7347.55	539.837	-0.00462915	0.945812	0.99971	-0.0335009	0.621378	0.91907
ENSMUSG00000023827.8	Agpat4	1-acylglycerol-3-phosphate O-acyltransferase 4 (lysophosphatidic acid acyltransferase, delta)	NM_026644	1225.03	40.3078	1293.01	98.457	892.682	50.0275	1010.33	87.9028	0.0766116	0.422005	0.99971	0.180476	0.0619669	0.621455
ENSMUSG00000031467.10	Agpat5	1-acylglycerol-3-phosphate O-acyltransferase 5 (lysophosphatidic acid acyltransferase, epsilon)	NM_026792	2158.9	132.978	2095.8	40.8083	3361.03	162.395	3097.29	271.55	-0.0434597	0.617446	0.99971	-0.116987	0.17102	0.708166
ENSMUSG00000042410.16	Agps	alkylglycerone phosphate synthase	NM_172666	1846.41	78.245	1726.64	49.9585	2011.17	82.4504	1746.92	209.822	-0.0970271	0.298755	0.99971	-0.202256	0.0293998	0.593397
ENSMUSG00000041936.18	Agrn	agrin	NM_021604	4415.54	202.296	4315.5	328.099	2112.5	287.536	2090.41	412.773	-0.0330574	0.810775	0.99971	-0.016906	0.90331	0.981224
ENSMUSG00000031980.9	Agt	angiotensinogen (serpin peptidase inhibitor, clade A, member 8)	NM_007428	1019.54	194.617	999.005	206.591	1587.16	235.638	1799.67	221.439	-0.0312746	0.857967	0.99971	0.180762	0.295749	0.794126
ENSMUSG00000021557.15	Agtpbp1	ATP/GTP binding protein 1	NM_001048008	5935.97	86.9575	5651.67	221.086	7532.7	599.246	6437.25	1293.05	-0.0707342	0.572814	0.99971	-0.227152	0.0696432	0.623478
ENSMUSG00000049115.15	Agtr1a	angiotensin II receptor, type 1a	NM_177322	16.2287	4.40754	14.3329	5.17728	2.77391	1.25412	1.7268	0.733633	-0.195246	0.717585	0.99971	-0.675724	0.461395	0.865738
ENSMUSG00000068122.10	Agtr2	angiotensin II receptor, type 2	NM_007429	33.2962	12.5673	32.9619	10.3822	31.1623	1.91766	30.5503	13.4915	-0.0354032	0.92608	0.99971	-0.0198521	0.958425	0.992394
ENSMUSG00000029007.8	Agtrap	angiotensin II, type I receptor-associated protein	NM_001301281	239.794	22.673	246.969	12.3998	357.394	65.8017	405.402	33.8198	0.0422681	0.781424	0.99971	0.184828	0.199233	0.732583
ENSMUSG00000026491.13	Ahctf1	AT hook containing transcription factor 1	NM_026375	1821.79	91.5405	1744.72	62.4363	2864.65	178.419	2379.83	305.771	-0.0624702	0.538673	0.99971	-0.268422	0.00734605	0.494509
ENSMUSG00000027597.15	Ahcy	S-adenosylhomocysteine hydrolase	NM_016661	54.072	6.992	74.6959	5.20993	59.8211	2.39781	63.9268	12.5576	0.46409	0.041428	0.99971	0.106786	0.632532	0.921022
ENSMUSG00000027893.14	Ahcyl1	S-adenosylhomocysteine hydrolase-like 1	NM_001357110	11076	316.1	10856.3	110.811	13902.2	361.087	13146.8	505.618	-0.0290416	0.614203	0.99971	-0.080629	0.159542	0.698741
ENSMUSG00000029772.17	Ahcyl2	S-adenosylhomocysteine hydrolase-like 2	NM_001171000	4529.19	231.194	4485.41	20.9295	4988.03	202.63	4889.85	521.401	-0.0143367	0.86831	0.99971	-0.0289414	0.736966	0.948898
ENSMUSG00000037692.14	Ahdc1	AT hook, DNA binding motif, containing 1	NM_146155	1302.75	23.8103	1220.82	77.7117	1487.28	203.855	1501.02	219.661	-0.093505	0.452562	0.99971	0.0105899	0.931635	0.986967
ENSMUSG00000019986.17	Ahi1	Abelson helper integration site 1	NM_001177776	7301.64	258.905	6484.9	423.144	3999.5	127.679	3831.87	521.866	-0.171317	0.0873316	0.99971	-0.0625383	0.535216	0.891398
ENSMUSG00000069833.13	Ahnak	AHNAK nucleoprotein (desmoyokin)	NM_001039959	1389.72	330.502	1325.78	282.414	1382.78	309.702	1298.45	542.407	-0.0683032	0.851969	0.99971	-0.0913216	0.802929	0.961963
ENSMUSG00000072812.4	Ahnak2	AHNAK nucleoprotein 2	NM_001033476	49.8746	8.33837	48.1723	3.50923	43.1818	5.35296	52.532	12.697	-0.0607751	0.817993	0.99971	0.290416	0.265694	0.779979
ENSMUSG00000019256.17	Ahr	aryl-hydrocarbon receptor	NM_001314027	332.139	41.4659	314.895	55.3998	207.225	23.0691	163.387	38.9433	-0.0733784	0.683199	0.99971	-0.332611	0.0760862	0.626119
ENSMUSG00000021575.16	Ahrr	aryl-hydrocarbon receptor repressor	NM_001317351	23.1627	5.24322	28.5825	11.8386	5.20784	4.36853	6.75948	3.84689	0.309995	0.537516	0.99971	0.357383	0.583391	0.909305
ENSMUSG00000021037.7	Ahsa1	AHA1, activator of heat shock protein ATPase 1	NM_146036	1940.25	62.4186	2064.73	113.212	2224.44	203.445	2344.29	192.638	0.0890083	0.348767	0.99971	0.0757852	0.421279	0.847489
ENSMUSG00000020288.13	Ahsa2	AHA1, activator of heat shock protein ATPase 2	NM_001290654	868.741	92.6757	780.209	45.0781	849.019	88.1932	774.367	56.1773	-0.15743	0.165552	0.99971	-0.13274	0.240272	0.762765
ENSMUSG00000035875.15	AI182371	expressed sequence AI182371	NM_001243102	13.4556	1.8197	10.9046	5.3875	7.3093	1.05399	7.56731	1.47672	-0.320177	0.548901	0.99971	0.0244231	0.966784	0.994178
ENSMUSG00000062753.14	AI413582	expressed sequence AI413582	NM_001002895	373.688	41.8966	422.304	17.4984	364.652	14.1108	426.674	55.6264	0.17971	0.153596	0.99971	0.229473	0.0657768	0.621455
ENSMUSG00000074384.4	AI429214	expressed sequence AI429214	NM_001039220	78.571	5.52207	76.5074	8.87885	49.9005	2.85259	51.5874	10.3842	-0.037279	0.863976	0.99971	0.0520425	0.823992	0.965557
ENSMUSG00000046312.4	AI464131	expressed sequence AI464131	NM_001085515	816.918	66.8493	842.339	21.8384	959.115	85.7187	930.216	133.159	0.0436793	0.714006	0.99971	-0.0477291	0.685265	0.935634
ENSMUSG00000045165.6	AI467606	expressed sequence AI467606	NM_178901	36.5862	6.93495	30.6999	6.36903	24.977	4.18081	27.451	8.96392	-0.261186	0.434194	0.99971	0.165195	0.631269	0.921022
ENSMUSG00000078307.3	AI593442	expressed sequence AI593442	NM_001286641	5954.4	674.849	5770.73	642.35	1216.78	60.1724	1177.3	197.354	-0.0448701	0.726254	0.99971	-0.0462489	0.72508	0.94562
ENSMUSG00000010290.7	AI597479	expressed sequence AI597479	NM_133818	1010.26	76.56	1007.77	90.1702	1309.22	81.0312	1214.79	88.4731	-0.00283252	0.977984	0.99971	-0.105834	0.293608	0.793762
ENSMUSG00000034382.14	AI661453	expressed sequence AI661453	NM_145489	13.3692	2.80499	14.1894	3.31579	6.41263	2.25831	8.57864	7.02217	0.0735166	0.897571	0.99971	0.479095	0.44836	0.860573
ENSMUSG00000047423.10	AI837181	expressed sequence AI837181	NM_001256515	711.296	25.375	762.77	25.6231	939.624	95.6261	993.029	139.331	0.101369	0.388085	0.99971	0.0799347	0.486515	0.874749
ENSMUSG00000053297.14	AI854703	expressed sequence AI854703	NM_177737	660.746	32.8367	704.531	46.9892	512.526	26.4668	592.868	60.0329	0.0928666	0.375455	0.99971	0.204745	0.0536621	0.609118
ENSMUSG00000056383.10	AI987944	expressed sequence AI987944	NM_001199330	227.043	9.39167	227.931	8.81896	282.597	22.4118	266.776	39.0029	0.00287296	0.983447	0.99971	-0.0806451	0.543915	0.894552
ENSMUSG00000042901.10	Aida	axin interactor, dorsalization associated	NM_145626	765.521	49.0413	719.888	35.0443	622.292	9.37965	613.336	49.2531	-0.0895188	0.346933	0.99971	-0.0171012	0.85893	0.973584
ENSMUSG00000024397.14	Aif1	allograft inflammatory factor 1	NM_001361501	86.0582	9.98264	90.1905	1.26344	21.8062	9.16681	28.9199	13.1848	0.0696047	0.805304	0.99971	0.467766	0.169733	0.706726
ENSMUSG00000001864.13	Aif1l	allograft inflammatory factor 1-like	NM_145144	161.352	10.174	177.722	36.6697	147.233	15.6564	179.496	15.7535	0.142515	0.408486	0.99971	0.28733	0.0932341	0.645701
ENSMUSG00000036932.14	Aifm1	apoptosis-inducing factor, mitochondrion-associated 1	NM_001290364	613.383	12.8734	623.61	16.0073	854.235	53.217	852.096	42.4505	0.022543	0.803783	0.99971	-0.00441961	0.959155	0.992394
ENSMUSG00000020085.15	Aifm2	apoptosis-inducing factor, mitochondrion-associated 2	NM_001039194	148.009	4.86959	157.876	16.3244	146.75	12.149	160.226	0.934435	0.0930286	0.537589	0.99971	0.124053	0.401847	0.840763
ENSMUSG00000022763.18	Aifm3	apoptosis-inducing factor, mitochondrion-associated 3	NM_001291070	1604.26	142.324	1602.01	281.112	4831.12	787.269	4929.09	590.998	-0.00265131	0.985997	0.99971	0.028472	0.848404	0.971392
ENSMUSG00000019806.13	Aig1	androgen-induced 1	NM_001347362	946.735	69.7614	947.968	52.1819	1566.93	111.859	1532.05	252.736	0.000825574	0.99456	0.99971	-0.0304281	0.796962	0.96149
ENSMUSG00000037860.15	Aim2	absent in melanoma 2	NM_001013779	47.6452	9.41867	50.4345	4.29603	29.8431	11.4563	20.4048	2.79375	0.0840371	0.782987	0.99971	-0.548198	0.112427	0.665675
ENSMUSG00000028029.10	Aimp1	aminoacyl tRNA synthetase complex-interacting multifunctional protein 1	NM_007926	710.576	29.5025	804.243	30.6947	734.291	68.4257	788.911	133.636	0.178859	0.149885	0.99971	0.106397	0.388884	0.83585
ENSMUSG00000029610.13	Aimp2	aminoacyl tRNA synthetase complex-interacting multifunctional protein 2	NM_001172146	341.133	13.6924	379.139	30.9412	277.199	13.4398	312.57	12.5327	0.155001	0.1652	0.99971	0.173682	0.126761	0.674701
ENSMUSG00000024847.15	Aip	aryl-hydrocarbon receptor-interacting protein	NM_001276284	977.559	65.887	1077.6	48.5228	1071.72	56.5901	1289.21	289.082	0.141115	0.314128	0.99971	0.266164	0.0557992	0.609118
ENSMUSG00000039546.9	Ajap1	adherens junction associated protein 1	NM_001099299	994.635	66.1861	952.84	53.9752	423.436	15.7525	437.116	6.0543	-0.0630897	0.479865	0.99971	0.0449425	0.645996	0.924275
ENSMUSG00000029419.8	Ajm1	apical junction component 1	NM_001005424	2301.8	193.193	2116.85	135.458	5745.99	627.676	5964.43	1162.14	-0.120271	0.375076	0.99971	0.0534432	0.690005	0.935811
ENSMUSG00000022178.11	Ajuba	ajuba LIM protein	NM_010590	41.8425	8.7121	48.6401	6.59361	35.1335	10.15	43.5081	11.7232	0.229381	0.452271	0.99971	0.333114	0.278725	0.785914
ENSMUSG00000026817.14	Ak1	adenylate kinase 1	NM_001198790	2300.72	79.7845	2463.02	87.6721	2230.19	87.1226	2458.72	368.592	0.0984565	0.337964	0.99971	0.141741	0.166896	0.703117
ENSMUSG00000028792.14	Ak2	adenylate kinase 2	NM_001033966	396.474	15.8081	388.378	24.5678	511.323	29.4343	516.303	14.1234	-0.0290915	0.778227	0.99971	0.0148058	0.879648	0.977587
ENSMUSG00000024782.7	Ak3	adenylate kinase 3	NM_001365071	2276.56	199.108	2287.22	76.4634	2250.82	275.639	2282.82	250.139	0.00613066	0.956701	0.99971	0.0204938	0.855709	0.973386
ENSMUSG00000028527.18	Ak4	adenylate kinase 4	NM_001177602	861.397	47.2533	859.758	10.0572	2296.73	127.06	2289.16	378.527	-0.00380249	0.973928	0.99971	-0.00359548	0.974273	0.994726
ENSMUSG00000039058.11	Ak5	adenylate kinase 5	NM_001081277	3682.81	112.46	3829.84	219.42	299.674	11.6301	307.643	25.1237	0.0569583	0.477685	0.99971	0.0302726	0.76685	0.955637
ENSMUSG00000078941.9	Ak6	TATA-box binding protein associated factor 9	NM_001015889	205.778	24.9657	216.403	13.6191	238.273	21.404	244.283	63.1458	0.068479	0.707028	0.99971	0.0412395	0.817195	0.964516
ENSMUSG00000041323.6	Ak7	adenylate kinase 7	NM_030187	84.1713	19.1281	66.5655	15.1515	66.9856	9.00209	66.7512	16.8402	-0.34874	0.178681	0.99971	-0.000785703	0.99759	1
ENSMUSG00000026807.8	Ak8	adenylate kinase 8	NM_001033874	33.7171	0.885655	29.6001	8.1278	6.79662	0.361726	17.2919	4.38694	-0.195234	0.573975	0.99971	1.32447	0.00359299	0.471014		1
ENSMUSG00000091415.5	Ak9	adenylate kinase 9	XM_006512939	31.5668	6.99099	19.6728	3.46003	16.9756	1.44739	20.3821	8.17886	-0.683382	0.0776563	0.99971	0.24133	0.54981	0.896393	-1
ENSMUSG00000091636.2	Akain1	A kinase (PRKA) anchor inhibitor 1	NM_001145192	133.131	16.7067	137.456	19.6365	731.597	70.0504	761.43	83.9421	0.0481087	0.766705	0.99971	0.0609805	0.643111	0.923468
ENSMUSG00000018428.15	Akap1	A kinase (PRKA) anchor protein 1	NM_001042541	988.562	54.8337	1010.68	110.165	927.588	74.6711	899.807	13.2461	0.0341802	0.739066	0.99971	-0.0447815	0.662652	0.927443
ENSMUSG00000047804.15	Akap10	A kinase (PRKA) anchor protein 10	NM_019921	853.251	16.1038	750.857	38.0898	1039.12	119.549	856.471	222.992	-0.18397	0.252749	0.99971	-0.282032	0.0773222	0.626119
ENSMUSG00000022016.16	Akap11	A kinase (PRKA) anchor protein 11	NM_001164503	9777.87	281.488	8815.46	751.978	7855.46	389.955	6369.3	1299.47	-0.149456	0.238234	0.99971	-0.302888	0.0169585	0.553944
ENSMUSG00000038587.9	Akap12	A kinase (PRKA) anchor protein (gravin) 12	NM_031185	1119.03	60.4054	974.919	16.7776	2280.25	219.584	2135.66	406.931	-0.199531	0.127624	0.99971	-0.0960048	0.453002	0.862715
ENSMUSG00000066406.15	Akap13	A kinase (PRKA) anchor protein 13	NM_029332	1225.77	120.246	1119.64	125.063	467.544	20.5929	442.484	191.517	-0.130946	0.562181	0.99971	-0.084501	0.712939	0.940483
ENSMUSG00000059708.12	Akap17b	A kinase (PRKA) anchor protein 17B	NM_001081956	872.536	40.1924	824.377	25.5122	987.715	22.2092	899.691	124.883	-0.0813586	0.434389	0.99971	-0.134912	0.188843	0.723726
ENSMUSG00000038729.23	Akap2	A kinase (PRKA) anchor protein 2	NM_001035532	11.2734	2.5073	9.10163	0.775685	25.8538	9.04375	14.0509	6.61087	-0.324696	0.539951	0.99971	-0.899967	0.0507688	0.607073		-1
ENSMUSG00000021057.15	Akap5	A kinase (PRKA) anchor protein 5	NM_001101471	4415.11	104.689	4133.91	319.616	292.68	9.60308	266.473	4.66598	-0.0944779	0.232964	0.99971	-0.137568	0.183733	0.718077
ENSMUSG00000061603.8	Akap6	A kinase (PRKA) anchor protein 6	NM_198111	8501.26	209.806	8092.71	417.386	4990.67	442.251	4467.29	1047.14	-0.0710518	0.611115	0.99971	-0.160433	0.252239	0.768229
ENSMUSG00000039166.16	Akap7	A kinase (PRKA) anchor protein 7	NM_001347460	1069.75	126.702	1033.71	94.4146	2612.85	62.4026	2476.83	487.761	-0.0477936	0.725374	0.99971	-0.0760794	0.566917	0.902422
ENSMUSG00000024045.6	Akap8	A kinase (PRKA) anchor protein 8	NM_001357760	2568.59	175.791	2391.05	198.054	4286.79	304.231	4014.18	503.023	-0.103391	0.345197	0.99971	-0.0953166	0.378886	0.831565
ENSMUSG00000002625.10	Akap8l	A kinase (PRKA) anchor protein 8-like	NM_017476	2730.08	294.667	2422.79	266.286	2340.79	417.779	2416.67	455.29	-0.172176	0.27225	0.99971	0.0449232	0.774511	0.95841
ENSMUSG00000040407.17	Akap9	A kinase (PRKA) anchor protein (yotiao) 9	NM_194462	3621.71	200.095	3168.87	260.622	4410.75	436.308	3517.59	1174.66	-0.192747	0.300576	0.99971	-0.327075	0.0786116	0.626843
ENSMUSG00000031023.5	Akip1	A kinase (PRKA) interacting protein 1	NM_020616	49.7229	4.54225	46.9358	6.49086	47.7693	16.9627	65.1125	11.1196	-0.0798641	0.78605	0.99971	0.465336	0.100947	0.658056
ENSMUSG00000023075.9	Akirin1	akirin 1	NM_023423	788.396	3.04369	757.449	56.9704	554.403	16.8924	544.265	79.1125	-0.0570569	0.603834	0.99971	-0.0217246	0.846751	0.971369
ENSMUSG00000028291.7	Akirin2	akirin 2	NM_001007589	1271.02	55.2845	1301.71	58.9332	1192.48	49.7585	1170.89	152.981	0.0341928	0.736308	0.99971	-0.024002	0.813121	0.963912
ENSMUSG00000039158.11	Akna	AT-hook transcription factor	NM_001045514	100.222	15.3838	96.9341	7.14781	146.004	27.5996	138.653	36.1513	-0.0422012	0.85352	0.99971	-0.0854299	0.693244	0.936784
ENSMUSG00000028692.14	Akr1a1	aldo-keto reductase family 1, member A1 (aldehyde reductase)	NM_021473	4688.75	109.498	5205.75	242.807	3941.38	254.445	4396.11	643.285	0.150761	0.144342	0.99971	0.15819	0.126031	0.674401
ENSMUSG00000061758.13	Akr1b10	aldo-keto reductase family 1, member B10 (aldose reductase)	NM_172398	295.662	37.1721	317.145	13.6138	315.902	37.8285	343.979	21.9974	0.0963061	0.46856	0.99971	0.12846	0.323691	0.809285
ENSMUSG00000001642.18	Akr1b3	aldo-keto reductase family 1, member B3 (aldose reductase)	NM_009658	125.767	19.0463	129.866	9.99056	75.9148	8.95787	83.5861	0.629632	0.0482504	0.787775	0.99971	0.134244	0.487261	0.874749
ENSMUSG00000052131.7	Akr1b7	aldo-keto reductase family 1, member B7	NM_009731	1.41299	1.49152	0.685281	0.599004	36.3412	6.36063	40.3587	9.6122	-1.09136	0.3978	0.99971	0.161528	0.664982	0.927968
ENSMUSG00000029762.6	Akr1b8	aldo-keto reductase family 1, member B8	NM_008012	16.6717	7.44117	9.99416	2.00325	11.7968	3.80156	7.97864	2.00751	-0.750598	0.147154	0.99971	-0.570219	0.292804	0.793094	-1
ENSMUSG00000033715.15	Akr1c14	aldo-keto reductase family 1, member C14	NM_134072	68.0766	12.3588	63.5206	10.2439	84.4369	12.7821	69.7347	22.7941	-0.0906072	0.732051	0.99971	-0.256837	0.315098	0.805832
ENSMUSG00000021214.14	Akr1c18	aldo-keto reductase family 1, member C18	NM_001346535	21.7385	5.745	26.2595	6.6717	0	0	0	0	0.281045	0.559447	0.99971	0	1	1
ENSMUSG00000045410.18	Akr1e1	aldo-keto reductase family 1, member E1	NM_018859	602.11	10.3758	654.286	18.6658	725.17	50.0651	722.77	34.0966	0.119275	0.194601	0.99971	-0.00184568	0.983514	0.998341
ENSMUSG00000028743.7	Akr7a5	aldo-keto reductase family 7, member A5 (aflatoxin aldehyde reductase)	NM_025337	244.711	7.05228	267.015	26.6723	300.908	40.5705	397.025	111.602	0.12711	0.488908	0.99971	0.404318	0.0235799	0.580872
ENSMUSG00000001729.14	Akt1	thymoma viral proto-oncogene 1	NM_001165894	2762.53	48.0841	2917.72	61.0467	2678.14	103.419	2820.07	279.658	0.0787715	0.340018	0.99971	0.0742332	0.367604	0.827194
ENSMUSG00000011096.17	Akt1s1	AKT1 substrate 1 (proline-rich)	NM_001253920	620.116	80.048	542.671	81.0557	544.524	48.4803	603.77	131.657	-0.190163	0.245736	0.99971	0.15006	0.358021	0.825559
ENSMUSG00000004056.15	Akt2	thymoma viral proto-oncogene 2	NM_001110208	1069.13	76.5878	1091.44	65.17	1366.81	72.7999	1352.17	99.3747	0.0314669	0.739963	0.99971	-0.0167904	0.856522	0.973386
ENSMUSG00000019699.16	Akt3	thymoma viral proto-oncogene 3	NM_011785	5658	178.059	5413.62	434.127	4368.45	215.2	3623	707.11	-0.0636	0.608423	0.99971	-0.270566	0.0296985	0.595314
ENSMUSG00000031667.16	Aktip	thymoma viral proto-oncogene 1 interacting protein	NM_001302266	2306.13	44.5535	2378.86	46.0493	2325.71	170.849	2422.36	230.585	0.0445563	0.611205	0.99971	0.0606655	0.487161	0.874749
ENSMUSG00000028393.10	Alad	aminolevulinate, delta-, dehydratase	NM_001276446	240.698	15.8467	282.998	10.2518	540.081	77.1351	620.732	90.7335	0.23476	0.115266	0.99971	0.198982	0.147923	0.689288
ENSMUSG00000032786.16	Alas1	aminolevulinic acid synthase 1	NM_001291835	1058.64	61.9631	1037.38	38.5085	999.787	24.8737	1093.11	65.5495	-0.0277301	0.743104	0.99971	0.128403	0.126062	0.674401
ENSMUSG00000025270.13	Alas2	aminolevulinic acid synthase 2, erythroid	NM_001102446	249.134	31.9813	288.503	33.1323	339.177	82.2816	373.472	80.0831	0.208441	0.291194	0.99971	0.145272	0.451905	0.862045
ENSMUSG00000022636.13	Alcam	activated leukocyte cell adhesion molecule	NM_001331110	5750.72	122.597	5466.62	508.831	1759.67	93.3423	1634.47	231.954	-0.0729387	0.490493	0.99971	-0.104954	0.332329	0.81487
ENSMUSG00000007833.15	Aldh16a1	aldehyde dehydrogenase 16 family, member A1	NM_145954	107.373	5.26007	110.24	19.0765	242.717	11.7391	245.818	36.1469	0.0377862	0.832951	0.99971	0.0213126	0.891095	0.980246
ENSMUSG00000025007.13	Aldh18a1	aldehyde dehydrogenase 18 family, member A1	NM_019698	495.737	7.33269	514.774	24.4393	554.567	30.2481	543.839	8.77738	0.0552846	0.555476	0.99971	-0.0306144	0.737469	0.948898
ENSMUSG00000053279.8	Aldh1a1	aldehyde dehydrogenase family 1, subfamily A1	NM_001361503	1780.52	182.007	1787.43	64.3466	4390.32	345.045	4531.5	87.3616	0.00419804	0.96377	0.99971	0.0460419	0.607299	0.913574
ENSMUSG00000013584.5	Aldh1a2	aldehyde dehydrogenase family 1, subfamily A2	NM_009022	144.897	10.4455	164.476	9.385	168.12	19.8342	208.603	26.7352	0.17995	0.261138	0.99971	0.312528	0.0407032	0.60298
ENSMUSG00000015134.15	Aldh1a3	aldehyde dehydrogenase family 1, subfamily A3	NM_053080	24.6761	6.81919	36.2542	12.7971	36.2816	9.6857	34.3024	5.29314	0.5347	0.13328	0.99971	-0.0769545	0.820352	0.964813
ENSMUSG00000024747.3	Aldh1a7	aldehyde dehydrogenase family 1, subfamily A7	NM_011921	23.029	3.79365	25.2947	4.28046	4.23219	1.03116	3.21175	3.6042	0.1352	0.758372	0.99971	-0.322664	0.645473	0.924101
ENSMUSG00000035561.5	Aldh1b1	aldehyde dehydrogenase 1 family, member B1	NM_028270	229.215	37.7427	235.917	36.3834	36.48	4.81325	40.5486	4.52928	0.04815	0.788966	0.99971	0.157446	0.522029	0.886391
ENSMUSG00000030088.15	Aldh1l1	aldehyde dehydrogenase 1 family, member L1	NM_001356412	1337.92	112.189	1482.06	159.142	1518.4	59.8603	1613.61	192.567	0.146651	0.192736	0.99971	0.0866555	0.43818	0.854363
ENSMUSG00000020256.14	Aldh1l2	aldehyde dehydrogenase 1 family, member L2	NM_153543	138.095	22.6205	135.417	3.27453	482.1	50.1989	396.275	90.9574	-0.0330422	0.86329	0.99971	-0.288212	0.0923519	0.644278
ENSMUSG00000029455.14	Aldh2	aldehyde dehydrogenase 2, mitochondrial	NM_001308450	1437.54	60.0837	1395.76	69.7937	1335.99	57.2171	1514.28	195.185	-0.0422838	0.672874	0.99971	0.179691	0.0715117	0.624739
ENSMUSG00000019102.10	Aldh3a1	aldehyde dehydrogenase family 3, subfamily A1	NM_001112725	12.692	2.90637	21.7998	6.81163	16.094	5.36256	20.1368	2.68556	0.768157	0.0825948	0.99971	0.349188	0.40925	0.842365	1
ENSMUSG00000010025.19	Aldh3a2	aldehyde dehydrogenase family 3, subfamily A2	NM_001331114	1292.39	66.7645	1308.74	48.1803	1766.26	72.1923	1704.15	37.0807	0.0196199	0.797656	0.99971	-0.0504771	0.496439	0.877561
ENSMUSG00000024885.9	Aldh3b1	aldehyde dehydrogenase 3 family, member B1	NM_026316	73.8737	13.6969	78.0949	8.67895	74.0454	14.9358	105.241	12.9064	0.0841701	0.709498	0.99971	0.51246	0.0180988	0.553944
ENSMUSG00000075296.5	Aldh3b2	aldehyde dehydrogenase 3 family, member B2	NM_001177438	32.994	11.6664	29.9349	6.95517	1.63384	1.54696	2.55381	2.1122	-0.140837	0.746214	0.99971	0.448379	0.613899	0.915724
ENSMUSG00000028737.15	Aldh4a1	aldehyde dehydrogenase 4 family, member A1	NM_175438	257.344	15.4696	280.164	12.3595	291.761	16.8486	351.547	71.0403	0.125268	0.398232	0.99971	0.273209	0.0576214	0.610969
ENSMUSG00000035936.6	Aldh5a1	aldhehyde dehydrogenase family 5, subfamily A1	NM_172532	3305.27	61.2096	3204.91	68.1831	3097.43	79.3848	2881.9	232.319	-0.0442053	0.550001	0.99971	-0.104601	0.157305	0.695941
ENSMUSG00000021238.11	Aldh6a1	aldehyde dehydrogenase family 6, subfamily A1	NM_001313967	1851.03	62.8307	1919.33	65.7475	1771.77	114.121	1751.01	165.933	0.0529536	0.552322	0.99971	-0.0151	0.865317	0.974972
ENSMUSG00000053644.13	Aldh7a1	aldehyde dehydrogenase family 7, member A1	NM_001127338	1970.59	108.594	1976.55	36.0663	1964.71	105.299	2009.09	141.411	0.00360949	0.964856	0.99971	0.0315227	0.699007	0.938669
ENSMUSG00000026687.14	Aldh9a1	aldehyde dehydrogenase 9, subfamily A1	NM_019993	678.529	39.5179	692.488	30.086	821.261	101.648	877.54	58.3195	0.0303811	0.782176	0.99971	0.0981246	0.360618	0.82561
ENSMUSG00000030695.16	Aldoa	aldolase A, fructose-bisphosphate	NM_001177307	21636.9	431.149	23639.9	1154.19	18716.6	380.503	20482.6	1897.56	0.127698	0.104475	0.99971	0.130095	0.098224	0.65541
ENSMUSG00000114515.2	Aldoa			24.442	2.33112	17.3118	2.51139	12.471	3.52297	11.3891	2.82007	-0.490146	0.221768	0.99971	-0.118107	0.791667	0.959148
ENSMUSG00000028307.9	Aldob	aldolase B, fructose-bisphosphate	NM_144903	38.8382	5.97865	37.0481	2.56188	36.46	7.07153	52.4841	4.25621	-0.0609864	0.826265	0.99971	0.519683	0.0481871	0.603936
ENSMUSG00000017390.15	Aldoc	aldolase C, fructose-bisphosphate	NM_001303423	13764.6	472.548	14830	1124.88	34419.4	1743.4	36514.7	4067.88	0.10744	0.257831	0.99971	0.0852641	0.367479	0.827194
ENSMUSG00000039427.14	Alg1	asparagine-linked glycosylation 1 (beta-1,4-mannosyltransferase)	NM_145362	404.018	69.672	444.539	20.2973	420.962	9.08586	482.205	48.3336	0.142254	0.273288	0.99971	0.197964	0.121777	0.67367
ENSMUSG00000075470.2	Alg10b	asparagine-linked glycosylation 10B (alpha-1,2-glucosyltransferase)	NM_001033441	2084.42	113.134	1963.38	118.705	1996.71	43.5108	1725.09	136.03	-0.0865497	0.310814	0.99971	-0.209503	0.0141983	0.537229
ENSMUSG00000063362.13	Alg11	asparagine-linked glycosylation 11 (alpha-1,2-mannosyltransferase)	NM_001243161	1099.27	40.969	1075.6	32.8284	1094.81	47.046	936.413	117.399	-0.0308516	0.752927	0.99971	-0.223852	0.0223098	0.573754
ENSMUSG00000035845.17	Alg12	asparagine-linked glycosylation 12 (alpha-1,6-mannosyltransferase)	NM_001142357	221.622	15.4143	226.844	31.6751	244.872	23.812	259.321	53.7133	0.0356117	0.832947	0.99971	0.0735142	0.656467	0.926451
ENSMUSG00000041718.15	Alg13	asparagine-linked glycosylation 13	NM_026247	239.824	19.449	236.806	8.41007	353.817	14.429	331.854	23.107	-0.0214738	0.861275	0.99971	-0.0938218	0.409069	0.84229
ENSMUSG00000039887.11	Alg14	asparagine-linked glycosylation 14	NM_024178	327.013	34.2218	348.863	10.8204	463.692	36.9303	447.785	70.8792	0.0940009	0.492694	0.99971	-0.0449609	0.733174	0.948537
ENSMUSG00000039740.6	Alg2	asparagine-linked glycosylation 2 (alpha-1,3-mannosyltransferase)	NM_001355496	3347.03	7.4624	3283.11	71.2602	2598.8	12.6643	2688.52	63.5045	-0.0276806	0.62373	0.99971	0.0490939	0.389125	0.83585
ENSMUSG00000033809.15	Alg3	asparagine-linked glycosylation 3 (alpha-1,3-mannosyltransferase)	NM_001357403	162.83	6.0864	165.479	20.2991	196.717	27.766	206.685	26.9492	0.0186398	0.910468	0.99971	0.0692117	0.662946	0.927531
ENSMUSG00000036632.9	Alg5	asparagine-linked glycosylation 5 (dolichyl-phosphate beta-glucosyltransferase)	NM_025442	358.72	21.8351	386.463	21.0235	385.26	21.7698	408.36	16.4296	0.107315	0.31971	0.99971	0.0823919	0.433803	0.853239
ENSMUSG00000073792.11	Alg6	asparagine-linked glycosylation 6 (alpha-1,3,-glucosyltransferase)	NM_001081264	382.924	33.0294	348.661	28.4895	478.756	38.9597	451.86	22.3608	-0.131715	0.264425	0.99971	-0.0826576	0.465411	0.867392
ENSMUSG00000035704.17	Alg8	asparagine-linked glycosylation 8 (alpha-1,3-glucosyltransferase)	NM_199035	156.786	18.7281	161.423	15.0244	126.523	21.3381	135.717	27.7485	0.0382119	0.839046	0.99971	0.0927184	0.626945	0.920374
ENSMUSG00000032059.13	Alg9	asparagine-linked glycosylation 9 (alpha 1,2 mannosyltransferase)	NM_133981	424.036	43.0541	454.65	27.3372	389.895	15.4581	366.006	23.5141	0.0978356	0.381972	0.99971	-0.0929138	0.410528	0.842365
ENSMUSG00000055471.7	Alk	anaplastic lymphoma kinase	NM_007439	201.836	22.691	180.573	15.6723	47.6025	4.5382	36.4723	10.3685	-0.160421	0.368134	0.99971	-0.409245	0.0858229	0.638559
ENSMUSG00000054204.6	Alkal2	ALK and LTK ligand 2	NM_001159743	32.736	7.96902	24.4431	5.13369	0.641367	0.557626	1.10763	1.26169	-0.423042	0.321425	0.99971	0.772455	0.570776	0.903961
ENSMUSG00000079036.10	Alkbh1	alkB homolog 1, histone H2A dioxygenase	NM_001102565	447.731	33.5976	426.782	14.9851	507.389	32.6588	491.029	26.0806	-0.0669532	0.525678	0.99971	-0.0483606	0.636587	0.921199
ENSMUSG00000044339.12	Alkbh2	alkB homolog 2, alpha-ketoglutarate-dependent dioxygenase	NM_001359940	56.6918	7.95281	51.022	5.79109	56.9638	11.4115	64.7421	8.69642	-0.143061	0.568118	0.99971	0.194928	0.416961	0.844548
ENSMUSG00000040174.14	Alkbh3	alkB homolog 3, alpha-ketoglutarate-dependent dioxygenase	NM_026944	184.554	14.0154	176.336	9.63	214.266	32.6249	217.718	12.0025	-0.0650186	0.667735	0.99971	0.0150455	0.917401	0.984159
ENSMUSG00000039754.10	Alkbh4	alkB homolog 4, lysine demethylase	NM_001347492	90.5886	6.54707	107.266	20.0148	190.662	5.87105	178.284	12.9484	0.234936	0.187257	0.99971	-0.097347	0.531141	0.888865
ENSMUSG00000042650.3	Alkbh5	alkB homolog 5, RNA demethylase	NM_172943	1616.52	98.0372	1577.47	45.7093	2221.19	55.7985	2082.73	141.409	-0.0367521	0.649768	0.99971	-0.0915291	0.247459	0.767699
ENSMUSG00000042831.13	Alkbh6	alkB homolog 6	NM_198027	386.225	38.9845	374.183	17.228	623.298	19.9482	731.348	128.62	-0.0467116	0.734163	0.99971	0.229447	0.0791093	0.628357
ENSMUSG00000002661.14	Alkbh7	alkB homolog 7	NM_025538	151.855	15.7321	144.709	24.2934	293.763	47.4813	353.167	86.5433	-0.0650859	0.751966	0.99971	0.268573	0.161234	0.699571
ENSMUSG00000025899.14	Alkbh8	alkB homolog 8, tRNA methyltransferase	NM_026303	1732.63	41.9133	1610.61	24.1351	1549.12	66.943	1343.57	211.88	-0.105277	0.308408	0.99971	-0.204914	0.0480655	0.603936
ENSMUSG00000063810.7	Alms1	ALMS1, centrosome and basal body associated	NM_145223	322.882	28.6654	304.094	22.8297	1691.31	251.675	1255.1	472.902	-0.0874781	0.694779	0.99971	-0.431836	0.0440724	0.603062
ENSMUSG00000000320.10	Alox12	arachidonate 12-lipoxygenase	NM_001331118	14.3545	6.49309	14.7504	11.9991	9.64563	7.49089	11.4097	11.3238	0.0525138	0.944268	0.99971	0.281073	0.714386	0.941465
ENSMUSG00000032807.5	Alox12b	arachidonate 12-lipoxygenase, 12R type	NM_009659	73.2533	30.8216	81.3496	33.5496	2.56443	1.11346	3.58649	2.27905	0.141441	0.72805	0.99971	0.373091	0.626201	0.920374
ENSMUSG00000025701.12	Alox5	arachidonate 5-lipoxygenase	NM_009662	27.112	3.58018	26.478	1.6326	17.326	8.16487	15.0039	4.50374	-0.0359243	0.926608	0.99971	-0.219158	0.607667	0.913778
ENSMUSG00000060063.9	Alox5ap	arachidonate 5-lipoxygenase activating protein	NM_001308462	49.9305	8.90236	59.0683	6.49219	34.5854	12.1099	35.058	12.767	0.234563	0.442997	0.99971	0.056054	0.862422	0.974451
ENSMUSG00000020891.11	Alox8	arachidonate 8-lipoxygenase	NM_009661	88.3687	9.64545	97.7006	20.1162	87.4333	21.8732	97.2662	12.901	0.13579	0.554673	0.99971	0.151717	0.504306	0.88021
ENSMUSG00000020892.10	Aloxe3	arachidonate lipoxygenase 3	NM_011786	131.619	5.80483	133.989	14.5039	208.978	29.5352	202.501	40.401	0.0249839	0.894063	0.99971	-0.0543109	0.756747	0.95305
ENSMUSG00000028028.11	Alpk1	alpha-kinase 1	NM_027808	153.321	11.6088	146.867	8.08183	86.6787	7.70312	86.8926	32.1842	-0.0626313	0.776853	0.99971	-0.0179695	0.938702	0.988876
ENSMUSG00000032845.16	Alpk2	alpha-kinase 2	NM_001037294	11.4532	5.41853	13.1374	5.59685	255.907	12.7608	230.205	32.1094	0.184104	0.62469	0.99971	-0.155729	0.379136	0.831565
ENSMUSG00000038763.12	Alpk3	alpha-kinase 3	NM_054085	7.76455	1.89041	11.6888	2.5912	21.4191	4.93433	18.6723	7.44725	0.580275	0.275717	0.99971	-0.219614	0.619651	0.918298
ENSMUSG00000028766.10	Alpl	alkaline phosphatase, liver/bone/kidney	NM_001287172	173.45	14.0167	157.059	36.1535	109.557	13.1025	120.364	19.6364	-0.137873	0.47083	0.99971	0.147661	0.456372	0.864117
ENSMUSG00000026024.14	Als2	alsin Rho guanine nucleotide exchange factor	NM_001159948	1370.19	14.273	1402.82	93.5267	7449.52	545.113	6352.05	1024.46	0.0335697	0.775251	0.99971	-0.230498	0.0429781	0.60298
ENSMUSG00000044037.15	Als2cl	ALS2 C-terminal like	NM_001146059	277.139	20.4503	256.101	28.9747	315.848	37.1119	321.694	49.5243	-0.114156	0.45557	0.99971	0.022532	0.87963	0.977587
ENSMUSG00000014603.3	Alx3	aristaless-like homeobox 3	NM_007441	13.386	4.20568	10.8001	5.13749	4.42276	1.75049	3.04009	0.891364	-0.321651	0.586107	0.99971	-0.550575	0.477456	0.871807
ENSMUSG00000040310.12	Alx4	aristaless-like homeobox 4	NM_007442	38.7867	7.63592	51.6473	13.3382	61.087	3.15144	64.3128	6.03445	0.401325	0.13352	0.99971	0.0776095	0.751367	0.952788
ENSMUSG00000025134.2	Alyref	Aly/REF export factor	NM_011568	489.5	12.8228	473.69	17.2387	668.168	14.0082	622.54	47.1777	-0.0488962	0.611625	0.99971	-0.104874	0.250595	0.767867
ENSMUSG00000060244.1	Alyref2	Aly/REF export factor 2	NM_019484	56.9021	3.4081	62.9472	8.03501	81.032	10.4419	72.3052	28.5137	0.147001	0.588955	0.99971	-0.143121	0.580431	0.907919
ENSMUSG00000022244.7	Amacr	alpha-methylacyl-CoA racemase	NM_008537	169.482	13.126	155.846	21.6212	171.126	18.049	202.571	50.2802	-0.123762	0.517339	0.99971	0.25157	0.17714	0.711724
ENSMUSG00000040506.16	Ambra1	autophagy/beclin 1 regulator 1	NM_001080754	1756.64	38.9555	1768.53	23.51	1848.09	126.411	1768.73	239.187	0.00994321	0.921277	0.99971	-0.0658907	0.510772	0.883721
ENSMUSG00000075232.5	Amd1	S-adenosylmethionine decarboxylase 1	NM_009665	454.406	30.4504	429.905	31.232	430.115	13.657	457.806	100.806	-0.0814577	0.569753	0.99971	0.0948459	0.505049	0.880502
ENSMUSG00000036820.12	Amdhd2	amidohydrolase domain containing 2	NM_172935	256.231	13.8222	237.738	31.7003	240.895	9.22443	289.42	33.6596	-0.103191	0.461339	0.99971	0.266161	0.052059	0.609118
ENSMUSG00000050332.7	Amer1	APC membrane recruitment 1	NM_175179	367.126	13.5363	349.061	29.9604	770.728	67.1985	685.339	81.7347	-0.0727272	0.563546	0.99971	-0.172589	0.139641	0.685022
ENSMUSG00000021986.8	Amer2	APC membrane recruitment 2	NM_001164705	2676.82	53.2484	2480.64	230.487	4784.08	524.985	3928.28	471.895	-0.109679	0.330523	0.99971	-0.284806	0.0107038	0.533837
ENSMUSG00000045174.10	Amer3	APC membrane recruitment 3	NM_213727	762.846	54.6049	835.789	51.4095	1350.13	99.634	1274.84	140.167	0.133889	0.21689	0.99971	-0.0849917	0.416688	0.844548
ENSMUSG00000031751.14	Amfr	autocrine motility factor receptor	NM_011787	3754.24	56.4925	4021.28	37.4748	4195.33	43.9232	4565.07	437.099	0.0991106	0.194681	0.99971	0.12248	0.106878	0.660466
ENSMUSG00000035262.5	Amh	anti-Mullerian hormone	NM_007445	13.3037	0.556284	9.15686	4.44146	22.359	4.56691	29.7434	4.13325	-0.512199	0.275608	0.99971	0.423868	0.258403	0.774097
ENSMUSG00000023047.11	Amhr2	anti-Mullerian hormone type 2 receptor	NM_001356575	16.52	5.34373	16.615	3.35557	18.4039	2.86164	21.9682	6.82105	0.0187818	0.965201	0.99971	0.28051	0.486587	0.874749
ENSMUSG00000050947.9	Amigo1	adhesion molecule with Ig like domain 1	NM_001004293	2598.7	74.7313	2769.03	103.785	2306.4	68.263	2297.16	52.9818	0.0913864	0.162202	0.99971	-0.00610212	0.925961	0.985933
ENSMUSG00000048218.6	Amigo2	adhesion molecule with Ig like domain 2	NM_001164563	403.145	69.6488	383.09	66.7904	361.435	41.181	387.782	36.8386	-0.0776571	0.630382	0.99971	0.0979362	0.542902	0.894411
ENSMUSG00000032593.5	Amigo3	adhesion molecule with Ig like domain 3	NM_177275	29.7805	0.593413	25.8268	6.63692	37.4442	5.18145	42.5582	2.66774	-0.214492	0.493925	0.99971	0.175556	0.532233	0.889664
ENSMUSG00000042225.3	Ammecr1	Alport syndrome, mental retardation, midface hypoplasia and elliptocytosis chromosomal region gene 1	NM_019496	164.486	4.74603	141.422	26.9279	148.334	19.6887	146.547	26.5597	-0.214381	0.249122	0.99971	-0.0233121	0.899567	0.981134
ENSMUSG00000041915.9	Ammecr1l	AMME chromosomal region gene 1-like	NM_001242430	836.753	29.4917	803.336	40.3697	1202.97	80.7284	1058.91	193.345	-0.0579049	0.647989	0.99971	-0.186717	0.13374	0.68128
ENSMUSG00000021278.7	Amn	amnionless	NM_033603	60.3121	13.7252	58.3294	19.7794	11.4138	1.99849	27.8062	10.0076	-0.0355765	0.915316	0.99971	1.29703	0.00153609	0.432205		1
ENSMUSG00000068250.13	Amn1	antagonist of mitotic exit network 1	NM_001113424	452.548	15.763	429.606	16.6689	466.562	36.1693	415.42	53.0906	-0.0754432	0.519114	0.99971	-0.169446	0.143962	0.686928
ENSMUSG00000041688.16	Amot	angiomotin	NM_001290274	991.767	170.216	928.274	89.6127	1737.4	96.3593	1524.62	235.013	-0.0977402	0.49248	0.99971	-0.189333	0.17615	0.711724
ENSMUSG00000013076.17	Amotl1	angiomotin-like 1	NM_001081395	1622.95	187.147	1454.81	97.2283	915.78	40.6279	893.713	186.772	-0.158341	0.258138	0.99971	-0.0384552	0.786419	0.958806
ENSMUSG00000032531.15	Amotl2	angiomotin-like 2	NM_019764	489.422	53.3599	465.408	65.0982	849.476	67.5813	857.69	83.2231	-0.0697556	0.598486	0.99971	0.0138304	0.913117	0.983568
ENSMUSG00000027889.17	Ampd2	adenosine monophosphate deaminase 2	NM_001289719	1176.75	57.7989	1158.9	85.6451	1669.81	194.901	1612.89	73.6985	-0.0228724	0.823873	0.99971	-0.051806	0.60676	0.913574
ENSMUSG00000005686.17	Ampd3	adenosine monophosphate deaminase 3	NM_001276301	621.277	98.5782	652.822	91.843	468.059	30.6075	516.648	75.4385	0.0683499	0.649729	0.99971	0.140059	0.35654	0.824327
ENSMUSG00000021314.12	Amph	amphiphysin	NM_001289546	5086.67	144.87	5237.31	18.2429	5365.79	141.764	5149.88	833.3	0.0421337	0.67976	0.99971	-0.0600772	0.555623	0.898751
ENSMUSG00000032607.12	Amt	aminomethyltransferase	NM_001013814	481.762	56.0211	527.344	84.0012	841.108	32.4862	898.588	30.8484	0.129056	0.308511	0.99971	0.0943405	0.436507	0.853905
ENSMUSG00000074264.12	Amy1	amylase 1, salivary	NM_001110505	540.838	21.6906	605.342	69.8203	488.667	15.7901	535.835	12.2005	0.161637	0.123323	0.99971	0.132794	0.206501	0.737473
ENSMUSG00000050022.16	Amz1	archaelysin family metallopeptidase 1	NM_173405	336.096	13.3999	340.469	5.83181	102.857	16.083	100.26	6.56658	0.0183912	0.883695	0.99971	-0.0217967	0.889432	0.979875
ENSMUSG00000020610.16	Amz2	archaelysin family metallopeptidase 2	NM_001252193	1032.79	8.18853	1091.84	48.6714	1105.33	18.6736	1132.85	37.3994	0.0798026	0.287714	0.99971	0.0350812	0.634776	0.921157
ENSMUSG00000014355.10	Anapc1	anaphase promoting complex subunit 1	NM_008569	2482.04	21.6782	2346.15	61.0646	3300.04	264.759	2866.71	563.11	-0.0811266	0.519096	0.99971	-0.204236	0.102758	0.659355
ENSMUSG00000036977.8	Anapc10	anaphase promoting complex subunit 10	NM_001357234	251.581	6.31333	250.025	16.1177	281.441	31.1732	240.464	31.3498	-0.00937945	0.946034	0.99971	-0.222481	0.10243	0.659355
ENSMUSG00000025135.12	Anapc11	anaphase promoting complex subunit 11	NM_001038230	589.288	49.9252	629.286	16.0403	690.376	21.3261	851.977	163.995	0.0949026	0.472354	0.99971	0.304893	0.0186006	0.553944
ENSMUSG00000035048.13	Anapc13	anaphase promoting complex subunit 13	NM_181394	293.443	22.0035	309.488	20.8359	365.257	28.3798	454.77	103.609	0.0740695	0.646978	0.99971	0.316843	0.0433846	0.60298
ENSMUSG00000030649.18	Anapc15	anaphase prompoting complex C subunit 15	NM_001291348	394.357	19.575	405.663	32.929	308.921	21.8133	304.34	11.9345	0.0420313	0.708156	0.99971	-0.0198187	0.863644	0.974787
ENSMUSG00000020107.10	Anapc16	anaphase promoting complex subunit 16	NM_001347451	832.511	38.0581	902.043	20.8183	807.376	74.0987	943.338	28.3227	0.114973	0.209469	0.99971	0.223989	0.013584	0.537229
ENSMUSG00000026965.12	Anapc2	anaphase promoting complex subunit 2	NM_175300	1740.96	55.5626	1832.88	174.461	1834.14	105.588	1978.77	133.905	0.0740647	0.427986	0.99971	0.107954	0.244813	0.766065
ENSMUSG00000029176.13	Anapc4	anaphase promoting complex subunit 4	NM_024213	1601.56	30.4312	1579.06	45.5075	1676.76	34.2522	1645.34	98.1465	-0.0210311	0.772577	0.99971	-0.0253588	0.724718	0.94562
ENSMUSG00000029472.13	Anapc5	anaphase-promoting complex subunit 5	NM_001042491	3988.87	84.7756	4006.13	114.015	3696.4	108.333	3739.51	223.831	0.00632144	0.925932	0.99971	0.0155432	0.819106	0.964516
ENSMUSG00000029466.11	Anapc7	anaphase promoting complex subunit 7	NM_019805	800.332	21.1671	816.279	16.9194	886.918	20.1296	961.024	132.616	0.0292674	0.779231	0.99971	0.117001	0.254523	0.770682
ENSMUSG00000072115.11	Ang	angiogenin, ribonuclease, RNase A family, 5	NM_001161731	23.6992	4.70989	25.3573	4.10725	13.8374	6.48243	17.5838	8.83699	0.102835	0.816222	0.99971	0.309182	0.511987	0.884046
ENSMUSG00000021257.14	Angel1	angel homolog 1	NM_144524	228.13	24.0456	235.299	17.2544	414.908	40.0188	403.097	37.8411	0.0502557	0.717757	0.99971	-0.040702	0.750033	0.952665
ENSMUSG00000026634.16	Angel2	angel homolog 2	NM_001199020	1462.82	62.9972	1460.57	74.3263	1651.85	31.514	1606.26	101.044	-0.000698766	0.993059	0.99971	-0.0421807	0.594479	0.911393
ENSMUSG00000022309.9	Angpt1	angiopoietin 1	NM_001286062	279.996	20.1216	283.838	45.9747	568.451	99.8963	493.548	18.3264	0.0202919	0.894516	0.99971	-0.202416	0.160608	0.699571
ENSMUSG00000031465.6	Angpt2	angiopoietin 2	NM_007426	49.5292	5.988	52.577	8.08752	49.1154	2.51712	57.6293	7.8119	0.0877004	0.721764	0.99971	0.239731	0.315874	0.806532
ENSMUSG00000033544.6	Angptl1	angiopoietin-like 1	NM_028333	13.2828	3.87581	16.441	6.15986	1.44327	1.25796	8.97732	5.49144	0.286503	0.612449	0.99971	2.62065	0.00200072	0.44118		1
ENSMUSG00000004105.8	Angptl2	angiopoietin-like 2	NM_011923	125.79	12.0513	135.948	25.7411	176.832	23.8996	229.95	34.349	0.115155	0.54231	0.99971	0.376078	0.0333218	0.596234
ENSMUSG00000002289.16	Angptl4	angiopoietin-like 4	NM_020581	87.9508	27.5397	90.0391	22.8944	64.9113	23.8873	89.9842	27.6778	0.0272515	0.933314	0.99971	0.461043	0.159213	0.698218
ENSMUSG00000038742.7	Angptl6	angiopoietin-like 6	NM_145154	98.6166	10.3797	126.472	15.4115	99.7006	10.6183	118.736	42.2665	0.360621	0.13536	0.99971	0.252393	0.292011	0.792277
ENSMUSG00000022265.7	Ank	progressive ankylosis	NM_020332	4422.32	80.3857	4706.25	88.6365	4198.25	170.012	4279.32	22.2633	0.0895496	0.12518	0.99971	0.0274124	0.638576	0.921701
ENSMUSG00000031543.18	Ank1	ankyrin 1, erythroid	NM_001110783	1592.25	76.8056	1450.14	136.754	10733.7	1108.28	10045.1	2282.51	-0.135387	0.354247	0.99971	-0.0960207	0.502765	0.879475
ENSMUSG00000032826.17	Ank2	ankyrin 2, brain	NM_001034168	23203.1	891.146	22843.3	305.247	28481.6	3574.25	24680.6	7566.24	-0.0225576	0.896333	0.99971	-0.206771	0.232252	0.758705
ENSMUSG00000069601.14	Ank3	ankyrin 3, epithelial	NM_009670	13388.8	203.213	12697.4	308.286	13545.4	1437.37	11908.3	3598.29	-0.0764847	0.650221	0.99971	-0.186084	0.269878	0.781894
ENSMUSG00000066510.5	Ankdd1a	ankyrin repeat and death domain containing 1A	XM_006511594	31.9362	3.53531	28.5017	6.4979	11.9584	2.74636	8.60911	6.37052	-0.162988	0.698092	0.99971	-0.532686	0.300832	0.796169
ENSMUSG00000074771.10	Ankef1	ankyrin repeat and EF-hand domain containing 1	NM_175667	28.6099	4.97478	24.926	6.29245	18.2762	3.44447	21.4509	10.2812	-0.188082	0.631065	0.99971	0.202768	0.619791	0.918298
ENSMUSG00000047773.13	Ankfn1	ankyrin-repeat and fibronectin type III domain containing 1	NM_001080933	143.951	12.2444	139.78	15.5161	48.0934	11.2023	44.6879	27.5799	-0.0424469	0.897922	0.99971	-0.1368	0.702562	0.940074
ENSMUSG00000020790.14	Ankfy1	ankyrin repeat and FYVE domain containing 1	NM_009671	1699.73	22.1122	1559.54	71.0698	1790.47	76.61	1619.77	324.485	-0.124076	0.322294	0.99971	-0.14659	0.240703	0.762765
ENSMUSG00000024483.19	Ankhd1	ankyrin repeat and KH domain containing 1	NM_175375	1558.23	34.938	1336.86	66.5386	2630.37	350.012	2035.16	893.622	-0.221077	0.47217	0.99971	-0.370724	0.226931	0.752845
ENSMUSG00000040351.11	Ankib1	ankyrin repeat and IBR domain containing 1	NM_001003909	2161.08	47.7696	1950.03	56.6459	1798.53	30.5477	1593.38	120.834	-0.147787	0.0480487	0.99971	-0.174941	0.0202046	0.569979
ENSMUSG00000029501.14	Ankle2	ankyrin repeat and LEM domain containing 2	NM_001253814	1133.51	44.9592	1091.05	43.2168	1382.04	68.2211	1269.51	67.3925	-0.0564159	0.494045	0.99971	-0.122198	0.129888	0.678005
ENSMUSG00000034212.14	Ankmy1	ankyrin repeat and MYND domain containing 1	NM_001347091	7.12081	2.64993	10.8952	4.02798	12.5839	5.60554	9.97123	2.07385	0.618245	0.302866	0.99971	-0.332145	0.552698	0.898145
ENSMUSG00000036188.4	Ankmy2	ankyrin repeat and MYND domain containing 2	NM_146033	1211.06	47.9101	1233.33	33.2684	1190.49	46.2418	1188.03	85.2364	0.0270451	0.743624	0.99971	-0.000441686	0.995717	0.999491
ENSMUSG00000021661.16	Ankra2	ankyrin repeat, family A (RFXANK-like), 2	NM_001271388	815.542	43.0581	883.272	36.9206	801.193	34.8552	800.108	146.877	0.116005	0.339364	0.99971	0.00267296	0.982405	0.997838
ENSMUSG00000031508.14	Ankrd10	ankyrin repeat domain 10	NM_001167967	1596.17	78.2157	1470.33	138.977	1564.64	86.2661	1417.62	157.459	-0.119306	0.25751	0.99971	-0.143699	0.171714	0.708937
ENSMUSG00000035569.17	Ankrd11	ankyrin repeat domain 11	NM_001081379	5805.34	293.017	5656.89	141.885	5815.94	447.144	5056.69	1160.66	-0.0374085	0.78596	0.99971	-0.202512	0.141478	0.685664
ENSMUSG00000034647.15	Ankrd12	ankyrin repeat domain 12	NM_001025572	2946.74	142.407	2795.9	233.029	4330.69	236.119	3439.42	705.331	-0.0758474	0.556537	0.99971	-0.332912	0.00951579	0.526721
ENSMUSG00000041870.16	Ankrd13a	ankyrin repeat domain 13a	NM_026718	1127.03	133.37	1168.65	116.103	1778.56	102.916	1847.54	231.278	0.0506123	0.682255	0.99971	0.0536692	0.658589	0.926451
ENSMUSG00000037907.16	Ankrd13b	ankyrin repeat domain 13b	NM_172945	1625.66	36.3974	1633.06	25.2845	1315.54	140.386	1310.11	129.998	0.00640208	0.948199	0.99971	-0.0091962	0.926121	0.985933
ENSMUSG00000039988.14	Ankrd13c	ankyrin repeat domain 13c	NM_001013806	2934.24	95.3776	2803.77	39.0014	2258.8	129.695	2128.71	352.481	-0.065768	0.547879	0.99971	-0.0838186	0.445719	0.858682
ENSMUSG00000005986.16	Ankrd13d	ankyrin repeat domain 13 family, member D	NM_026720	868.354	67.9784	906.618	44.8461	694.942	57.5515	717.417	34.0579	0.0632357	0.520978	0.99971	0.0442785	0.657163	0.926451
ENSMUSG00000047909.11	Ankrd16	ankyrin repeat domain 16	NM_001363082	919.58	74.3019	859.688	105.913	1024.68	45.2073	987.139	220.802	-0.0968333	0.517402	0.99971	-0.0566535	0.702954	0.940101
ENSMUSG00000055204.15	Ankrd17	ankyrin repeat domain 17	NM_030886	4878.86	381.171	4643.37	114.617	4683.19	293.28	3954.21	1097.15	-0.071489	0.652163	0.99971	-0.244769	0.12281	0.674401
ENSMUSG00000067653.12	Ankrd23	ankyrin repeat domain 23	NM_001310521	16.5951	7.22083	12.9739	2.72102	29.9345	14.7817	30.3341	10.6486	-0.358043	0.472144	0.99971	-0.00277303	0.994968	0.999491
ENSMUSG00000054708.17	Ankrd24	ankyrin repeat domain 24	NM_027480	796.38	34.552	708.038	13.6178	699.592	57.0839	755.28	135.786	-0.169157	0.178515	0.99971	0.105489	0.399976	0.840242
ENSMUSG00000007827.10	Ankrd26	ankyrin repeat domain 26	NM_001081112	756.611	31.103	698.843	20.4113	972.95	40.2979	831.875	176.267	-0.115299	0.389334	0.99971	-0.228644	0.0833887	0.635383
ENSMUSG00000034867.16	Ankrd27	ankyrin repeat domain 27 (VPS9 domain)	NM_001358876	879.203	34.9001	914.591	41.9956	641.672	10.1582	622.511	45.205	0.0587531	0.501983	0.99971	-0.0478942	0.595718	0.912098
ENSMUSG00000014496.8	Ankrd28	ankyrin repeat domain 28	NM_001024604	2406.89	63.6391	2333.82	206.216	2814.84	68.4411	2499.06	317.971	-0.0438838	0.66231	0.99971	-0.171923	0.0854223	0.638559
ENSMUSG00000057766.14	Ankrd29	ankyrin repeat domain 29	NM_001190371	630.547	0.373209	652.409	28.2759	825.836	49.0348	802.592	47.8243	0.0500986	0.584581	0.99971	-0.0400483	0.649593	0.924906
ENSMUSG00000022237.17	Ankrd33b	ankyrin repeat domain 33B	NM_001164441	2190.41	312.09	2047.17	74.3545	354.537	16.1442	331.722	42.1248	-0.098568	0.39709	0.99971	-0.102592	0.428199	0.851252
ENSMUSG00000049097.9	Ankrd34a	ankyrin repeat domain 34A	NM_001024851	1084.57	117.876	1079	150.984	1119.37	78.7721	1042.64	89.1251	-0.00553017	0.964187	0.99971	-0.102496	0.403686	0.840763
ENSMUSG00000045034.12	Ankrd34b	ankyrin repeat domain 34B	NM_175455	900.607	42.3806	835.93	55.7771	917.837	102.457	859.748	104.458	-0.108561	0.347704	0.99971	-0.0928783	0.418811	0.845405
ENSMUSG00000047606.4	Ankrd34c	ankyrin repeat domain 34C	NM_207260	547.056	63.961	474.76	59.4629	122.162	4.93215	108.183	35.9146	-0.202763	0.258121	0.99971	-0.182856	0.366448	0.827194
ENSMUSG00000038354.13	Ankrd35	ankyrin repeat domain 35	NM_001081139	244.816	14.5107	237.28	11.3754	151.531	22.7079	148.021	20.0043	-0.0450823	0.763309	0.99971	-0.0280725	0.859897	0.973782
ENSMUSG00000050914.16	Ankrd37	ankyrin repeat domain 37	NM_001039562	120.073	18.0974	115.686	19.6335	166.492	19.9803	178.58	13.3723	-0.0594588	0.748137	0.99971	0.10142	0.556017	0.899043
ENSMUSG00000079610.9	Ankrd39	ankyrin repeat domain 39	NM_001310533	157.906	8.51361	148.075	24.4678	279.819	21.1711	278.546	18.62	-0.0906654	0.556751	0.99971	-0.00920917	0.946855	0.990082
ENSMUSG00000020864.13	Ankrd40	ankyrin repeat domain 40	NM_027799	3519.06	115.14	3501.31	69.0569	5267.47	279.91	5127.29	292.184	-0.00762237	0.916352	0.99971	-0.038196	0.593115	0.911324
ENSMUSG00000041343.19	Ankrd42	ankyrin repeat domain 42	NM_028665	397.037	11.9465	378.355	58.3636	198.057	12.6904	183.518	29.1075	-0.0685116	0.632732	0.99971	-0.113111	0.463738	0.866893
ENSMUSG00000052331.14	Ankrd44	ankyrin repeat domain 44	NM_001081433	475.329	7.42248	472.073	34.7685	519.22	55.2041	490.441	25.6807	-0.00834137	0.940374	0.99971	-0.0823163	0.452789	0.86266
ENSMUSG00000044835.15	Ankrd45	ankyrin repeat domain 45	NM_028664	1549.52	52.4441	1577.54	53.6288	450.54	19.5543	456.729	121.05	0.0255713	0.850511	0.99971	0.0203819	0.886576	0.979032
ENSMUSG00000048307.8	Ankrd46	ankyrin repeat domain 46	NM_001358006	4572.17	105.458	4902	117.588	3657.39	22.3031	3713.8	159.461	0.100466	0.095682	0.99971	0.0225827	0.710081	0.940483
ENSMUSG00000031931.4	Ankrd49	ankyrin repeat domain 49	NM_001348260	372.969	11.6334	372.419	13.297	298.55	26.9703	249.957	26.7887	-0.00134238	0.990857	0.99971	-0.249014	0.0402329	0.60298
ENSMUSG00000044864.16	Ankrd50	ankyrin repeat domain 50	NM_001033198	1895.92	61.0189	1799.64	71.5656	1599.96	69.2919	1507.41	195.08	-0.0756229	0.434547	0.99971	-0.0887939	0.360809	0.82561
ENSMUSG00000014498.9	Ankrd52	ankyrin repeat domain 52	NM_172790	2079.46	19.358	1946.01	52.8582	2279.54	328.276	2014.24	560.288	-0.0956927	0.562484	0.99971	-0.180173	0.274682	0.784077
ENSMUSG00000033055.12	Ankrd54	ankyrin repeat domain 54	NM_144849	226.517	29.5798	233.688	20.284	327.535	17.8903	366.261	52.5029	0.0436982	0.77089	0.99971	0.163964	0.246774	0.767258
ENSMUSG00000049985.15	Ankrd55	ankyrin repeat domain 55	NM_001168403	115.167	13.2231	119.089	30.8013	111.682	10.227	128.09	27.3299	0.039739	0.854555	0.99971	0.19524	0.36102	0.82561
ENSMUSG00000040183.13	Ankrd6	ankyrin repeat domain 6	NM_001012450	1103.33	130.582	1014.69	90.6075	322.761	12.1445	327.339	24.7551	-0.123015	0.272852	0.99971	0.0205575	0.868046	0.975105
ENSMUSG00000078137.1	Ankrd63	ankyrin repeat domain 63	NM_001081971	799.383	40.0357	739.593	92.9741	20.756	2.44148	26.552	5.64607	-0.110408	0.387705	0.99971	0.312839	0.240087	0.762765
ENSMUSG00000037904.14	Ankrd9	ankyrin repeat domain 9	NM_001361916	145.622	9.46874	156.428	29.4342	276.688	8.68037	307.894	80.0538	0.108141	0.588716	0.99971	0.152418	0.414748	0.843229
ENSMUSG00000024219.16	Anks1	ankyrin repeat and SAM domain containing 1	NM_001286040	756.039	64.0465	765.047	39.2204	1578.12	248.406	1585.27	233.255	0.0159645	0.907839	0.99971	0.00440402	0.973778	0.994726
ENSMUSG00000058589.14	Anks1b	ankyrin repeat and sterile alpha motif domain containing 1B	NM_001128086	8989.7	95.1244	8446.32	500.109	6937.65	246.034	6456.36	359.201	-0.0897892	0.206598	0.99971	-0.103851	0.145409	0.687904
ENSMUSG00000022515.6	Anks3	ankyrin repeat and sterile alpha motif domain containing 3	NM_028301	807.163	25.1499	789.515	95.1181	974.382	54.2735	973.525	104.94	-0.0321463	0.778789	0.99971	-0.00396208	0.971895	0.994726
ENSMUSG00000066191.12	Anks6	ankyrin repeat and sterile alpha motif domain containing 6	NM_001024136	264.996	10.7933	247.962	12.4357	341.261	73.065	340.391	72.9592	-0.0959334	0.592765	0.99971	-0.0125161	0.942797	0.989236
ENSMUSG00000074591.7	Ankub1	ankrin repeat and ubiquitin domain containing 1	NM_001033349	73.1419	7.62375	56.5345	3.04371	68.7966	28.3008	78.3885	20.8693	-0.376124	0.201206	0.99971	0.172427	0.547163	0.8948
ENSMUSG00000026199.17	Ankzf1	ankyrin repeat and zinc finger domain containing 1	NM_001267620	571.911	75.1242	536.224	69.3939	649.192	87.4845	596.897	101.883	-0.0924453	0.557679	0.99971	-0.123785	0.428002	0.851186
ENSMUSG00000036777.8	Anln	anillin, actin binding protein	NM_028390	989.649	245.452	926.35	161.275	1233.49	162.661	1211.02	415.364	-0.0967536	0.663641	0.99971	-0.0268264	0.903612	0.981224
ENSMUSG00000031075.18	Ano1	anoctamin 1, calcium activated chloride channel	NM_001242349	96.5513	12.6645	97.5054	13.1478	81.3511	25.3671	69.8646	10.5582	0.0200957	0.932009	0.99971	-0.213065	0.377452	0.83131
ENSMUSG00000037949.8	Ano10	anoctamin 10	NM_001271873	414.265	61.7888	297.131	107.943	372.591	48.4387	286.751	67.2137	-0.477248	0.0457082	0.99971	-0.378097	0.113379	0.665761
ENSMUSG00000038115.16	Ano2	anoctamin 2	NM_001364562	173.747	28.5959	184.668	46.9897	1.8283	1.09008	2.09719	2.63224	0.0938261	0.70062	0.99971	0.390658	0.640217	0.922266
ENSMUSG00000074968.11	Ano3	anoctamin 3	NM_001081556	4627.47	197.023	4519.52	622.588	1412.74	66.0588	1208.79	184.294	-0.0337183	0.778377	0.99971	-0.225859	0.0657732	0.621455
ENSMUSG00000035189.16	Ano4	anoctamin 4	NM_001277188	744.403	47.5603	733.435	51.2498	478.688	50.8432	443.537	41.7778	-0.0194078	0.863637	0.99971	-0.110381	0.345843	0.821572
ENSMUSG00000055489.8	Ano5	anoctamin 5	NM_001271879	85.3838	2.92942	79.3497	9.28767	100.858	18.2919	78.7106	20.5246	-0.103935	0.645408	0.99971	-0.3807	0.0844144	0.637076
ENSMUSG00000064210.7	Ano6	anoctamin 6	NM_001253813	606.963	23.9344	605.658	61.6207	616.182	39.7433	582.372	111.327	-0.00347311	0.979827	0.99971	-0.0867526	0.525897	0.886963
ENSMUSG00000034863.9	Ano8	anoctamin 8	NM_001164679	1147.47	111.251	1031.3	97.7298	1339.45	102.624	1418.68	163.141	-0.152232	0.195856	0.99971	0.082109	0.479491	0.872223
ENSMUSG00000032249.14	Anp32a	acidic (leucine-rich) nuclear phosphoprotein 32 family, member A	NM_009672	3680.59	148.473	3871.67	159.787	6025.12	385.143	6054.97	842.173	0.0731838	0.471656	0.99971	0.00762812	0.939714	0.989091
ENSMUSG00000028333.10	Anp32b	acidic (leucine-rich) nuclear phosphoprotein 32 family, member B	NM_130889	756.623	30.1624	770.505	18.3813	927.688	56.7878	1082.6	193.238	0.0258407	0.834538	0.99971	0.224338	0.0645256	0.621455
ENSMUSG00000015749.12	Anp32e	acidic (leucine-rich) nuclear phosphoprotein 32 family, member E	NM_001253757	3150.58	62.9635	3103.6	82.0867	3223.7	170.841	3082.29	366.384	-0.0216111	0.813026	0.99971	-0.0631949	0.488109	0.874782
ENSMUSG00000039062.15	Anpep	alanyl (membrane) aminopeptidase	NM_008486	101.65	4.56633	87.3416	14.666	87.7031	10.7701	99.5825	17.8121	-0.224452	0.27006	0.99971	0.16617	0.407293	0.841445
ENSMUSG00000033420.12	Antxr1	anthrax toxin receptor 1	NM_054041	524.239	35.9654	510.983	14.5668	458.061	17.3506	446.948	48.8028	-0.0365622	0.737043	0.99971	-0.0386879	0.724002	0.945334
ENSMUSG00000029338.13	Antxr2	anthrax toxin receptor 2	NM_133738	51.7435	7.52803	54.0484	13.1473	70.9832	10.8923	60.4719	10.0818	0.0714472	0.784333	0.99971	-0.231766	0.348824	0.822887
ENSMUSG00000024659.15	Anxa1	annexin A1	NM_010730	59.3992	9.97599	42.2148	6.32639	43.4081	2.98729	54.679	9.52283	-0.505331	0.0496303	0.99971	0.347814	0.169941	0.706901
ENSMUSG00000021866.15	Anxa11	annexin A11	NM_013469	260.231	64.4651	267.413	20.1303	87.8553	21.9383	93.4199	19.764	0.0356384	0.863796	0.99971	0.0816619	0.721156	0.944372
ENSMUSG00000032231.14	Anxa2	annexin A2	NM_007585	255.335	68.7801	287.981	52.2189	301.763	37.2699	310.847	11.4783	0.165771	0.377867	0.99971	0.0445065	0.810147	0.963535
ENSMUSG00000029484.12	Anxa3	annexin A3	NM_013470	321.21	23.3636	325.034	19.2754	239.529	41.6314	275.167	25.6792	0.0140049	0.920576	0.99971	0.199549	0.16263	0.699571
ENSMUSG00000029994.17	Anxa4	annexin A4	NM_001331120	91.4539	7.73945	113.65	27.355	121.575	11.2505	140.796	1.69901	0.303609	0.118446	0.99971	0.215162	0.240462	0.762765
ENSMUSG00000027712.13	Anxa5	annexin A5	NM_009673	1159.04	63.3731	1205.6	63.4452	1484.56	206.975	1709.43	32.8556	0.0555321	0.595671	0.99971	0.204882	0.0461576	0.603688
ENSMUSG00000018340.13	Anxa6	annexin A6	NM_001110211	2021.19	73.6793	2255.46	102.866	2781.33	102.534	2929.78	13.6855	0.158366	0.021542	0.99971	0.0749708	0.265396	0.779979
ENSMUSG00000021814.17	Anxa7	annexin A7	NM_001110794	1919.91	49.1784	1937.33	58.5599	1450.28	25.3757	1520.28	89.0955	0.0126939	0.859681	0.99971	0.0695744	0.33918	0.81953
ENSMUSG00000021950.15	Anxa8	annexin A8	NM_001281845	11.1536	4.63684	12.4197	3.26467	10.2916	1.81048	17.8192	3.05035	0.183853	0.711504	0.99971	0.777675	0.0990517	0.655958		1
ENSMUSG00000015702.13	Anxa9	annexin A9	NM_001085383	19.3041	4.79923	17.3525	6.83274	13.7978	4.34885	11.2266	1.15252	-0.173738	0.700177	0.99971	-0.323718	0.501728	0.879475
ENSMUSG00000078651.8	Aoc2	amine oxidase, copper containing 2 (retina-specific)	NM_178932	78.9066	18.3635	77.4882	11.9441	59.8071	27.1274	48.8213	9.24697	-0.0326877	0.913129	0.99971	-0.312449	0.313566	0.804344
ENSMUSG00000019326.14	Aoc3	amine oxidase, copper containing 3	NM_009675	25.9942	6.85167	29.6735	6.66515	25.0568	5.11033	30.1773	6.65694	0.200051	0.57207	0.99971	0.25618	0.461911	0.866149
ENSMUSG00000063558.4	Aox1	aldehyde oxidase 1	NM_009676	140.43	13.4597	126.237	28.9291	271.937	41.2502	292.277	68.0265	-0.156568	0.466714	0.99971	0.0972965	0.627085	0.920374
ENSMUSG00000064294.12	Aox3	aldehyde oxidase 3	NM_023617	68.2578	2.93505	72.1307	5.17198	26.7007	8.36342	31.6223	6.31754	0.0782906	0.750234	0.99971	0.219698	0.451103	0.861695
ENSMUSG00000038242.12	Aox4	aldehyde oxidase 4	NM_023631	47.5281	15.155	35.0447	12.8703	2.90155	1.01632	6.60741	1.5855	-0.424452	0.2725	0.99971	1.18343	0.0707444	0.623478		1
ENSMUSG00000074238.6	Ap1ar	adaptor-related protein complex 1 associated regulatory protein	NM_001346718	2002.73	110.829	1950.15	52.5028	1739.47	26.8036	1625.96	90.8243	-0.0372307	0.619803	0.99971	-0.0963308	0.20164	0.734131
ENSMUSG00000009090.17	Ap1b1	adaptor protein complex AP-1, beta 1 subunit	NM_001243043	3821.68	37.9504	4039.35	244.822	3301.31	204.569	3550.09	298.188	0.0797786	0.349409	0.99971	0.103678	0.224569	0.750945
ENSMUSG00000031731.16	Ap1g1	adaptor protein complex AP-1, gamma 1 subunit	NM_001301211	3927.68	203.002	3787.92	79.4235	3964.27	253.772	3590.2	423.93	-0.0525774	0.580302	0.99971	-0.143729	0.1302	0.678005
ENSMUSG00000040701.16	Ap1g2	adaptor protein complex AP-1, gamma 2 subunit	NM_001303502	151.363	15.9374	139.434	15.0026	238.536	37.5505	248.04	36.2356	-0.118414	0.50744	0.99971	0.0468544	0.777108	0.95841
ENSMUSG00000003033.15	Ap1m1	adaptor-related protein complex AP-1, mu subunit 1	NM_007456	1237.04	48.2836	1312.02	28.4323	1180.57	127.554	1198.9	177.749	0.0852461	0.45756	0.99971	0.0188259	0.869586	0.975432
ENSMUSG00000003309.14	Ap1m2	adaptor protein complex AP-1, mu 2 subunit	NM_001110300	28.026	0.996497	21.3551	5.25567	14.072	4.47831	11.9446	3.97404	-0.38701	0.320306	0.99971	-0.267678	0.54452	0.894715
ENSMUSG00000004849.14	Ap1s1	adaptor protein complex AP-1, sigma 1	NM_007457	2986.92	35.6719	3384.55	168.318	1224.11	71.5211	1343.93	198.494	0.180146	0.075715	0.99971	0.137086	0.1885	0.723638
ENSMUSG00000031367.15	Ap1s2	adaptor-related protein complex 1, sigma 2 subunit	NM_001290378	1600.2	79.3329	1546.29	103.205	1497.27	152.693	1429.64	293.515	-0.049998	0.713297	0.99971	-0.0645971	0.634902	0.921157
ENSMUSG00000054702.14	Ap1s3	adaptor-related protein complex AP-1, sigma 3	NM_183027	46.9386	4.82016	45.1282	9.32567	48.2159	4.62842	41.6392	5.28239	-0.0438903	0.867467	0.99971	-0.206949	0.42597	0.85011
ENSMUSG00000060279.14	Ap2a1	adaptor-related protein complex 2, alpha 1 subunit	NM_001077264	4933.13	208.21	5004.93	174.544	3626.56	336.259	3886.49	377.863	0.0211089	0.822101	0.99971	0.0987569	0.294546	0.793762
ENSMUSG00000002957.11	Ap2a2	adaptor-related protein complex 2, alpha 2 subunit	NM_001357068	5163.16	83.7407	5374.86	94.365	5997.66	318.478	6231.23	734.805	0.0579927	0.509486	0.99971	0.0543571	0.534852	0.891398
ENSMUSG00000035152.14	Ap2b1	adaptor-related protein complex 2, beta 1 subunit	NM_001035854	9591.59	366.822	9955.28	372.066	7428.29	307.083	7138.85	548.433	0.0534996	0.485467	0.99971	-0.057897	0.451667	0.862045
ENSMUSG00000022841.15	Ap2m1	adaptor-related protein complex 2, mu 1 subunit	NM_001302970	1702.31	37.8101	1629.46	76.9582	1344.7	37.2948	1306.39	136.234	-0.0629522	0.470205	0.99971	-0.0435865	0.620208	0.918527
ENSMUSG00000008036.11	Ap2s1	adaptor-related protein complex 2, sigma 1 subunit	NM_198613	1971.43	77.4632	2082.74	58.1011	1621.17	136.634	1991.82	420.955	0.0794623	0.550767	0.99971	0.297656	0.0255267	0.584674
ENSMUSG00000021686.6	Ap3b1	adaptor-related protein complex 3, beta 1 subunit	NM_009680	1244.84	71.6304	1185.17	33.0634	1063.42	90.5152	1013.29	124.176	-0.0703606	0.504822	0.99971	-0.0736766	0.486771	0.874749
ENSMUSG00000062444.14	Ap3b2	adaptor-related protein complex 3, beta 2 subunit	NM_021492	3165.09	137.3	3198.06	124.155	2785.78	100.68	2814.17	332.251	0.0151373	0.868673	0.99971	0.0130496	0.886788	0.979072
ENSMUSG00000020198.8	Ap3d1	adaptor-related protein complex 3, delta 1 subunit	NM_007460	3930.25	94.5823	4040.49	259.087	4272.2	410.416	4372.65	893.789	0.0398232	0.75924	0.99971	0.0325825	0.80168	0.961963
ENSMUSG00000021824.13	Ap3m1	adaptor-related protein complex 3, mu 1 subunit	NM_018829	913.714	31.7752	880.327	36.7559	849.942	45.251	806.236	89.199	-0.0545104	0.578292	0.99971	-0.0772131	0.43092	0.852959
ENSMUSG00000031539.6	Ap3m2	adaptor-related protein complex 3, mu 2 subunit	NM_001122820	3793.03	135.263	3886.85	61.2071	2841.1	95.0676	2621.34	8.96132	0.0358117	0.554039	0.99971	-0.115849	0.0593525	0.616601
ENSMUSG00000024480.9	Ap3s1	adaptor-related protein complex 3, sigma 1 subunit	NM_001303015	465.849	51.365	444.97	43.6044	473.357	22.2872	424.947	79.471	-0.0630626	0.661346	0.99971	-0.151224	0.291077	0.791721
ENSMUSG00000063801.7	Ap3s2	adaptor-related protein complex 3, sigma 2 subunit	NM_009682	2241.31	65.8199	2349.16	51.2337	2154.04	69.2729	2164	157.373	0.0672226	0.371622	0.99971	0.00469671	0.950157	0.990519
ENSMUSG00000032952.11	Ap4b1	adaptor-related protein complex AP-4, beta 1	NM_001163552	29.8988	6.96016	39.7257	5.77325	40.9814	5.72842	37.3346	3.59796	0.408211	0.169435	0.99971	-0.1348	0.632917	0.921022
ENSMUSG00000001998.15	Ap4e1	adaptor-related protein complex AP-4, epsilon 1	NM_175550	507.034	21.1592	445.846	39.789	839.369	100.244	708.02	161.504	-0.185178	0.242297	0.99971	-0.248694	0.106761	0.660466
ENSMUSG00000019518.11	Ap4m1	adaptor-related protein complex AP-4, mu 1	NM_021392	493.586	17.4054	461.143	79.655	590.339	69.9614	616.17	91.4849	-0.0998976	0.509003	0.99971	0.0577781	0.697198	0.937877
ENSMUSG00000020955.9	Ap4s1	adaptor-related protein complex AP-4, sigma 1	NM_001329698	700.357	38.8871	743.675	62.2471	751.834	97.5683	831.706	194.994	0.0875626	0.565937	0.99971	0.149534	0.323435	0.809285
ENSMUSG00000049562.6	Ap5b1	adaptor-related protein complex 5, beta 1 subunit	NM_001033448	72.6934	12.9068	62.2564	4.29578	114.786	16.4468	99.0043	18.142	-0.219414	0.335396	0.99971	-0.22703	0.273177	0.783039
ENSMUSG00000036291.6	Ap5m1	adaptor-related protein complex 5, mu 1 subunit	NM_001360070	1043.97	32.52	992.863	39.7528	1325.15	30.1095	1104.91	135.984	-0.0718571	0.458104	0.99971	-0.262541	0.00582918	0.481937
ENSMUSG00000068264.11	Ap5s1	adaptor-related protein 5 complex, sigma 1 subunit	NM_001291031	202.18	14.2457	236.308	31.7729	213.422	18.3671	263.74	17.0575	0.224594	0.118594	0.99971	0.305574	0.0290923	0.592689
ENSMUSG00000039623.13	Ap5z1	adaptor-related protein complex 5, zeta 1 subunit	NM_172725	404.742	17.2227	379.857	48.6648	408.734	46.3962	465.043	40.0882	-0.0906904	0.487407	0.99971	0.181644	0.156116	0.695941
ENSMUSG00000019979.12	Apaf1	apoptotic peptidase activating factor 1	NM_001042558	465.778	8.59795	487.071	18.1233	298.5	17.8774	284.673	18.5413	0.0634341	0.534244	0.99971	-0.074435	0.49561	0.877116
ENSMUSG00000024897.9	Apba1	amyloid beta (A4) precursor protein binding, family A, member 1	NM_177034	5190.93	223.986	5145.13	208.526	5096.97	410.747	4954.06	1081.24	-0.0128365	0.923418	0.99971	-0.0417052	0.754699	0.95305
ENSMUSG00000030519.14	Apba2	amyloid beta (A4) precursor protein-binding, family A, member 2	NM_001291166	4264.06	61.5451	4299.75	32.327	4048.22	183.377	3921.03	533.13	0.0119761	0.898671	0.99971	-0.0472992	0.614942	0.91602
ENSMUSG00000004931.11	Apba3	amyloid beta (A4) precursor protein-binding, family A, member 3	NM_018758	292.055	35.8819	249.443	16.2327	365.48	51.6052	368.339	52.7252	-0.229961	0.133246	0.99971	0.00481327	0.973946	0.994726
ENSMUSG00000037032.16	Apbb1	amyloid beta (A4) precursor protein-binding, family B, member 1	NM_001253885	7489.22	231.446	8028.14	175.408	6338.49	154.372	6760.55	558.452	0.10026	0.17039	0.99971	0.0926345	0.205944	0.737431
ENSMUSG00000026786.14	Apbb1ip	amyloid beta (A4) precursor protein-binding, family B, member 1 interacting protein	NM_019456	134.495	38.5846	123.438	11.1157	38.9644	6.90764	45.7699	5.26372	-0.114887	0.605014	0.99971	0.221093	0.401002	0.840603
ENSMUSG00000029207.16	Apbb2	amyloid beta (A4) precursor protein-binding, family B, member 2	NM_001201413	1590.96	71.5632	1516.89	30.8635	1713.64	78.4255	1617.57	149.833	-0.0687566	0.433277	0.99971	-0.0854617	0.325917	0.81066
ENSMUSG00000117679.1	Apbb3	amyloid beta (A4) precursor protein-binding, family B, member 3	NM_001357512	790.298	43.9321	815.807	90.8579	1011.82	65.0448	1021.78	50.8477	0.0465496	0.655803	0.99971	0.0121128	0.905485	0.981437
ENSMUSG00000005871.15	Apc	adenomatosis polyposis coli	NM_001360979	16866.9	376.309	16240.5	1211.5	7687.38	689.671	6388.96	1403.39	-0.0545843	0.687546	0.99971	-0.267266	0.0495683	0.606483
ENSMUSG00000020135.13	Apc2	adenomatosis polyposis coli 2	NM_011789	3256.38	221.374	2867.69	310.616	3495.79	566.44	3469.24	696.975	-0.18307	0.221967	0.99971	-0.0119346	0.93641	0.988194
ENSMUSG00000071847.13	Apcdd1	adenomatosis polyposis coli down-regulated 1	NM_133237	822.92	30.0757	841.094	69.9335	793.142	84.2147	860.796	115.459	0.0322654	0.790636	0.99971	0.119746	0.322258	0.808923
ENSMUSG00000032590.14	Apeh	acylpeptide hydrolase	NM_146226	370.913	18.4758	411.156	70.6666	929.002	72.2052	948.007	25.9873	0.146046	0.254911	0.99971	0.0277141	0.815738	0.964516
ENSMUSG00000035960.14	Apex1	apurinic/apyrimidinic endonuclease 1	NM_009687	635.692	46.751	709.346	5.49733	376.433	29.5105	397.457	96.3376	0.158448	0.269346	0.99971	0.0867126	0.557391	0.899283
ENSMUSG00000025269.16	Apex2	apurinic/apyrimidinic endonuclease 2	NM_029943	167.898	20.0281	157.94	25.971	154.439	15.75	144.739	29.9808	-0.0945715	0.618541	0.99971	-0.105898	0.577398	0.906188
ENSMUSG00000015750.15	Aph1a	aph1 homolog A, gamma secretase subunit	NM_146104	113.824	16.0493	127.412	10.7354	197.583	9.17734	194.434	32.0542	0.167569	0.340547	0.99971	-0.0148151	0.926163	0.985933
ENSMUSG00000032375.15	Aph1b	aph1 homolog B, gamma secretase subunit	NM_177583	762.369	16.2985	769.305	31.0711	1094.58	35.6006	955.39	108.245	0.0119971	0.901768	0.99971	-0.195085	0.0382514	0.598675
ENSMUSG00000053040.13	Aph1c	aph1 homolog C, gamma secretase subunit	NM_026674	188.129	12.5725	199.034	8.91071	112.839	11.3974	108.958	13.9385	0.0841225	0.572492	0.99971	-0.0476188	0.770659	0.95746
ENSMUSG00000027193.12	Api5	apoptosis inhibitor 5	NM_001305258	1805.13	54.6457	1817.41	44.9721	2688.84	227.602	2481.65	360.288	0.00954148	0.930248	0.99971	-0.114259	0.28871	0.79119
ENSMUSG00000010911.12	Apip	APAF1 interacting protein	NM_001355473	235.54	13.5457	241.958	15.974	388.691	40.7899	392.082	49.7765	0.0380693	0.786167	0.99971	0.0157642	0.903833	0.981224
ENSMUSG00000030051.10	Aplf	aprataxin and PNKP like factor	NM_001170489	152.092	2.46657	150.612	14.7607	139.55	11.0812	141.662	9.19213	-0.01051	0.945053	0.99971	0.0155514	0.918539	0.984283
ENSMUSG00000037010.7	Apln	apelin	NM_013912	745.27	59.7159	742.628	53.4895	567.665	64.0308	581.599	40.712	-0.00550067	0.961044	0.99971	0.0383732	0.736933	0.948898
ENSMUSG00000044338.9	Aplnr	apelin receptor	NM_011784	28.1725	8.50938	27.0712	12.0853	70.7177	37.0014	63.3474	13.918	-0.0465442	0.912262	0.99971	-0.150721	0.692978	0.936763
ENSMUSG00000006651.8	Aplp1	amyloid beta (A4) precursor-like protein 1	NM_007467	19931	837.201	21070.2	444.101	11336.1	343.022	12460.7	483.272	0.0801892	0.195012	0.99971	0.136712	0.0279818	0.59015
ENSMUSG00000031996.17	Aplp2	amyloid beta (A4) precursor-like protein 2	NM_001102455	14380.7	456.66	14366.3	216.391	24993.2	945.792	24856.1	1649.18	-0.00149595	0.982565	0.99971	-0.00813563	0.904917	0.981224
ENSMUSG00000033096.7	Apmap	adipocyte plasma membrane associated protein	NM_001356491	1419.42	62.0191	1517.59	81.1741	1319.55	70.3458	1372.33	162.604	0.0965593	0.32782	0.99971	0.0592525	0.548162	0.895405
ENSMUSG00000040613.14	Apobec1	apolipoprotein B mRNA editing enzyme, catalytic polypeptide 1	NM_001134391	37.4169	7.8328	32.3509	2.75981	34.2019	8.37494	39.6397	2.43832	-0.216618	0.471881	0.99971	0.221118	0.448057	0.860263
ENSMUSG00000009585.18	Apobec3	apolipoprotein B mRNA editing enzyme, catalytic polypeptide 3	NM_001160415	55.0502	2.97802	49.8482	8.8182	40.73	3.5075	41.5142	3.5849	-0.133797	0.588342	0.99971	0.0394451	0.877657	0.976813
ENSMUSG00000042759.12	Apobr	apolipoprotein B receptor	NM_138310	21.6648	3.18194	30.1439	5.78697	19.0284	4.53512	18.9861	6.43067	0.465346	0.212112	0.99971	0.0400737	0.917771	0.984159
ENSMUSG00000040564.14	Apoc1	apolipoprotein C-I	NM_001110009	16.5687	1.0178	20.2039	7.51387	19.7374	6.31802	23.3359	2.18238	0.277141	0.502301	0.99971	0.245448	0.529414	0.888313
ENSMUSG00000022548.14	Apod	apolipoprotein D	NM_001301353	3287.32	197.351	3355.81	312.814	4399.44	623.339	4782.05	449.244	0.0293576	0.80223	0.99971	0.121074	0.299028	0.796169
ENSMUSG00000002985.16	Apoe	apolipoprotein E	NM_001305819	19314.5	581.894	19148.1	1088.11	16280.1	1569.35	20887.1	4467.85	-0.0124669	0.926416	0.99971	0.359538	0.00772837	0.494509
ENSMUSG00000056656.6	Apol8	apolipoprotein L 8	NM_001081970	107.716	13.9071	116.592	16.7169	114.922	9.69902	111.13	5.28115	0.121808	0.501738	0.99971	-0.0557487	0.754122	0.95305
ENSMUSG00000090698.2	Apold1	apolipoprotein L domain containing 1	NM_001109914	188.185	42.1685	213.756	61.6853	145.406	17.9416	201.118	70.9189	0.189223	0.454192	0.99971	0.475383	0.0611073	0.621455
ENSMUSG00000079508.8	Apoo	apolipoprotein O	NM_001199337	60.1141	4.91247	74.1514	0.731507	67.6993	8.78743	70.2912	17.8184	0.298037	0.19881	0.99971	0.0676353	0.764578	0.955473
ENSMUSG00000025525.12	Apool	apolipoprotein O-like	NM_001313733	81.2786	7.94933	83.979	8.68897	109.193	8.65216	99.3604	5.83244	0.0497536	0.79512	0.99971	-0.128336	0.472361	0.869546
ENSMUSG00000037787.14	Apopt1	apoptogenic, mitochondrial 1	NM_001163388	396.665	43.9344	406.47	11.5623	385.016	13.4176	398.79	53.6466	0.0386938	0.757333	0.99971	0.0553503	0.65613	0.926451
ENSMUSG00000022892.11	App	amyloid beta (A4) precursor protein	NM_001198823	37051.6	479.016	38154.1	647.277	30048.6	534.902	31021.5	2073.74	0.0423146	0.500426	0.99971	0.0458163	0.465932	0.867898
ENSMUSG00000018481.9	Appbp2	amyloid beta precursor protein (cytoplasmic tail) binding protein 2	NM_025825	3689.04	117.773	3451.12	117.819	3889.94	198.529	3477.95	398.555	-0.0961301	0.284382	0.99971	-0.161815	0.0708046	0.623478
ENSMUSG00000040760.11	Appl1	adaptor protein, phosphotyrosine interaction, PH domain and leucine zipper containing 1	NM_145221	3863.87	24.6657	3695.26	210.995	4157.53	295.357	3391.26	546.112	-0.0642507	0.553691	0.99971	-0.293959	0.0066796	0.489314
ENSMUSG00000020263.14	Appl2	adaptor protein, phosphotyrosine interaction, PH domain and leucine zipper containing 2	NM_145220	1975.31	116.978	1969.81	26.8121	10997	885.072	10169.6	1242.02	-0.00352725	0.972688	0.99971	-0.113268	0.257422	0.773552
ENSMUSG00000006589.8	Aprt	adenine phosphoribosyl transferase	NM_009698	309.873	19.2478	351.178	16.9549	274.936	14.2037	306.723	82.3784	0.180881	0.268397	0.99971	0.162656	0.320967	0.80849
ENSMUSG00000028411.15	Aptx	aprataxin	NM_001025444	702.084	47.1216	720.729	25.2281	589.666	26.0556	602.067	42.6863	0.0376761	0.692447	0.99971	0.0260391	0.786778	0.958963
ENSMUSG00000004655.5	Aqp1	aquaporin 1	NM_007472	72.3629	12.3433	78.2518	5.05226	77.1676	58.1446	151.216	28.836	0.111496	0.833748	0.99971	0.972851	0.0638698	0.621455		1
ENSMUSG00000042797.9	Aqp11	aquaporin 11	NM_175105	400.167	24.6866	404.998	27.2154	292.008	23.2339	264.759	1.60045	0.0207635	0.852311	0.99971	-0.140084	0.230233	0.75661
ENSMUSG00000024411.10	Aqp4	aquaporin 4	NM_001308641	6389.16	393.891	6123.71	371.152	16203.5	1173.32	14411.5	1391.77	-0.061192	0.519739	0.99971	-0.168935	0.0731953	0.624739
ENSMUSG00000043144.6	Aqp6	aquaporin 6	NM_175087	5.63675	4.12454	9.24428	3.52109	584.759	75.2071	564.047	84.4776	0.797567	0.101189	0.99971	-0.0506194	0.754333	0.95305
ENSMUSG00000032204.13	Aqp9	aquaporin 9	NM_001271843	44.2214	7.07138	38.177	11.2631	47.2475	7.27822	44.5487	16.1149	-0.21431	0.50367	0.99971	-0.0702305	0.820731	0.964949
ENSMUSG00000040383.16	Aqr	aquarius	NM_001290788	1265.95	23.7093	1212.18	21.6537	1519.77	69.713	1348.25	305.889	-0.0627198	0.646114	0.99971	-0.175021	0.197251	0.72973
ENSMUSG00000046532.8	Ar	androgen receptor	NM_013476	965.788	70.3953	921.714	19.1989	448.597	48.6605	399.653	60.39	-0.0683801	0.56105	0.99971	-0.168028	0.176609	0.711724
ENSMUSG00000001127.12	Araf	Araf proto-oncogene, serine/threonine kinase	NM_001159645	4103.84	57.8674	4179.11	53.0452	4376.74	95.1894	4268.58	371.94	0.0262875	0.722171	0.99971	-0.0351496	0.633175	0.921022
ENSMUSG00000032812.18	Arap1	ArfGAP with RhoGAP domain, ankyrin repeat and PH domain 1	NM_001040111	363.599	40.5614	353.857	10.6472	970.944	60.2107	937.086	71.1445	-0.0351975	0.758889	0.99971	-0.0521961	0.610421	0.914776
ENSMUSG00000037999.13	Arap2	ArfGAP with RhoGAP domain, ankyrin repeat and PH domain 2	NM_178407	3183.12	185.812	2925.22	213.263	3094.88	43.3315	2617.88	259.206	-0.121255	0.185445	0.99971	-0.2407	0.00856387	0.507662
ENSMUSG00000024451.9	Arap3	ArfGAP with RhoGAP domain, ankyrin repeat and PH domain 3	NM_001205336	223.801	11.9	210.64	18.1617	149.642	18.2632	187.217	19.5033	-0.0874002	0.547406	0.99971	0.31151	0.0371671	0.598608
ENSMUSG00000022602.14	Arc	activity regulated cytoskeletal-associated protein	NM_001276684	2900.92	1347.21	3480.44	2042.8	402.688	40.8213	367.184	58.5441	0.262991	0.560506	0.99971	-0.133347	0.769543	0.956805
ENSMUSG00000032096.16	Arcn1	archain 1	NM_145985	2830.69	136.238	2806.63	78.4428	3203.6	104.468	2889.91	229.451	-0.0125713	0.873469	0.99971	-0.147917	0.0594111	0.616601
ENSMUSG00000042350.13	Arel1	apoptosis resistant E3 ubiquitin protein ligase 1	NM_001364189	4398.06	193.328	4363.09	161.142	3257.67	103.898	2963.05	533.975	-0.0115105	0.920077	0.99971	-0.137771	0.231547	0.757635
ENSMUSG00000048076.14	Arf1	ADP-ribosylation factor 1	NM_001130408	4438.76	154.079	4503.96	139.496	3604.29	247.136	3680.8	391.421	0.021284	0.814971	0.99971	0.0309141	0.734569	0.948846
ENSMUSG00000062421.13	Arf2	ADP-ribosylation factor 2	NM_001304574	1165.87	36.852	1228.36	32.6613	1310.38	95.4453	1359.39	210.183	0.0755782	0.493449	0.99971	0.0555901	0.611263	0.914776
ENSMUSG00000051853.10	Arf3	ADP-ribosylation factor 3	NM_001355510	23014.2	454.558	25830.8	403.959	7061.8	35.3931	7570.5	709.726	0.166607	0.022729	0.99971	0.100025	0.176316	0.711724
ENSMUSG00000021877.12	Arf4	ADP-ribosylation factor 4	NM_007479	2409.18	73.5289	2398.66	162.536	2100.6	89.156	2108.97	394.254	-0.00643338	0.956738	0.99971	0.00761487	0.948857	0.990237
ENSMUSG00000020440.13	Arf5	ADP-ribosylation factor 5	NM_007480	1749.1	133.359	1855.24	154.463	1611.13	48.4025	1835.02	614.464	0.0853322	0.616718	0.99971	0.189089	0.267119	0.780491
ENSMUSG00000044147.8	Arf6	ADP-ribosylation factor 6	NM_007481	582.767	20.046	537.353	17.1206	767.763	23.365	803.076	158.55	-0.117024	0.363764	0.99971	0.067462	0.590335	0.911324
ENSMUSG00000027575.19	Arfgap1	ADP-ribosylation factor GTPase activating protein 1	NM_001177706	2032.48	42.1783	2110.96	61.0081	1778.74	55.2216	1827.07	249.053	0.0548696	0.56354	0.99971	0.036251	0.703355	0.940101
ENSMUSG00000027255.14	Arfgap2	ADP-ribosylation factor GTPase activating protein 2	NM_001166024	934.928	30.6916	1036.41	87.5366	1497.98	31.0483	1530.58	86.1636	0.148748	0.0936587	0.99971	0.0294148	0.730156	0.947477
ENSMUSG00000054277.8	Arfgap3	ADP-ribosylation factor GTPase activating protein 3	NM_001357756	443.756	44.204	455.823	5.24772	377.336	23.005	417.709	13.8076	0.0423261	0.692493	0.99971	0.144134	0.180194	0.714177
ENSMUSG00000067851.11	Arfgef1	ADP-ribosylation factor guanine nucleotide-exchange factor 1(brefeldin A-inhibited)	NM_001102430	4095.69	79.2911	3869.74	151.835	4054.98	407.661	3536.1	565.804	-0.0818567	0.466582	0.99971	-0.197998	0.0781182	0.626843
ENSMUSG00000074582.10	Arfgef2	ADP-ribosylation factor guanine nucleotide-exchange factor 2 (brefeldin A-inhibited)	NM_001085495	2172.64	43.7503	2078.66	79.3366	2030.18	213.546	1913.11	335.898	-0.0637817	0.60323	0.99971	-0.0872679	0.476933	0.871622
ENSMUSG00000019852.7	Arfgef3	ARFGEF family member 3	NM_001033258	6303.45	122.589	5743.82	685.584	6848.58	718.184	5404.67	1045.29	-0.133976	0.323192	0.99971	-0.342004	0.0116309	0.536202
ENSMUSG00000074513.9	Arfip1	ADP-ribosylation factor interacting protein 1	NM_001081093	89.1504	8.27831	84.1287	17.6087	139.992	12.7906	127.811	24.6407	-0.0767812	0.717142	0.99971	-0.118499	0.544073	0.894552
ENSMUSG00000030881.15	Arfip2	ADP-ribosylation factor interacting protein 2	NM_029802	1971.26	30.466	1920.46	74.7751	1765.48	16.8728	1684.14	79.3397	-0.0378007	0.581502	0.99971	-0.0695328	0.3121	0.802987
ENSMUSG00000038671.15	Arfrp1	ADP-ribosylation factor related protein 1	NM_001165991	632.864	34.1586	690.175	48.6264	693.629	68.8491	749.401	29.234	0.124473	0.233769	0.99971	0.110617	0.281912	0.787324
ENSMUSG00000019987.9	Arg1	arginase, liver	NM_007482	3.27056	1.12225	2.11	2.22622	27.9304	8.50643	24.278	10.4343	-0.671359	0.440552	0.99971	-0.179069	0.711211	0.940483
ENSMUSG00000021125.6	Arg2	arginase type II	NM_009705	54.3088	2.74226	57.43	8.50298	14.9868	3.36341	21.9734	13.2296	0.0839464	0.792254	0.99971	0.513987	0.185105	0.720164
ENSMUSG00000040459.11	Arglu1	arginine and glutamate rich 1	NM_176849	4685.97	379.882	4402.2	171.953	4396.53	177.581	4349.44	600.805	-0.0898015	0.39192	0.99971	-0.0149024	0.886947	0.979072
ENSMUSG00000027247.16	Arhgap1	Rho GTPase activating protein 1	NM_001145902	1211.3	51.5289	1289.34	47.7362	693.969	21.1542	667.29	41.9942	0.0904259	0.266379	0.99971	-0.0586316	0.495994	0.877412
ENSMUSG00000037148.8	Arhgap10	Rho GTPase activating protein 10	NM_001363417	394.037	42.3855	421.378	19.6129	446.71	20.0574	413.228	29.34	0.101755	0.369751	0.99971	-0.1101	0.32282	0.808923
ENSMUSG00000041219.14	Arhgap11a	Rho GTPase activating protein 11A	NM_181416	117.787	22.2779	136.884	12.8912	127.844	18.2338	132.03	11.1433	0.210537	0.256622	0.99971	0.0549899	0.762933	0.955473
ENSMUSG00000041225.16	Arhgap12	Rho GTPase activating protein 12	NM_001039692	1400.26	24.6198	1303.12	28.8645	1820.96	42.7228	1665.81	149.536	-0.103625	0.206847	0.99971	-0.127121	0.112984	0.665705
ENSMUSG00000049744.15	Arhgap15	Rho GTPase activating protein 15	NM_001025377	264.655	23.7797	313.436	24.9747	91.4094	17.209	80.191	24.2096	0.24583	0.173774	0.99971	-0.159158	0.443393	0.857431
ENSMUSG00000030766.15	Arhgap17	Rho GTPase activating protein 17	NM_001122640	400.939	25.388	397.029	16.1234	605.517	69.3502	600.683	102.436	-0.0140841	0.920312	0.99971	-0.0169714	0.900412	0.981175
ENSMUSG00000039031.16	Arhgap18	Rho GTPase activating protein 18	NM_176837	321.966	21.2502	300.897	23.7472	153.622	3.48789	153.952	27.7444	-0.100212	0.463973	0.99971	0.00722567	0.961737	0.992925
ENSMUSG00000025154.15	Arhgap19	Rho GTPase activating protein 19	NM_001163495	110.436	5.51855	125.891	1.67125	112.992	7.98135	123.421	4.84986	0.191674	0.236245	0.99971	0.128354	0.417531	0.844548
ENSMUSG00000053199.13	Arhgap20	Rho GTPase activating protein 20	NM_175535	3144.15	288.37	2924.76	326.804	2383.49	83.8553	1933.54	265.465	-0.10367	0.374406	0.99971	-0.302539	0.00994109	0.53016
ENSMUSG00000036591.16	Arhgap21	Rho GTPase activating protein 21	NM_001081364	5153.37	361.276	4746.41	229.093	8944.44	930.5	7775.34	2337.65	-0.118777	0.489636	0.99971	-0.202461	0.23788	0.760976
ENSMUSG00000063506.14	Arhgap22	Rho GTPase activating protein 22	NM_153800	101.082	7.63154	106.241	8.46026	31.29	1.80401	52.0135	10.4798	0.0703685	0.725232	0.99971	0.713823	0.00345812	0.471014		1
ENSMUSG00000049807.16	Arhgap23	Rho GTPase activating protein 23	NM_021493	2584.78	62.2416	2284.82	45.655	2129.34	120.293	2135.65	217.456	-0.177834	0.0393944	0.99971	0.00208987	0.980723	0.997197
ENSMUSG00000057315.14	Arhgap24	Rho GTPase activating protein 24	NM_001286468	277.894	25.779	258.906	26.696	137.669	13.6403	135.243	39.121	-0.105176	0.570345	0.99971	-0.0323689	0.869377	0.975432
ENSMUSG00000030047.14	Arhgap25	Rho GTPase activating protein 25	NM_001037727	185.955	32.8071	210.551	45.5189	29.4816	5.78421	26.1399	5.75816	0.175977	0.405674	0.99971	-0.136468	0.640081	0.922266
ENSMUSG00000036452.18	Arhgap26	Rho GTPase activating protein 26	NM_001361073	3442.36	191.475	3528.9	261.003	5684.22	860.163	5181.77	1002.84	0.0355568	0.800335	0.99971	-0.134013	0.338384	0.819051
ENSMUSG00000034255.17	Arhgap27	Rho GTPase activating protein 27	NM_001205236	332.336	31.4246	330.591	17.6807	325.091	18.17	372.315	42.9544	-0.00489421	0.968815	0.99971	0.190294	0.121619	0.67367
ENSMUSG00000024043.13	Arhgap28	Rho GTPase activating protein 28	NM_001347410	28.9401	5.11646	26.9524	14.0366	22.2764	10.3107	14.2815	1.50027	-0.0953701	0.826887	0.99971	-0.628405	0.17592	0.711724
ENSMUSG00000039831.16	Arhgap29	Rho GTPase activating protein 29	NM_001356524	830.271	40.2364	807.52	81.2073	688.276	54.7845	619.642	59.3172	-0.0388121	0.726543	0.99971	-0.150632	0.179534	0.714177
ENSMUSG00000048865.16	Arhgap30	Rho GTPase activating protein 30	NM_001005508	91.6447	17.4671	104.433	26.1428	38.9955	3.99767	37.7254	9.2611	0.186034	0.455495	0.99971	-0.0589193	0.836967	0.968383
ENSMUSG00000022799.4	Arhgap31	Rho GTPase activating protein 31	NM_020260	964.884	177.809	972.646	142.097	2005.85	174.009	1746.47	490.804	0.0101839	0.95758	0.99971	-0.201018	0.288547	0.79119
ENSMUSG00000041444.14	Arhgap32	Rho GTPase activating protein 32	NM_001195632	11567.3	465.127	11293.6	938.927	2827.72	215.148	2533.64	391.832	-0.034447	0.760553	0.99971	-0.159538	0.164178	0.700812
ENSMUSG00000036882.7	Arhgap33	Rho GTPase activating protein 33	NM_001289670	3584.63	178.676	3677.21	83.0554	460.84	38.1016	459.533	45.3084	0.0372064	0.669983	0.99971	-0.0078602	0.937714	0.988602
ENSMUSG00000058230.12	Arhgap35	Rho GTPase activating protein 35	NM_172739	6482.04	151.18	6396.31	159.829	4727.07	425.984	4322.58	969.94	-0.0192301	0.88771	0.99971	-0.129855	0.341268	0.820356
ENSMUSG00000036198.12	Arhgap36	Rho GTPase activating protein 36	NM_001081123	280.108	58.0485	273.419	51.6884	54.1689	25.125	60.365	29.5568	-0.0366609	0.905178	0.99971	0.155029	0.6445	0.923814
ENSMUSG00000033697.15	Arhgap39	Rho GTPase activating protein 39	NM_001168288	1670.15	121.113	1583.1	273.092	996.076	122.893	1013.33	255.146	-0.0775397	0.648977	0.99971	0.0220928	0.897574	0.980765
ENSMUSG00000031389.17	Arhgap4	Rho GTPase activating protein 4	NM_001162423	98.6928	25.8809	85.8353	12.689	93.9784	19.371	81.6762	12.4184	-0.200371	0.409535	0.99971	-0.214326	0.375792	0.830402
ENSMUSG00000050730.17	Arhgap42	Rho GTPase activating protein 42	NM_027823	474.432	56.3522	451.961	46.2754	246.171	13.097	252.927	48.8579	-0.0670582	0.644783	0.99971	0.038775	0.799719	0.961957
ENSMUSG00000033389.16	Arhgap44	Rho GTPase activating protein 44	NM_001099288	3324.99	17.298	3325.61	53.7933	3323.52	163.708	3235.42	183.625	0.000126988	0.998544	0.99971	-0.0401661	0.562753	0.900319
ENSMUSG00000035697.14	Arhgap45	Rho GTPase activating protein 45	NM_001142701	124.432	8.67572	126.474	12.757	58.317	4.43789	72.2195	14.4871	0.0253691	0.892503	0.99971	0.297878	0.156659	0.695941
ENSMUSG00000035133.9	Arhgap5	Rho GTPase activating protein 5	NM_009706	5765.17	104.69	5208.2	627.664	11067.4	352.836	8820.46	1912.59	-0.146456	0.281472	0.99971	-0.327187	0.0157578	0.550861
ENSMUSG00000031355.16	Arhgap6	Rho GTPase activating protein 6	NM_001287530	404.945	31.8961	366.574	13.1898	129.574	11.3098	108.865	19.1295	-0.145407	0.268579	0.99971	-0.253994	0.10697	0.660466
ENSMUSG00000040345.10	Arhgap9	Rho GTPase activating protein 9	NM_001285785	10.9961	6.93217	16.8756	5.70341	8.54413	1.07772	11.5843	5.04024	0.661548	0.220303	0.99971	0.410239	0.464629	0.867129
ENSMUSG00000025132.13	Arhgdia	Rho GDP dissociation inhibitor (GDI) alpha	NM_001363425	4374	177.722	4905.22	127.087	2876.44	105.245	3224.11	314.406	0.165295	0.0460029	0.99971	0.164592	0.0489129	0.606247
ENSMUSG00000030220.13	Arhgdib	Rho, GDP dissociation inhibitor (GDI) beta	NM_001301301	169.802	22.0029	177.009	22.5262	83.6555	9.24867	110.811	17.8478	0.0654669	0.71061	0.99971	0.405659	0.0339381	0.596234
ENSMUSG00000073433.11	Arhgdig	Rho GDP dissociation inhibitor (GDI) gamma	NM_008113	731.424	36.3284	828.535	44.7157	127.731	14.6462	165.47	21.6885	0.181084	0.0984604	0.99971	0.363401	0.0088922	0.51588
ENSMUSG00000040940.18	Arhgef1	Rho guanine nucleotide exchange factor (GEF) 1	NM_001130150	956.508	78.167	936.7	65.334	1235.46	195.813	1249.61	140.551	-0.0296848	0.820177	0.99971	0.0139159	0.913967	0.983636
ENSMUSG00000071176.10	Arhgef10	Rho guanine nucleotide exchange factor (GEF) 10	NM_001037736	1274.07	30.7431	1200.99	120.328	1298.76	106.723	1339.8	424.469	-0.0855209	0.635431	0.99971	0.0428304	0.811858	0.963806
ENSMUSG00000040964.16	Arhgef10l	Rho guanine nucleotide exchange factor (GEF) 10-like	NM_001112722	947.724	11.0828	945.539	14.8471	1741.91	85.2911	1798.1	254.962	-0.00322019	0.975793	0.99971	0.0460186	0.653052	0.92576
ENSMUSG00000041977.18	Arhgef11	Rho guanine nucleotide exchange factor (GEF) 11	NM_001003912	2236.53	140.47	2179.51	73.0956	2488.67	213.939	2199.96	511.185	-0.0375827	0.793264	0.99971	-0.179228	0.210443	0.739724
ENSMUSG00000059495.14	Arhgef12	Rho guanine nucleotide exchange factor (GEF) 12	NM_001359232	6799.91	400.381	6108.33	358.199	6749.43	602.946	5597.83	1552.32	-0.15477	0.334496	0.99971	-0.270359	0.0917846	0.643703
ENSMUSG00000052921.13	Arhgef15	Rho guanine nucleotide exchange factor (GEF) 15	NM_001364772	462.449	36.1491	444.301	18.045	452.993	32.5734	485.73	67.9887	-0.0548797	0.658033	0.99971	0.103006	0.400389	0.840242
ENSMUSG00000029032.12	Arhgef16	Rho guanine nucleotide exchange factor (GEF) 16	NM_001112744	12.037	1.65207	14.6058	4.57384	10.5741	5.7055	14.0009	1.02204	0.276973	0.581664	0.99971	0.386865	0.440164	0.855107
ENSMUSG00000032875.8	Arhgef17	Rho guanine nucleotide exchange factor (GEF) 17	NM_001081116	4064.32	94.931	3901.28	69.6889	2076.34	244.558	2021.98	141.11	-0.0591567	0.523843	0.99971	-0.0400252	0.671383	0.93127
ENSMUSG00000004568.12	Arhgef18	rho/rac guanine nucleotide exchange factor (GEF) 18	NM_133962	1279.5	24.137	1201.17	56.8827	1291.08	211.779	1288.84	215.484	-0.0911434	0.502236	0.99971	-0.00533848	0.968534	0.99442
ENSMUSG00000028919.11	Arhgef19	Rho guanine nucleotide exchange factor (GEF) 19	NM_172520	247.587	14.7992	229.226	20.6465	297.427	13.9606	312.977	51.1459	-0.108697	0.454227	0.99971	0.073037	0.599686	0.912964
ENSMUSG00000028059.15	Arhgef2	rho/rac guanine nucleotide exchange factor (GEF) 2	NM_001198911	3448.13	238.036	3274.48	32.4796	3168.89	396.3	2946.24	185.318	-0.0741318	0.45962	0.99971	-0.105754	0.291616	0.792277
ENSMUSG00000019467.15	Arhgef25	Rho guanine nucleotide exchange factor (GEF) 25	NM_001166413	2677.46	143.612	2823.47	158.11	1316.75	54.866	1374.81	134.25	0.0769987	0.394394	0.99971	0.0626473	0.500208	0.879057
ENSMUSG00000036885.14	Arhgef26	Rho guanine nucleotide exchange factor (GEF) 26	NM_001081295	907.349	48.7379	893.61	78.7877	1489.61	134.533	1352.43	83.7141	-0.0212251	0.838352	0.99971	-0.13766	0.171939	0.70956
ENSMUSG00000021662.10	Arhgef28	Rho guanine nucleotide exchange factor (GEF) 28	NM_012026	1023.74	84.6621	895.936	55.2735	299.919	13.3608	302.612	82.3417	-0.192738	0.216454	0.99971	0.00525958	0.974576	0.994726
ENSMUSG00000021895.10	Arhgef3	Rho guanine nucleotide exchange factor (GEF) 3	NM_001289686	1899.2	103.221	1979.47	144.342	2233.5	29.3246	2047.94	138.911	0.0589714	0.48896	0.99971	-0.125259	0.138225	0.685022
ENSMUSG00000054901.7	Arhgef33	Rho guanine nucleotide exchange factor (GEF) 33	NM_001145452	39.7356	16.0513	37.0159	4.21278	3481.71	84.2941	3317.55	341.342	-0.0552312	0.805094	0.99971	-0.0703359	0.526691	0.887515
ENSMUSG00000045094.8	Arhgef37	Rho guanine nucleotide exchange factor (GEF) 37	NM_177828	102.219	28.6053	99.7699	26.2945	781.941	109.678	718.05	195.353	-0.0423995	0.864848	0.99971	-0.124892	0.574495	0.904687
ENSMUSG00000040969.14	Arhgef38	Rho guanine nucleotide exchange factor (GEF) 38	NM_029953	4.37006	3.09041	2.70786	0.695188	11.0796	3.94376	12.4501	2.88774	-0.685215	0.401914	0.99971	0.16129	0.784877	0.95858
ENSMUSG00000051517.14	Arhgef39	Rho guanine nucleotide exchange factor (GEF) 39	NM_001013377	9.12881	1.96826	8.78415	4.95346	17.3146	5.51603	20.7991	1.35044	-0.0450756	0.934371	0.99971	0.262613	0.563382	0.900635
ENSMUSG00000037509.21	Arhgef4	Rho guanine nucleotide exchange factor (GEF) 4	NM_183019	3924.71	156.525	4099.89	171.71	1816.65	120.108	1943.63	217.499	0.0629053	0.496652	0.99971	0.0953835	0.312282	0.802987
ENSMUSG00000004562.16	Arhgef40	Rho guanine nucleotide exchange factor (GEF) 40	NM_001145921	512.335	39.2324	468.412	18.449	637.479	92.7912	689.823	64.8775	-0.129462	0.3068	0.99971	0.110357	0.369043	0.827517
ENSMUSG00000033542.13	Arhgef5	Rho guanine nucleotide exchange factor (GEF) 5	NM_133674	135.817	16.3169	113.886	4.05607	120.029	18.8672	121.338	21.97	-0.259517	0.173405	0.99971	0.000491021	0.997927	1
ENSMUSG00000031133.12	Arhgef6	Rac/Cdc42 guanine nucleotide exchange factor (GEF) 6	NM_001358573	410.817	13.6022	396.054	45.4241	248.851	11.2505	241.517	56.1497	-0.054867	0.722348	0.99971	-0.0488693	0.760487	0.954714
ENSMUSG00000031511.15	Arhgef7	Rho guanine nucleotide exchange factor (GEF7)	NM_001113517	3538.69	120.275	3490.15	167.049	7809.04	543.514	7276.77	1215.46	-0.0201228	0.858555	0.99971	-0.102448	0.359751	0.82561
ENSMUSG00000025656.17	Arhgef9	CDC42 guanine nucleotide exchange factor (GEF) 9	NM_001033329	13153.3	209.523	12776.6	757.182	7744.65	573.822	6538.19	1139.77	-0.0418778	0.714778	0.99971	-0.244622	0.0333027	0.596234
ENSMUSG00000007880.16	Arid1a	AT rich interactive domain 1A (SWI-like)	NM_001080819	2876.89	95.9009	2749.94	118.801	2726.48	466.266	2539.38	448.214	-0.0649283	0.639973	0.99971	-0.103961	0.453819	0.863293
ENSMUSG00000069729.14	Arid1b	AT rich interactive domain 1B (SWI-like)	NM_001085355	2382.59	61.6055	2235.7	80.9564	2276.87	209.684	1981.3	234.523	-0.0916143	0.365807	0.99971	-0.20245	0.045711	0.603688
ENSMUSG00000033237.19	Arid2	AT rich interactive domain 2 (ARID, RFX-like)	NM_175251	1447.04	6.69402	1352.91	80.442	1966.24	218.577	1784.44	213.487	-0.0969824	0.380834	0.99971	-0.141608	0.194706	0.729166
ENSMUSG00000019564.12	Arid3a	AT rich interactive domain 3A (BRIGHT-like)	NM_001288625	176.708	16.6091	158.83	5.13942	256.364	25.8215	240.337	5.51343	-0.150213	0.294485	0.99971	-0.0968757	0.460634	0.865385
ENSMUSG00000004661.15	Arid3b	AT rich interactive domain 3B (BRIGHT-like)	NM_019689	152.337	17.9556	131.569	6.70961	159.607	24.7887	146.304	12.4078	-0.206236	0.225759	0.99971	-0.135487	0.413581	0.842675
ENSMUSG00000048118.17	Arid4a	AT rich interactive domain 4A (RBP1-like)	NM_001081195	1389.85	31.4262	1276.54	77.9896	1544.83	87.2724	1326.9	25.0566	-0.122377	0.125559	0.99971	-0.218867	0.0055622	0.481937
ENSMUSG00000039219.18	Arid4b	AT rich interactive domain 4B (RBP1-like)	NM_194262	2348.67	65.0405	2161.53	131.977	2634.32	134.903	2241.04	273.498	-0.119446	0.216545	0.99971	-0.2331	0.0153777	0.548233
ENSMUSG00000037447.16	Arid5a	AT rich interactive domain 5A (MRF1-like)	NM_001172205	232.709	9.87846	225.558	14.3937	301.236	29.6674	320.689	78.4027	-0.0443502	0.797377	0.99971	0.0819137	0.623176	0.920024
ENSMUSG00000019947.10	Arid5b	AT rich interactive domain 5B (MRF1-like)	NM_023598	1298.04	301.88	1306.61	191.908	1088.48	338.651	1003.13	363.169	0.00908901	0.97883	0.99971	-0.118362	0.729861	0.947477
ENSMUSG00000025234.11	Arih1	ariadne RBR E3 ubiquitin protein ligase 1	NM_019927	3358.51	136.473	3138.86	25.2803	3533.61	274.075	3177.87	352.941	-0.0978832	0.293083	0.99971	-0.153311	0.0986967	0.655958
ENSMUSG00000064145.12	Arih2	ariadne RBR E3 ubiquitin protein ligase 2	NM_001357283	786.925	48.8313	813.24	67.2137	970.306	51.6083	1028.48	50.9661	0.0460191	0.634828	0.99971	0.0819634	0.385077	0.833947
ENSMUSG00000060904.14	Arl1	ADP-ribosylation factor-like 1	NM_025859	1977.54	33.1861	1890.35	110.381	1799.39	99.7643	1708.07	281.22	-0.0649855	0.559003	0.99971	-0.0727713	0.513098	0.884046
ENSMUSG00000025870.10	Arl10	ADP-ribosylation factor-like 10	NM_019968	234.231	19.5719	197.112	15.8416	186.165	26.3838	193.539	46.0411	-0.249335	0.155328	0.99971	0.049957	0.776858	0.95841
ENSMUSG00000022911.11	Arl13b	ADP-ribosylation factor-like 13B	NM_026577	374.997	10.844	337.591	21.3255	377.302	8.81216	318.039	29.8806	-0.154204	0.167641	0.99971	-0.247468	0.0255949	0.585157
ENSMUSG00000027122.15	Arl14ep	ADP-ribosylation factor-like 14 effector protein	NM_001025102	1213.59	12.7272	1114.64	42.4135	1293.71	30.0123	1199.83	118.482	-0.12207	0.162226	0.99971	-0.105874	0.220064	0.746645
ENSMUSG00000042348.10	Arl15	ADP-ribosylation factor-like 15	NM_172595	1027.41	51.2095	1029.38	60.5165	700.012	75.3108	662.296	62.6077	0.003938	0.970372	0.99971	-0.0754123	0.487369	0.874749
ENSMUSG00000057594.12	Arl16	ADP-ribosylation factor-like 16	NM_197995	401.744	19.2901	427.448	14.513	299.936	29.9502	297.468	23.8032	0.0884136	0.441162	0.99971	-0.00493165	0.966897	0.994178
ENSMUSG00000024944.6	Arl2	ADP-ribosylation factor-like 2	NM_019722	681.372	71.0713	787.615	60.2593	731.542	26.5525	865.414	142.947	0.209654	0.106257	0.99971	0.243722	0.0579708	0.610969
ENSMUSG00000031776.17	Arl2bp	ADP-ribosylation factor-like 2 binding protein	NM_024191	2834.38	140.472	2960.12	57.7766	2658.27	110.417	2924.66	368.091	0.0629688	0.502973	0.99971	0.138995	0.138713	0.685022
ENSMUSG00000025035.9	Arl3	ADP-ribosylation factor-like 3	NM_001355233	1392.04	41.4429	1404.65	9.41884	1521.18	89.1017	1678.37	205.803	0.0133864	0.890959	0.99971	0.143162	0.138273	0.685022
ENSMUSG00000047446.18	Arl4a	ADP-ribosylation factor-like 4A	NM_001039515	1337.19	95.7284	1356.6	122.26	1415.78	123.056	1300.53	217.067	0.0218846	0.863864	0.99971	-0.119905	0.346153	0.821572
ENSMUSG00000049866.12	Arl4c	ADP-ribosylation factor-like 4C	NM_177305	1306.11	36.1123	1290.07	115.908	2377.18	171.355	2562.82	180.355	-0.0172545	0.857536	0.99971	0.109268	0.240302	0.762765
ENSMUSG00000034936.2	Arl4d	ADP-ribosylation factor-like 4D	NM_025404	367.179	74.3993	397.12	79.8951	227.448	66.7825	265.305	58.5721	0.116132	0.60115	0.99971	0.219974	0.32989	0.813282
ENSMUSG00000036093.7	Arl5a	ADP-ribosylation factor-like 5A	NM_182994	2808.57	168.853	2533.2	142.334	4049.18	293.972	3336.56	439.745	-0.149035	0.157337	0.99971	-0.279002	0.00761621	0.494509
ENSMUSG00000017418.13	Arl5b	ADP-ribosylation factor-like 5B	NM_029466	1027.75	49.1974	931.174	141.987	1406.21	11.5385	1097.9	138.599	-0.141028	0.241571	0.99971	-0.356039	0.00272298	0.46399
ENSMUSG00000038352.15	Arl5c	ADP-ribosylation factor-like 5C	NM_207231	29.471	8.12298	25.8906	1.96316	26.7189	3.80509	30.9805	15.088	-0.192611	0.615616	0.99971	0.232571	0.535087	0.891398
ENSMUSG00000022722.18	Arl6	ADP-ribosylation factor-like 6	NM_001347244	605.755	44.2856	638.277	36.9372	597.741	22.0956	612.771	141.026	0.0765862	0.59319	0.99971	0.0406362	0.776078	0.95841
ENSMUSG00000030654.9	Arl6ip1	ADP-ribosylation factor-like 6 interacting protein 1	NM_019419	6399.52	228.406	6914.6	184.362	4795.62	454.271	5095.43	476.604	0.111518	0.225297	0.99971	0.0884258	0.337762	0.818964
ENSMUSG00000029404.15	Arl6ip4	ADP-ribosylation factor-like 6 interacting protein 4	NM_144509	553.028	19.1255	552.606	4.53879	585.472	45.3149	691.956	136.809	-0.000409724	0.997592	0.99971	0.242091	0.0703362	0.623478
ENSMUSG00000035199.6	Arl6ip5	ADP-ribosylation factor-like 6 interacting protein 5	NM_022992	2736.04	14.1052	2958.44	21.3581	2934.54	217.948	2892.18	291.145	0.11273	0.197944	0.99971	-0.0194335	0.823755	0.965557
ENSMUSG00000026960.6	Arl6ip6	ADP-ribosylation factor-like 6 interacting protein 6	NM_022989	291.585	45.7286	267.513	26.8359	329.159	36.8842	286.561	93.1503	-0.122268	0.550497	0.99971	-0.19208	0.343443	0.820813
ENSMUSG00000026426.10	Arl8a	ADP-ribosylation factor-like 8A	NM_026823	3803.86	137.023	4108.88	81.2378	2652.38	181.144	2953.75	407.221	0.111432	0.262125	0.99971	0.156222	0.117903	0.670973
ENSMUSG00000030105.8	Arl8b	ADP-ribosylation factor-like 8B	NM_026011	6068.16	56.8911	6083.94	105.087	5130.13	170.092	4944.31	424.859	0.00375021	0.959586	0.99971	-0.0524185	0.479819	0.872285
ENSMUSG00000027599.9	Armc1	armadillo repeat containing 1	NM_001357689	2406.87	27.0841	2323.73	71.4129	2113.68	74.9573	1961.06	267.36	-0.0504886	0.600165	0.99971	-0.106171	0.271471	0.782448
ENSMUSG00000038525.16	Armc10	armadillo repeat containing 10	NM_001363422	354.174	19.2602	386.609	28.6882	228.316	31.5494	225.527	40.3569	0.127307	0.384335	0.99971	-0.00572317	0.970117	0.994641
ENSMUSG00000071324.11	Armc2	armadillo repeat containing 2	NM_001034858	225.323	39.0888	242.909	23.0028	93.9966	9.08249	101.932	5.15935	0.113233	0.475848	0.99971	0.112756	0.53179	0.889433
ENSMUSG00000037683.14	Armc3	armadillo repeat containing 3	NM_001081083	24.378	6.70515	16.5627	4.29511	13.9042	7.96318	20.1289	6.32704	-0.561688	0.221802	0.99971	0.549407	0.239694	0.762765
ENSMUSG00000061802.6	Armc4	armadillo repeat containing 4	NM_001081393	18.7006	7.9587	14.0737	7.74732	35.1889	5.53087	34.1277	8.31305	-0.390394	0.384444	0.99971	-0.0347593	0.928616	0.986684
ENSMUSG00000042178.6	Armc5	armadillo repeat containing 5	NM_146205	251.24	16.2572	246.394	10.2654	316.726	29.4955	372.878	32.6542	-0.0251024	0.846077	0.99971	0.233041	0.0549958	0.609118
ENSMUSG00000002343.11	Armc6	armadillo repeat containing 6	NM_133972	466.836	20.7954	526.683	19.3902	374.163	11.2922	437.147	61.9843	0.17455	0.130057	0.99971	0.223479	0.0556599	0.609118
ENSMUSG00000057219.11	Armc7	armadillo repeat containing 7	NM_001361594	155.41	11.5318	176.736	30.3697	114.977	13.2205	113.426	22.9563	0.190974	0.306058	0.99971	-0.00997208	0.959014	0.992394
ENSMUSG00000032468.11	Armc8	armadillo repeat containing 8	NM_001166138	2085.82	9.59634	2083.24	56.7797	2417.06	63.7425	2379.31	101.177	-0.00143355	0.982703	0.99971	-0.0225914	0.728391	0.947225
ENSMUSG00000062590.13	Armc9	armadillo repeat containing 9	NM_001310702	700.001	83.6893	694.167	58.4736	413.486	43.3187	426.069	78.0172	-0.0135846	0.925022	0.99971	0.0386766	0.793956	0.96004
ENSMUSG00000033460.14	Armcx1	armadillo repeat containing, X-linked 1	NM_001166377	2004.47	127.969	2057.3	114.465	1961.45	153.405	1911.69	197.801	0.0384445	0.701345	0.99971	-0.0351735	0.725338	0.945717
ENSMUSG00000033436.13	Armcx2	armadillo repeat containing, X-linked 2	NM_001166397	2278.61	112.052	2400.07	132.765	1423.83	5.69956	1451.62	155.136	0.0757776	0.40063	0.99971	0.0298533	0.745122	0.950457
ENSMUSG00000049047.11	Armcx3	armadillo repeat containing, X-linked 3	NM_001358520	298.619	32.7559	327.371	14.8455	279.906	12.1504	264.118	33.2737	0.131654	0.311632	0.99971	-0.0787653	0.547745	0.895009
ENSMUSG00000049804.9	Armcx4	armadillo repeat containing, X-linked 4	NM_001202500	2894.01	87.33	2822.64	74.6718	2238.48	72.4846	2033.67	154.745	-0.0354743	0.637938	0.99971	-0.139997	0.0660997	0.621455
ENSMUSG00000072969.2	Armcx5	armadillo repeat containing, X-linked 5	NM_001009575	606.353	83.8718	617.911	70.0905	305.185	7.30694	318.157	12.4734	0.0316995	0.796489	0.99971	0.062386	0.632311	0.921022
ENSMUSG00000050394.14	Armcx6	armadillo repeat containing, X-linked 6	NM_001007578	88.2545	4.76179	87.9532	7.46997	97.5212	12.5994	96.6462	2.7857	-0.00465381	0.98039	0.99971	-0.0077959	0.965831	0.993989
ENSMUSG00000039901.10	Armh3	armadillo-like helical domain containing 3	NM_198296	521.302	11.9672	531.557	39.2764	471.786	28.549	497.636	50.2051	0.0275592	0.798727	0.99971	0.0747051	0.489222	0.874872
ENSMUSG00000036242.15	Armh4	armadillo-like helical domain containing 4	NM_001358244	1210.66	17.3463	1142.43	37.0913	4638.9	264.317	4041.87	427.579	-0.0836036	0.368786	0.99971	-0.19875	0.0237707	0.580872
ENSMUSG00000061759.15	Armt1	acidic residue methyltransferase 1	NM_024261	514.72	18.3856	535.642	26.967	550.707	25.8755	565.529	36.5185	0.0578379	0.554111	0.99971	0.039536	0.679724	0.933376
ENSMUSG00000015522.18	Arnt	aryl hydrocarbon receptor nuclear translocator	NM_001037737	1266.42	46.826	1181.48	71.6959	2021.58	283.262	1955.3	307.82	-0.10025	0.439449	0.99971	-0.0494485	0.698514	0.938552
ENSMUSG00000015709.9	Arnt2	aryl hydrocarbon receptor nuclear translocator 2	NM_007488	7484.96	61.5736	7646.3	231.898	2299.93	103.147	2247.55	566.539	0.0307581	0.822914	0.99971	-0.034796	0.802154	0.961963
ENSMUSG00000055116.8	Arntl	aryl hydrocarbon receptor nuclear translocator-like	NM_001243048	664.289	18.8418	687.87	33.978	784.412	10.1763	743.644	35.0299	0.0506716	0.557788	0.99971	-0.0779631	0.35394	0.823836
ENSMUSG00000040187.15	Arntl2	aryl hydrocarbon receptor nuclear translocator-like 2	NM_001289679	295.852	54.4594	271.347	9.79952	124.301	25.9399	130.215	36.2768	-0.124679	0.539751	0.99971	0.0496012	0.818468	0.964516
ENSMUSG00000029621.14	Arpc1a	actin related protein 2/3 complex, subunit 1A	NM_019767	2615.98	86.2314	2990.43	83.556	1864.63	100.681	2165.56	230.139	0.193012	0.0301149	0.99971	0.216105	0.0160965	0.550861
ENSMUSG00000029622.16	Arpc1b	actin related protein 2/3 complex, subunit 1B	NM_023142	365.705	42.9439	356.578	22.3915	257.528	25.6544	316.346	35.3919	-0.0385563	0.772662	0.99971	0.297662	0.0284772	0.592176
ENSMUSG00000006304.14	Arpc2	actin related protein 2/3 complex, subunit 2	NM_001357387	3662.56	134.836	3791.73	229.897	2188.08	108.335	2265.93	284.652	0.0498593	0.605416	0.99971	0.0521789	0.592857	0.911324
ENSMUSG00000029465.14	Arpc3	actin related protein 2/3 complex, subunit 3	NM_019824	2250.41	35.4627	2448.43	45.1621	1274.14	159.667	1331.36	220.694	0.121545	0.315344	0.99971	0.0643514	0.599987	0.912964
ENSMUSG00000079426.13	Arpc4	actin related protein 2/3 complex, subunit 4	NM_001170485	2044.95	89.7644	2167.21	42.6491	1903.83	87.0377	2094.55	484.848	0.0838806	0.519218	0.99971	0.139368	0.283856	0.787677
ENSMUSG00000008475.13	Arpc5	actin related protein 2/3 complex, subunit 5	NM_026369	1902.41	36.0896	1841.44	92.799	1130.27	108.753	1159.76	219.888	-0.0469116	0.701862	0.99971	0.04032	0.745303	0.950457
ENSMUSG00000026755.14	Arpc5l	actin related protein 2/3 complex, subunit 5-like	NM_028809	1625.8	77.3216	1711.23	37.6585	1679.71	76.2027	1825.24	269.841	0.0734833	0.478457	0.99971	0.122092	0.236485	0.760587
ENSMUSG00000039043.5	Arpin	actin-related protein 2/3 complex inhibitor	NM_027420	431.188	36.2829	399.446	16.9853	613.147	18.2178	535.66	12.6882	-0.112035	0.269076	0.99971	-0.195344	0.0408543	0.60298
ENSMUSG00000007656.13	Arpp19	cAMP-regulated phosphoprotein 19	NM_001142655	8110.04	223.639	8491.95	552.628	1702.01	117.94	1660.74	155.248	0.0665654	0.452872	0.99971	-0.0334083	0.716819	0.942501
ENSMUSG00000032503.18	Arpp21	cyclic AMP-regulated phosphoprotein, 21	NM_001177615	12605.8	626.819	12656.8	641.772	2580.72	146.564	2440.93	146.643	0.00602417	0.938795	0.99971	-0.0817283	0.313457	0.804344
ENSMUSG00000060890.11	Arr3	arrestin 3, retinal	NM_133205	21.0363	5.348	21.528	6.61966	1.23483	0.686132	0.338559	0.586401	0.0378117	0.938934	0.99971	-1.70271	0.237839	0.760976
ENSMUSG00000018909.15	Arrb1	arrestin, beta 1	NM_177231	7868.14	395.694	7818.12	360.758	6948.39	582.494	6425.47	1411.91	-0.00929753	0.945468	0.99971	-0.11341	0.404295	0.840763
ENSMUSG00000060216.15	Arrb2	arrestin, beta 2	NM_001271358	789.595	49.3548	819.075	118.522	822.295	44.8249	893.983	73.6404	0.0508582	0.667283	0.99971	0.119908	0.306346	0.800257
ENSMUSG00000026972.15	Arrdc1	arrestin domain containing 1	NM_001162485	136.857	28.6902	151.947	4.2603	195.697	21.6312	213.428	31.2785	0.160474	0.368662	0.99971	0.119762	0.476036	0.871403
ENSMUSG00000002910.11	Arrdc2	arrestin domain containing 2	NM_027560	318.701	83.4109	398.075	190.687	343.86	127.685	509.599	296.371	0.320053	0.579838	0.99971	0.566535	0.326434	0.811117
ENSMUSG00000074794.10	Arrdc3	arrestin domain containing 3	NM_001042591	2159.43	262.361	2036.94	171.887	2557.41	183.447	2424.12	281.948	-0.085085	0.469482	0.99971	-0.0771131	0.509734	0.882821
ENSMUSG00000042659.15	Arrdc4	arrestin domain containing 4	NM_001042592	219.604	10.5139	226.63	27.3684	166.426	13.5299	164.667	4.09264	0.0457068	0.741545	0.99971	-0.0103445	0.942727	0.989236
ENSMUSG00000022620.14	Arsa	arylsulfatase A	NM_009713	719.008	24.5515	753.491	11.0124	627.794	25.3283	748.105	62.8086	0.0684572	0.456197	0.99971	0.253348	0.00571289	0.481937
ENSMUSG00000042082.7	Arsb	arylsulfatase B	NM_009712	3108.67	241.878	3154.63	148.019	1801.33	71.8364	1839.91	121.777	0.0216027	0.801042	0.99971	0.0295024	0.735352	0.948898
ENSMUSG00000020604.13	Arsg	arylsulfatase G	NM_001166177	612.386	70.2413	677.35	17.3756	626.753	101.9	716.199	61.1006	0.143757	0.279933	0.99971	0.193218	0.143323	0.686252
ENSMUSG00000036412.5	Arsi	arylsulfatase i	NM_001038499	16.807	0.905825	17.7585	2.11599	10.0475	4.00557	8.38086	5.40808	0.0790669	0.86749	0.99971	-0.201129	0.70533	0.940483
ENSMUSG00000046561.9	Arsj	arylsulfatase J	NM_173451	64.8422	16.3713	68.2826	16.0633	3.11103	1.78881	4.17955	3.84842	0.0829239	0.80783	0.99971	0.532098	0.434622	0.853521
ENSMUSG00000021592.17	Arsk	arylsulfatase K	NM_001360843	246.349	31.6553	232.17	11.9776	327.782	16.2119	276.107	33.9346	-0.0897984	0.520179	0.99971	-0.249107	0.0626717	0.621455
ENSMUSG00000034842.16	Art3	ADP-ribosyltransferase 3	NM_001310664	72.8271	6.74105	74.5356	13.1672	75.6023	12.7923	69.5068	9.97634	0.0418131	0.853178	0.99971	-0.112238	0.614655	0.915833
ENSMUSG00000031982.5	Arv1	ARV1 homolog, fatty acid homeostasis modulator	NM_026855	115.507	26.2263	126.63	2.84951	145.899	19.9846	121.437	28.0939	0.141071	0.501995	0.99971	-0.279986	0.173004	0.709887
ENSMUSG00000000325.16	Arvcf	armadillo repeat gene deleted in velocardiofacial syndrome	NM_001272028	732.032	34.255	687.983	40.3983	726.623	66.3987	804.243	84.3117	-0.0891407	0.41757	0.99971	0.145227	0.180997	0.714811
ENSMUSG00000035277.15	Arx	aristaless related homeobox	NM_001305940	292.183	60.1055	255.676	54.9331	0	0	0	0	-0.189521	0.38632	0.99971	0	1	1
ENSMUSG00000048355.2	Arxes1	adipocyte-related X-chromosome expressed sequence 1	NM_029541	449.398	40.1905	432.11	44.1782	662.694	20.8128	710.675	189.2	-0.0569187	0.728188	0.99971	0.10488	0.511053	0.883997
ENSMUSG00000048040.8	Arxes2	adipocyte-related X-chromosome expressed sequence 2	NM_029823	1046.84	81.1339	1087.84	3.769	1410.9	70.5049	1423.54	468.356	0.0549757	0.752468	0.99971	0.0150765	0.930593	0.98689
ENSMUSG00000003559.8	As3mt	arsenic (+3 oxidation state) methyltransferase	NM_020577	253.485	13.4434	277.008	34.8467	246.345	15.4079	268.651	39.231	0.124596	0.385473	0.99971	0.132532	0.351921	0.823836
ENSMUSG00000031591.14	Asah1	N-acylsphingosine amidohydrolase 1	NM_019734	1543.99	35.4275	1561.95	58.4852	1819.29	79.7699	1671.91	171.77	0.0162023	0.855642	0.99971	-0.119698	0.17431	0.711307
ENSMUSG00000024887.10	Asah2	N-acylsphingosine amidohydrolase 2	NM_018830	620.392	58.5566	566.658	38.0676	468.379	16.5207	455.881	133.845	-0.131044	0.431685	0.99971	-0.0408391	0.807922	0.963526
ENSMUSG00000022377.16	Asap1	ArfGAP with SH3 domain, ankyrin repeat and PH domain1	NM_001276461	3534.67	138.23	3465.61	210.48	1226.32	43.5657	1178.18	195.612	-0.028146	0.796457	0.99971	-0.0595458	0.595866	0.912098
ENSMUSG00000052632.16	Asap2	ArfGAP with SH3 domain, ankyrin repeat and PH domain 2	NM_001004364	1397.09	173.496	1260.54	136.874	1311.07	113.626	1225.98	279.981	-0.149245	0.344537	0.99971	-0.0989223	0.530665	0.888642
ENSMUSG00000036995.7	Asap3	ArfGAP with SH3 domain, ankyrin repeat and PH domain 3	NM_001008232	148.352	19.764	130.621	14.6601	189.78	23.0113	210.458	20.4129	-0.181495	0.28699	0.99971	0.147469	0.353521	0.823836
ENSMUSG00000026311.16	Asb1	ankyrin repeat and SOCS box-containing 1	NM_001039126	1604.28	33.5461	1578.51	40.2072	1090.62	27.7674	1021.42	68.6074	-0.0233648	0.757811	0.99971	-0.0972149	0.213068	0.739724
ENSMUSG00000031382.14	Asb11	ankyrin repeat and SOCS box-containing 11	NM_001313737	55.8681	1.53326	79.0844	12.7977	11.0278	2.48686	8.13072	3.70318	0.503428	0.0590183	0.99971	-0.51644	0.241139	0.763547
ENSMUSG00000033781.7	Asb13	ankyrin repeat and SOCS box-containing 13	NM_001267724	1513.47	21.3193	1479.69	37.3933	1711.44	92.5357	1658.25	129.616	-0.0321928	0.69472	0.99971	-0.0460384	0.569482	0.903398
ENSMUSG00000034768.4	Asb16	ankyrin repeat and SOCS box-containing 16	NM_148953	52.4109	12.2365	61.9285	2.72319	30.5979	1.98488	32.3769	5.57342	0.230299	0.36647	0.99971	0.0912318	0.749066	0.951918
ENSMUSG00000067081.12	Asb18	ankyrin repeat and SOCS box-containing 18	NM_001355134	78.5055	8.84559	68.3659	1.5821	27.7414	6.97997	28.6528	5.08791	-0.19366	0.411094	0.99971	0.0608469	0.832043	0.966937
ENSMUSG00000021200.14	Asb2	ankyrin repeat and SOCS box-containing 2	NM_023049	54.4914	8.9999	50.7405	4.135	16.2695	4.34663	24.088	2.75283	-0.0959241	0.725801	0.99971	0.575014	0.0900366	0.643703
ENSMUSG00000020305.13	Asb3	ankyrin repeat and SOCS box-containing 3	NM_023906	420.495	22.4923	420.707	14.8628	363.437	10.1935	333.724	51.1359	-0.00069574	0.995323	0.99971	-0.121575	0.312192	0.802987
ENSMUSG00000042607.15	Asb4	ankyrin repeat and SOCS box-containing 4	NM_001355662	91.4703	25.408	59.8176	11.848	36.9095	13.3803	26.2283	3.0802	-0.608519	0.0391168	0.99971	-0.486741	0.14449	0.687316	-1
ENSMUSG00000031519.3	Asb5	ankyrin repeat and SOCs box-containing 5	NM_029569	20.8259	4.94237	18.1834	5.81063	12.0531	4.24219	11.7573	7.82927	-0.195807	0.689753	0.99971	-0.00111076	0.998311	1
ENSMUSG00000039483.10	Asb6	ankyrin repeat and SOCS box-containing 6	NM_133346	485.314	30.0045	478.995	40.7645	518.817	11.3321	532.343	37.9984	-0.0226401	0.831638	0.99971	0.0376947	0.717606	0.942631
ENSMUSG00000030509.17	Asb7	ankyrin repeat and SOCS box-containing 7	NM_080443	614.073	49.3235	597.12	18.6855	569.912	64.0111	573.189	62.9434	-0.0419211	0.723094	0.99971	0.00849918	0.942596	0.989236
ENSMUSG00000048175.13	Asb8	ankyrin repeat and SOCS box-containing 8	NM_001170710	839.789	50.5115	862.254	48.2069	891.611	66.3283	924.849	105.478	0.0375402	0.727196	0.99971	0.055806	0.60021	0.912964
ENSMUSG00000044475.14	Ascc1	activating signal cointegrator 1 complex subunit 1	NM_001199187	277.568	16.93	322.339	14.502	276.556	42.5395	333.972	36.9957	0.216591	0.118641	0.99971	0.278699	0.0418709	0.60298
ENSMUSG00000020412.16	Ascc2	activating signal cointegrator 1 complex subunit 2	NM_029291	766.193	30.1731	706.856	88.5378	530.705	73.1938	559.901	141.009	-0.117334	0.485759	0.99971	0.0731591	0.666438	0.928488
ENSMUSG00000038774.9	Ascc3	activating signal cointegrator 1 complex subunit 3	NM_198007	750.114	24.1997	699.002	23.2829	732.851	39.4088	652.766	121.227	-0.101858	0.41218	0.99971	-0.17012	0.169909	0.706901
ENSMUSG00000020052.9	Ascl1	achaete-scute family bHLH transcription factor 1	NM_008553	97.0684	4.63312	101.882	8.79805	28.9809	3.79924	37.0004	3.44824	0.0742259	0.707663	0.99971	0.334413	0.189517	0.724406
ENSMUSG00000019857.7	Asf1a	anti-silencing function 1A histone chaperone	NM_025541	315.777	2.3131	271.923	16.3647	549.3	8.42334	487.893	32.5518	-0.213433	0.0513071	0.99971	-0.171189	0.0811029	0.63065
ENSMUSG00000005470.8	Asf1b	anti-silencing function 1B histone chaperone	NM_024184	13.6827	4.559	16.7681	0.235889	14.136	2.16129	19.6506	1.25678	0.276299	0.51681	0.99971	0.477766	0.240104	0.762765
ENSMUSG00000020884.15	Asgr1	asialoglycoprotein receptor 1	NM_001291131	19.5954	3.00449	18.1595	0.978772	134.941	14.3535	168.957	52.2006	-0.0998153	0.774653	0.99971	0.333443	0.148437	0.689509
ENSMUSG00000028053.13	Ash1l	ASH1 like histone lysine methyltransferase	NM_138679	4858.69	154.576	4437.87	282.142	5266.99	713.329	4273.43	969.163	-0.1307	0.372827	0.99971	-0.302205	0.039213	0.598675
ENSMUSG00000031575.18	Ash2l	ASH2 like histone lysine methyltransferase complex subunit	NM_001080793	1192.51	27.6117	1098.36	19.5868	1307.69	67.3133	1218.19	36.8278	-0.118518	0.11801	0.99971	-0.104335	0.160953	0.699571
ENSMUSG00000023017.10	Asic1	acid-sensing (proton-gated) ion channel 1	NM_001289791	1581.43	27.7539	1603.93	92.9793	1963.05	169.024	1988.35	52.6538	0.0197241	0.817059	0.99971	0.0178515	0.831422	0.966912
ENSMUSG00000020704.13	Asic2	acid-sensing (proton-gated) ion channel 2	NM_001034013	1389.93	41.9415	1522.68	76.332	1154.84	56.4543	1265.18	163.263	0.130999	0.190308	0.99971	0.133756	0.183316	0.717983
ENSMUSG00000033007.15	Asic4	acid-sensing (proton-gated) ion channel family member 4	NM_183022	467.011	34.4671	485.627	32.3402	102.989	15.8047	127.964	28.5234	0.0557595	0.707483	0.99971	0.315391	0.071121	0.624574
ENSMUSG00000025533.15	Asl	argininosuccinate lyase	NM_133768	250.389	7.12096	280.107	23.6179	251.439	24.9584	292.584	39.7057	0.159249	0.248709	0.99971	0.216819	0.11056	0.665232
ENSMUSG00000052456.9	Asna1	arsA arsenite transporter, ATP-binding, homolog 1 (bacterial)	NM_001357202	1161.55	48.3225	1289.38	76.8158	1171.89	38.6515	1313.5	193.715	0.149597	0.169874	0.99971	0.164312	0.129738	0.678005
ENSMUSG00000029752.12	Asns	asparagine synthetase	NM_012055	1813.61	63.1493	2067.96	36.0856	1403.44	35.8662	1397.96	143.496	0.189495	0.0246861	0.99971	-0.00275496	0.974303	0.994726
ENSMUSG00000026095.15	Asnsd1	asparagine synthetase domain containing 1	NM_001290984	25.919	4.14586	32.4127	8.35195	23.6464	4.76814	30.0523	1.97408	0.328837	0.323947	0.99971	0.342748	0.302286	0.796773
ENSMUSG00000020774.9	Aspa	aspartoacylase	NM_023113	663.087	44.8676	660.369	30.9561	678.45	105.625	714.205	73.7569	-0.00497404	0.968797	0.99971	0.0779981	0.536047	0.891837
ENSMUSG00000038704.12	Aspdh	aspartate dehydrogenase domain containing	NM_026690	39.5585	12.0794	35.2775	5.92331	35.213	5.73055	28.4596	11.8628	-0.168055	0.630497	0.99971	-0.329816	0.352999	0.823836
ENSMUSG00000037686.6	Aspg	asparaginase	NM_001081169	51.2445	4.309	55.3311	17.357	39.5151	8.95407	39.2645	7.2744	0.104963	0.719879	0.99971	-0.00444907	0.988315	0.998704
ENSMUSG00000028207.18	Asph	aspartate-beta-hydroxylase	NM_001177849	2929.56	108.55	2832.43	220.778	10517.7	340.407	9898.99	922.753	-0.0480137	0.593648	0.99971	-0.0871348	0.321474	0.808832
ENSMUSG00000046378.11	Asphd1	aspartate beta-hydroxylase domain containing 1	NM_001039645	382.001	13.6822	425.798	32.8918	361.886	29.4887	403.59	86.446	0.155346	0.290256	0.99971	0.159732	0.275295	0.784123
ENSMUSG00000029348.11	Asphd2	aspartate beta-hydroxylase domain containing 2	NM_001357011	1584.81	88.2256	1746.1	102.467	949.258	44.3668	1054.86	99.9646	0.139706	0.136191	0.99971	0.153829	0.109606	0.664867
ENSMUSG00000033952.14	Aspm	abnormal spindle microtubule assembly	NM_009791	41.0259	6.81426	43.7802	3.80244	20.9165	3.89321	14.6122	5.93002	0.0895356	0.772494	0.99971	-0.537825	0.149931	0.692805
ENSMUSG00000021388.14	Aspn	asporin	NM_001172481	82.5299	4.05249	70.6717	4.19362	76.7216	9.55721	81.8893	18.7194	-0.227251	0.294006	0.99971	0.105924	0.615802	0.916257
ENSMUSG00000033508.7	Asprv1	aspartic peptidase, retroviral-like 1	NM_026414	26.4109	8.06574	29.394	4.96662	18.415	2.81003	20.5072	5.09397	0.156847	0.664374	0.99971	0.168783	0.65839	0.926451
ENSMUSG00000025142.18	Aspscr1	alveolar soft part sarcoma chromosome region, candidate 1 (human)	NM_001164224	598.485	10.4905	635.16	25.715	552.17	23.3587	627.829	114.209	0.086679	0.476674	0.99971	0.18978	0.117903	0.670973
ENSMUSG00000024654.8	Asrgl1	asparaginase like 1	NM_025610	5358.88	51.377	5496.75	229.688	6631.52	368.207	6448.2	229.56	0.036776	0.589537	0.99971	-0.0402804	0.551845	0.897908
ENSMUSG00000076441.9	Ass1	argininosuccinate synthetase 1	NM_007494	150.386	1.90497	184.387	20.4516	53.7963	6.52778	62.9913	9.49642	0.291836	0.0829841	0.99971	0.209004	0.309786	0.802008
ENSMUSG00000032567.16	Aste1	asteroid homolog 1	NM_001164828	154.879	17.7509	150.778	10.0567	170.721	9.96579	174.003	12.3785	-0.0432106	0.776287	0.99971	0.0238005	0.870633	0.975432
ENSMUSG00000026587.15	Astn1	astrotactin 1	NM_001205204	7915.84	110.085	7990.65	333.789	3027.48	160.953	2756.54	413.723	0.0135501	0.894486	0.99971	-0.136494	0.187397	0.722924
ENSMUSG00000028373.16	Astn2	astrotactin 2	NM_019514	1020.87	43.1171	1009.17	41.2628	3558.37	269.357	3522.5	470.38	-0.0166682	0.877142	0.99971	-0.0158001	0.877862	0.976813
ENSMUSG00000042548.14	Asxl1	additional sex combs like 1	NM_001039939	1375.24	29.4161	1285.45	69.05	1211.64	139.118	1121.53	192.228	-0.0971706	0.439866	0.99971	-0.114825	0.362246	0.826778
ENSMUSG00000037486.18	Asxl2	additional sex combs like 2, transcriptional regulator	NM_001270988	1200.69	59.7233	1094.1	13.5598	1416.45	133.051	1181.87	332.14	-0.134194	0.406868	0.99971	-0.263056	0.102493	0.659355
ENSMUSG00000045215.16	Asxl3	additional sex combs like 3, transcriptional regulator	NM_001167777	428.575	46.3718	388.895	54.9524	203.721	14.8907	179.631	46.0766	-0.138658	0.424981	0.99971	-0.189652	0.301414	0.796169
ENSMUSG00000013662.6	Atad1	ATPase family, AAA domain containing 1	NM_026487	3741.25	75.5343	3828.04	88.5912	3553.68	170.267	3377.49	672.348	0.0331086	0.782233	0.99971	-0.0721482	0.546979	0.8948
ENSMUSG00000022360.8	Atad2	ATPase family, AAA domain containing 2	NM_027435	321.718	79.8143	297.248	55.1455	350.745	38.8947	337.206	49.6305	-0.109199	0.5635	0.99971	-0.056076	0.764116	0.955473
ENSMUSG00000052812.5	Atad2b	ATPase family, AAA domain containing 2B	NM_001099628	860.967	35.8042	759.757	53.4931	1506.4	84.6742	1197.64	213.726	-0.181569	0.142939	0.99971	-0.332068	0.00594681	0.481937
ENSMUSG00000029036.18	Atad3a	ATPase family, AAA domain containing 3A	NM_179203	523.341	7.59502	529.294	19.639	823.187	47.4125	893.691	89.8091	0.0172048	0.867204	0.99971	0.115596	0.232629	0.759129
ENSMUSG00000017550.14	Atad5	ATPase family, AAA domain containing 5	NM_001029856	199.626	17.3363	184.784	38.4084	368.146	30.4264	309.044	49.0616	-0.110382	0.51755	0.99971	-0.25338	0.112848	0.665675
ENSMUSG00000024426.17	Atat1	alpha tubulin acetyltransferase 1	NM_001142744	1025.95	84.8588	1067.26	61.287	708.998	26.9966	773.833	40.0556	0.0576802	0.533969	0.99971	0.127149	0.180258	0.714236
ENSMUSG00000034958.11	Atcay	ataxia, cerebellar, Cayman type	NM_178662	5068.16	138.902	5154.22	96.9887	3216.75	76.2974	3114.29	232.479	0.0241166	0.731829	0.99971	-0.0481844	0.499463	0.878826
ENSMUSG00000030850.17	Ate1	arginyltransferase 1	NM_001029895	2423.52	102.019	2356.11	48.3582	2554.64	22.6131	2349.87	226.419	-0.0411653	0.614488	0.99971	-0.120893	0.137288	0.685022
ENSMUSG00000023027.13	Atf1	activating transcription factor 1	NM_007497	176.482	42.0415	170.37	15.1681	270.046	3.9306	260.647	30.2804	-0.0401025	0.813132	0.99971	-0.0470553	0.767859	0.95585
ENSMUSG00000027104.18	Atf2	activating transcription factor 2	NM_001025093	3666.49	54.0272	3627.48	210.45	2760.24	60.3827	2569.16	202.358	-0.0153891	0.842926	0.99971	-0.102559	0.19044	0.725092
ENSMUSG00000026628.13	Atf3	activating transcription factor 3	NM_007498	15.9138	2.6449	20.0977	7.65865	19.8782	4.05714	23.5997	16.7463	0.349851	0.482803	0.99971	0.284107	0.551309	0.897336
ENSMUSG00000042406.8	Atf4	activating transcription factor 4	NM_001287180	1902	34.5086	1963.76	114.124	2492.3	193.521	2715.33	644.695	0.0460626	0.737021	0.99971	0.124869	0.359569	0.82561
ENSMUSG00000038539.15	Atf5	activating transcription factor 5	NM_030693	309.29	16.097	307.169	23.7603	358.953	17.8731	404.47	54.2982	-0.00668269	0.958817	0.99971	0.174385	0.161625	0.699571
ENSMUSG00000026663.6	Atf6	activating transcription factor 6	NM_001081304	2610.46	171.481	2509.48	104.806	2096.64	137.52	1848.66	351.336	-0.0571552	0.648083	0.99971	-0.183412	0.144482	0.687316
ENSMUSG00000015461.15	Atf6b	activating transcription factor 6 beta	NM_017406	1123.24	20.4999	1073.66	2.71924	1268.59	84.3268	1208.54	73.7659	-0.0654615	0.432169	0.99971	-0.0693819	0.396686	0.83873
ENSMUSG00000099083.7	Atf7	activating transcription factor 7	NM_001310066	867.795	57.4943	852.627	53.8956	1463.93	205.949	1271.67	362.266	-0.0261893	0.881674	0.99971	-0.205019	0.23852	0.762043
ENSMUSG00000030213.12	Atf7ip	activating transcription factor 7 interacting protein	NM_019426	2308.79	116.508	2247.18	109.071	3685.54	272.902	3338.68	502.827	-0.0385957	0.730655	0.99971	-0.143494	0.195975	0.729395
ENSMUSG00000021619.6	Atg10	autophagy related 10	NM_025770	220.932	25.002	209.506	17.1371	152.001	13.5095	169.798	30.7092	-0.0712911	0.656834	0.99971	0.171182	0.299647	0.796169
ENSMUSG00000037204.7	Atg101	autophagy related 101	NM_026566	436.744	36.102	444.982	22.5776	318.564	54.1225	417.097	84.9826	0.0277209	0.863813	0.99971	0.390843	0.0163266	0.551961
ENSMUSG00000032905.5	Atg12	autophagy related 12	NM_026217	1972.27	72.5218	1978.75	28.0147	1813.86	67.7898	1688.29	209.469	0.00436151	0.962397	0.99971	-0.100923	0.276115	0.784133
ENSMUSG00000027244.14	Atg13	autophagy related 13	NM_001355416	2116.44	80.7231	2161.1	60.1039	2270.77	135.6	2281.43	180.297	0.0303717	0.717578	0.99971	0.0051398	0.950865	0.990753
ENSMUSG00000037526.7	Atg14	autophagy related 14	NM_172599	552.829	22.2802	571.4	40.8136	648.467	34.504	646.413	27.323	0.0482103	0.621511	0.99971	-0.00780246	0.934474	0.987809
ENSMUSG00000026289.15	Atg16l1	autophagy related 16-like 1 (S. cerevisiae)	NM_001205391	1466.82	64.3901	1509.58	22.0299	1433.88	128.034	1449.65	155.773	0.0419276	0.673788	0.99971	0.0129431	0.896338	0.980765
ENSMUSG00000047767.17	Atg16l2	autophagy related 16-like 2 (S. cerevisiae)	NM_001111111	387.264	10.8282	379.553	36.4404	539.048	95.266	497.659	73.4172	-0.0298778	0.843168	0.99971	-0.120352	0.412869	0.842365
ENSMUSG00000024773.15	Atg2a	autophagy related 2A	NM_194348	969.823	81.5038	978.044	53.7909	1353.04	249.276	1327.86	256.898	0.012826	0.93429	0.99971	-0.0293702	0.84871	0.971578
ENSMUSG00000041341.10	Atg2b	autophagy related 2B	NM_029654	1542.45	32.7498	1464.69	98.7096	2083.43	284.687	1889.02	499.489	-0.0745633	0.648542	0.99971	-0.143006	0.379436	0.831565
ENSMUSG00000022663.3	Atg3	autophagy related 3	NM_001356366	1020.88	59.4334	1050.67	21.7513	1334.8	76.7054	1413.6	195.018	0.0403031	0.70546	0.99971	0.0852582	0.41492	0.843229
ENSMUSG00000079418.3	Atg4a	autophagy related 4A, cysteine peptidase	NM_174875	93.9412	13.0594	84.4182	6.46448	96.7306	18.7912	99.4509	22.421	-0.151233	0.502539	0.99971	0.022067	0.919887	0.984929
ENSMUSG00000026280.17	Atg4b	autophagy related 4B, cysteine peptidase	NM_174874	1479.17	59.1939	1498.89	137.181	1555.95	72.8322	1537.08	141.374	0.0180691	0.854635	0.99971	-0.0191859	0.844871	0.970719
ENSMUSG00000028550.15	Atg4c	autophagy related 4C, cysteine peptidase	NM_001145967	1139.13	73.4949	1106.87	92.9248	793.452	42.4651	761.723	94.7174	-0.0401702	0.713206	0.99971	-0.0565931	0.610831	0.914776
ENSMUSG00000002820.6	Atg4d	autophagy related 4D, cysteine peptidase	NM_153583	453.088	5.41207	461.404	39.5359	1046.28	89.307	1101.79	100.414	0.0242201	0.82999	0.99971	0.0718371	0.48913	0.874872
ENSMUSG00000038160.7	Atg5	autophagy related 5	NM_001314013	616.032	10.492	618.74	21.8073	580.753	18.5231	530.44	91.7074	0.0062291	0.957506	0.99971	-0.124463	0.287982	0.79119
ENSMUSG00000030314.16	Atg7	autophagy related 7	NM_001253717	501.719	9.77518	497.958	7.21433	485.893	1.95412	508.011	50.1369	-0.0103916	0.916781	0.99971	0.0590881	0.547859	0.895009
ENSMUSG00000033124.15	Atg9a	autophagy related 9A	NM_001003917	1585.72	24.5197	1634.61	64.8023	1414.62	162.542	1260.13	323.134	0.0437901	0.774306	0.99971	-0.169641	0.267697	0.781155
ENSMUSG00000038295.14	Atg9b	autophagy related 9B	NM_001002897	110.075	10.415	116.472	31.7921	38.2782	1.8511	40.996	19.6389	0.0792596	0.783777	0.99971	0.0778607	0.809565	0.963526
ENSMUSG00000026192.13	Atic	5-aminoimidazole-4-carboxamide ribonucleotide formyltransferase/IMP cyclohydrolase	NM_026195	603.966	36.4498	643.683	46.7232	481.88	4.87144	517.921	30.2731	0.0928118	0.343742	0.99971	0.106688	0.284362	0.78825
ENSMUSG00000021066.9	Atl1	atlastin GTPase 1	NM_178628	3653.11	96.0494	3840	85.6626	1879.39	137.937	1731.17	123.688	0.0721034	0.366005	0.99971	-0.118867	0.146938	0.689288
ENSMUSG00000059811.13	Atl2	atlastin GTPase 2	NM_001286647	2287.99	35.8357	2213.46	32.0512	5893.84	359.088	5670.18	749.915	-0.0476554	0.629629	0.99971	-0.0553369	0.567142	0.902422
ENSMUSG00000024759.14	Atl3	atlastin GTPase 3	NM_001163505	1838.95	61.7215	1705.37	105.686	1794.75	71.1888	1602.96	246.993	-0.108205	0.309561	0.99971	-0.16319	0.124918	0.674401
ENSMUSG00000034218.16	Atm	ataxia telangiectasia mutated	NM_007499	657.4	47.068	581.39	103.93	885.014	115.102	685.753	242.552	-0.176995	0.41123	0.99971	-0.370732	0.0831784	0.635382
ENSMUSG00000047388.10	Atmin	ATM interactor	NM_177700	1957.49	156.351	1897.3	117.737	1532.5	96.335	1477.01	132.599	-0.0462576	0.640249	0.99971	-0.0543562	0.585472	0.909534
ENSMUSG00000004263.15	Atn1	atrophin 1	NM_007881	167.544	22.2633	168.107	6.09266	155.691	45.8189	209.462	72.3696	0.00314502	0.989555	0.99971	0.430356	0.0700174	0.623478
ENSMUSG00000036816.4	Atoh7	atonal bHLH transcription factor 7	NM_001364648	26.7776	9.18072	27.0759	2.99953	313.574	32.4755	385.939	97.4101	0.00384196	0.989646	0.99971	0.30423	0.118736	0.671964
ENSMUSG00000037621.8	Atoh8	atonal bHLH transcription factor 8	NM_153778	32.9005	8.90667	35.6432	8.47794	86.0454	12.2653	97.7238	20.5308	0.0902393	0.761268	0.99971	0.180509	0.463025	0.866681
ENSMUSG00000018585.9	Atox1	antioxidant 1 copper chaperone	NM_009720	317.521	30.1564	374.231	26.8501	280.77	35.7933	392.764	72.7399	0.233873	0.12986	0.99971	0.489243	0.00145967	0.432205
ENSMUSG00000025324.8	Atp10a	ATPase, class V, type 10A	NM_009728	414.021	128.341	384.731	120.55	332.201	118.959	365.888	168.714	-0.106869	0.820849	0.99971	0.138194	0.769746	0.956976
ENSMUSG00000055415.7	Atp10b	ATPase, class V, type 10B	NM_176999	117.094	14.0669	113.776	0.974667	92.3516	16.5893	96.8099	24.8477	-0.0418327	0.843964	0.99971	0.0606486	0.778996	0.95841
ENSMUSG00000031441.15	Atp11a	ATPase, class VI, type 11A	NM_001293667	2121.58	156.28	2029.7	167.98	2888.53	259.525	2792.23	865.809	-0.064225	0.719187	0.99971	-0.0498856	0.779264	0.95841
ENSMUSG00000037400.17	Atp11b	ATPase, class VI, type 11B	NM_029570	4584.8	384.344	4199.94	355.476	4373.28	381.966	3748.42	682.93	-0.126139	0.323859	0.99971	-0.222823	0.0813943	0.63065
ENSMUSG00000062949.13	Atp11c	ATPase, class VI, type 11C	NM_001001798	736.18	17.1423	654.471	12.9444	1223.47	15.637	1089.08	195.361	-0.169906	0.145894	0.99971	-0.167285	0.138028	0.685022
ENSMUSG00000031862.10	Atp13a1	ATPase type 13A1	NM_133224	882.662	50.9231	912.566	70.5143	1100.26	130.915	1148.62	192.715	0.0473621	0.720127	0.99971	0.0587602	0.652608	0.925658
ENSMUSG00000036622.15	Atp13a2	ATPase type 13A2	NM_001164366	3005.14	28.6327	2815.71	221.264	2517.97	151.268	2700.19	251.1	-0.0935595	0.308011	0.99971	0.0993498	0.279379	0.785914
ENSMUSG00000022533.14	Atp13a3	ATPase type 13A3	NM_001128094	2773.84	107.153	2604.63	66.85	2830.62	171.495	2571.07	299.897	-0.0910019	0.326733	0.99971	-0.138615	0.134236	0.681346
ENSMUSG00000038094.15	Atp13a4	ATPase type 13A4	NM_001164612	374.761	33.6583	364.188	22.9003	605.37	26.3313	565.753	118.559	-0.0431862	0.773519	0.99971	-0.10187	0.480831	0.872373
ENSMUSG00000048939.13	Atp13a5	ATPase type 13A5	NM_001284375	381.979	40.0307	410.951	62.852	407.303	73.1862	372.009	60.9924	0.108805	0.519467	0.99971	-0.133824	0.426341	0.85011
ENSMUSG00000033161.10	Atp1a1	ATPase, Na+/K+ transporting, alpha 1 polypeptide	NM_144900	21184	999.291	22363.7	969.146	34851.2	1077.44	36688.7	4300.27	0.0782604	0.388312	0.99971	0.0741076	0.413141	0.842365
ENSMUSG00000007097.14	Atp1a2	ATPase, Na+/K+ transporting, alpha 2 polypeptide	NM_178405	31237.5	2239.8	33242.7	2055.53	36845.7	465.673	41383.5	1551.02	0.0896391	0.235189	0.99971	0.167523	0.0263731	0.587258
ENSMUSG00000040907.15	Atp1a3	ATPase, Na+/K+ transporting, alpha 3 polypeptide	NM_001290469	44795.9	1290.6	45628	1541.97	44451.3	4894.31	46288.8	6498.21	0.0265494	0.805859	0.99971	0.0583373	0.589128	0.911324
ENSMUSG00000026576.12	Atp1b1	ATPase, Na+/K+ transporting, beta 1 polypeptide	NM_009721	40064.7	843.589	41222.2	1168.3	37093.7	1243.47	37227.6	3400.22	0.0411011	0.58774	0.99971	0.00532203	0.944038	0.989367
ENSMUSG00000041329.13	Atp1b2	ATPase, Na+/K+ transporting, beta 2 polypeptide	NM_013415	10492.5	445.865	10496.4	419.489	26240.2	1038.57	25971.4	713.479	0.000244932	0.997006	0.99971	-0.0149739	0.816676	0.964516
ENSMUSG00000032412.8	Atp1b3	ATPase, Na+/K+ transporting, beta 3 polypeptide	NM_001357212	2071.33	41.5351	2134.55	56.543	2923.36	173.099	3388.13	262.785	0.0428933	0.596621	0.99971	0.214114	0.00698157	0.489314
ENSMUSG00000025436.12	Atp23	ATP23 metallopeptidase and ATP synthase assembly factor homolog	NM_001159559	134.299	17.0892	138.391	18.5579	131.409	19.4363	122.241	5.95009	0.0518099	0.769467	0.99971	-0.107964	0.540547	0.893756
ENSMUSG00000030730.12	Atp2a1	ATPase, Ca++ transporting, cardiac muscle, fast twitch 1	NM_007504	32.2665	3.81561	20.1802	5.14431	12.9602	8.50797	16.1821	1.05778	-0.682738	0.104073	0.99971	0.30054	0.511472	0.884046	-1
ENSMUSG00000029467.15	Atp2a2	ATPase, Ca++ transporting, cardiac muscle, slow twitch 2	NM_001110140	24976.3	567.736	24213.1	470.15	31386.3	3744.58	28757.1	3611.37	-0.0447807	0.669632	0.99971	-0.126329	0.228433	0.754316
ENSMUSG00000020788.15	Atp2a3	ATPase, Ca++ transporting, ubiquitous	NM_001163336	184.612	10.8649	172.909	12.2294	5523.68	574.499	5557.21	644.549	-0.0897878	0.526058	0.99971	0.00820356	0.940735	0.989236
ENSMUSG00000019943.10	Atp2b1	ATPase, Ca++ transporting, plasma membrane 1	NM_001359506	22374.3	628.393	20655.8	1998.27	9407.91	1018.27	7873.8	1059.83	-0.115246	0.314794	0.99971	-0.257031	0.0254615	0.584674
ENSMUSG00000030302.16	Atp2b2	ATPase, Ca++ transporting, plasma membrane 2	NM_001036684	19695.4	251.82	19410.7	686.494	22257.2	2654.2	20276.9	3714.33	-0.0209827	0.866741	0.99971	-0.134636	0.281446	0.787126
ENSMUSG00000031376.15	Atp2b3	ATPase, Ca++ transporting, plasma membrane 3	NM_001310537	2993.71	72.3051	2773.2	81.879	8041.99	885.411	7110.39	2473.19	-0.110391	0.548008	0.99971	-0.178066	0.330175	0.81336
ENSMUSG00000026463.17	Atp2b4	ATPase, Ca++ transporting, plasma membrane 4	NM_001167949	8081.75	224.824	7844.29	172.861	2485.86	131.8	2217.65	534.901	-0.0430291	0.745684	0.99971	-0.166314	0.215006	0.741534
ENSMUSG00000032570.17	Atp2c1	ATPase, Ca++-sequestering	NM_001253831	5331.2	43.2189	4999.75	267.48	4331.01	144.498	4041.77	247.377	-0.0924199	0.19698	0.99971	-0.0992741	0.16738	0.703459
ENSMUSG00000034112.9	Atp2c2	ATPase, Ca++ transporting, type 2C, member 2	NM_026922	19.7585	2.6975	26.9863	10.5744	3.73349	1.48176	4.91461	1.8443	0.444289	0.333562	0.99971	0.389909	0.561221	0.900092
ENSMUSG00000025428.15	Atp5a1	ATP synthase, H+ transporting, mitochondrial F1 complex, alpha subunit 1	NM_007505	18130.6	391.142	19224.5	405.668	21238.7	1009.45	22789.9	2185.53	0.084521	0.28852	0.99971	0.101828	0.200383	0.733576
ENSMUSG00000025393.12	Atp5b	ATP synthase, H+ transporting mitochondrial F1 complex, beta subunit	NM_016774	20911.7	750.936	21575.9	138.74	27549.5	572.894	29558.6	3616.24	0.0451118	0.600092	0.99971	0.101666	0.236706	0.760587
ENSMUSG00000025781.14	Atp5c1	ATP synthase, H+ transporting, mitochondrial F1 complex, gamma polypeptide 1	NM_001112738	4260.68	177.016	4460.11	59.5638	4874.09	488.213	5121.27	640.212	0.0658335	0.517773	0.99971	0.0721848	0.476786	0.871622
ENSMUSG00000003072.15	Atp5d	ATP synthase, H+ transporting, mitochondrial F1 complex, delta subunit	NM_001347092	2592.77	183.894	2398.74	275.966	2453.01	217.504	3140.22	869.624	-0.111911	0.500826	0.99971	0.35669	0.0315875	0.596234
ENSMUSG00000016252.7	Atp5e	ATP synthase, H+ transporting, mitochondrial F1 complex, epsilon subunit	NM_025983	895.916	62.221	1050.48	77.9235	999.261	60.7913	1392.83	492.496	0.229142	0.207416	0.99971	0.480819	0.00780353	0.494509
ENSMUSG00000000563.17	Atp5f1	ATP synthase, H+ transporting, mitochondrial F0 complex, subunit B1	NM_001304719	3094.31	104.394	3151.6	115.607	3410.99	186.43	3662.73	562.613	0.0266883	0.797615	0.99971	0.103743	0.316868	0.807167
ENSMUSG00000006057.15	Atp5g1	ATP synthase, H+ transporting, mitochondrial F0 complex, subunit C1 (subunit 9)	NM_001161419	539.093	18.6375	552.573	49.9643	768.733	45.8021	748.751	125.731	0.0356134	0.78071	0.99971	-0.0349779	0.778453	0.95841
ENSMUSG00000062683.11	Atp5g2	ATP synthase, H+ transporting, mitochondrial F0 complex, subunit C2 (subunit 9)	NM_026468	30.4074	7.23789	36.089	5.87338	43.4728	2.24155	43.3047	9.16706	0.242839	0.426137	0.99971	0.00790956	0.977623	0.996056
ENSMUSG00000018770.9	Atp5g3	ATP synthase, H+ transporting, mitochondrial F0 complex, subunit C3 (subunit 9)	NM_001301721	3849.52	64.4567	4017.79	83.293	4437.31	239.039	5199.1	1162.8	0.0617849	0.623943	0.99971	0.229222	0.0681176	0.622892
ENSMUSG00000034566.10	Atp5h	ATP synthase, H+ transporting, mitochondrial F0 complex, subunit D	NM_027862	710.746	16.682	770.763	22.5241	935.222	42.0354	1007.76	179.714	0.116478	0.326915	0.99971	0.110663	0.341233	0.820356
ENSMUSG00000022890.13	Atp5j	ATP synthase, H+ transporting, mitochondrial F0 complex, subunit F	NM_001302213	2506.23	68.3913	2556.84	96.8769	2842.42	241.664	3184.3	421.884	0.0289923	0.777309	0.99971	0.165057	0.105155	0.660466
ENSMUSG00000038690.15	Atp5j2	ATP synthase, H+ transporting, mitochondrial F0 complex, subunit F2	NM_020582	1735	32.9398	2020.2	100.587	1750.13	131.82	2118.29	415.768	0.219228	0.0747609	0.99971	0.277096	0.0238882	0.581317
ENSMUSG00000050856.16	Atp5k	ATP synthase, H+ transporting, mitochondrial F1F0 complex, subunit E	NM_007507	1424.72	52.563	1629.06	44.5709	1454.34	213.253	1832.91	400.646	0.193122	0.188509	0.99971	0.334236	0.0224088	0.573754
ENSMUSG00000038717.8	Atp5l	ATP synthase, H+ transporting, mitochondrial F0 complex, subunit G	NM_013795	402.298	36.1043	384.582	40.2315	643.476	2.41008	631.847	100.733	-0.0620328	0.643236	0.99971	-0.023169	0.85615	0.973386
ENSMUSG00000021290.6	Atp5mpl	ATP synthase membrane subunit 6.8PL	NM_001361914	1039.39	36.8631	1159.63	95.7326	1100.75	66.2982	1339.76	322.427	0.15724	0.267819	0.99971	0.285849	0.0427514	0.60298
ENSMUSG00000022956.11	Atp5o	ATP synthase, H+ transporting, mitochondrial F1 complex, O subunit	NM_138597	1176.83	27.8863	1301.58	34.4003	1614.09	98.9435	1726.47	337.589	0.145094	0.24131	0.99971	0.098385	0.421083	0.847489
ENSMUSG00000054894.6	Atp5s	ATP synthase, H+ transporting, mitochondrial F0 complex, subunit S	NM_001361690	369.241	2.74415	373.966	37.7978	305.67	9.56855	298.598	82.0772	0.0193473	0.904495	0.99971	-0.0254615	0.875699	0.976765
ENSMUSG00000019087.13	Atp6ap1	ATPase, H+ transporting, lysosomal accessory protein 1	NM_001358375	7823.43	103.406	8708.09	473.03	7401.26	192.821	7939.43	570.946	0.154358	0.0350736	0.99971	0.101702	0.164852	0.700812
ENSMUSG00000078958.9	Atp6ap1l	ATPase, H+ transporting, lysosomal accessory protein 1-like	NM_001145879	200.629	5.67841	247.952	2.18385	128.85	10.2281	145.378	28.9232	0.304704	0.0428852	0.99971	0.188653	0.239681	0.762765
ENSMUSG00000031007.2	Atp6ap2	ATPase, H+ transporting, lysosomal accessory protein 2	NM_027439	6503.3	70.7078	6806.2	210.726	4717.66	311.347	4870.44	1069.67	0.065698	0.610258	0.99971	0.0467538	0.717293	0.942608
ENSMUSG00000019302.16	Atp6v0a1	ATPase, H+ transporting, lysosomal V0 subunit A1	NM_001243049	11058.4	120.897	11464.2	499.631	8681.83	796.133	8400.01	791.766	0.0519721	0.568162	0.99971	-0.0481166	0.597816	0.912269
ENSMUSG00000038023.12	Atp6v0a2	ATPase, H+ transporting, lysosomal V0 subunit A2	NM_011596	1891.83	103.048	1853.13	52.8877	1935.2	38.0708	1898.38	134.991	-0.0303784	0.702405	0.99971	-0.0292698	0.711052	0.940483
ENSMUSG00000033379.13	Atp6v0b	ATPase, H+ transporting, lysosomal V0 subunit B	NM_033617	3255.16	124.276	3589.71	181.816	2986.08	99.6543	3268.72	612.641	0.141219	0.217989	0.99971	0.131306	0.252036	0.768221
ENSMUSG00000024121.13	Atp6v0c	ATPase, H+ transporting, lysosomal V0 subunit C	NM_001361531	3618.08	220.911	3401.2	346.422	2900.61	183.032	3425.19	812.55	-0.0890281	0.533951	0.99971	0.239404	0.0944833	0.646388
ENSMUSG00000013160.7	Atp6v0d1	ATPase, H+ transporting, lysosomal V0 subunit D1	NM_013477	4065.66	75.9064	4539.57	235.838	3163.1	110.754	3486.03	457.024	0.158864	0.0939123	0.99971	0.140975	0.1385	0.685022
ENSMUSG00000015575.15	Atp6v0e	ATPase, H+ transporting, lysosomal V0 subunit E	NM_025272	458.667	41.2326	491.897	48.0697	719.727	139.788	782.768	104.148	0.0994082	0.523088	0.99971	0.118459	0.434174	0.853239
ENSMUSG00000039347.7	Atp6v0e2	ATPase, H+ transporting, lysosomal V0 subunit E2	NM_001347164	6812	293.759	7608.85	255.047	5750.71	312.629	6216.73	887.729	0.159597	0.113872	0.99971	0.112771	0.264408	0.779304
ENSMUSG00000052459.13	Atp6v1a	ATPase, H+ transporting, lysosomal V1 subunit A	NM_001358203	13864.8	426.609	13639.5	505.052	12692.8	456.151	11793.2	621.808	-0.0235996	0.724083	0.99971	-0.105938	0.113206	0.665705
ENSMUSG00000006273.14	Atp6v1b2	ATPase, H+ transporting, lysosomal V1 subunit B2	NM_007509	15056.9	266.251	15885	202.744	11531.3	314.021	11887.8	967.582	0.0772834	0.268443	0.99971	0.0443049	0.526649	0.887515
ENSMUSG00000022295.8	Atp6v1c1	ATPase, H+ transporting, lysosomal V1 subunit C1	NM_025494	5931.68	104.492	6304.67	49.9918	4234.44	237.745	4300.96	441.689	0.0880343	0.288656	0.99971	0.023542	0.777773	0.95841
ENSMUSG00000020566.19	Atp6v1c2	ATPase, H+ transporting, lysosomal V1 subunit C2	NM_001159632	46.7115	5.68626	50.7337	12.8753	2.2273	1.45897	0.280613	0.486037	0.120798	0.723738	0.99971	-2.68133	0.0419182	0.60298		-1
ENSMUSG00000021114.9	Atp6v1d	ATPase, H+ transporting, lysosomal V1 subunit D	NM_023721	5279.55	201.674	5463.68	73.7292	3476.48	235.838	3580.53	467.363	0.0495998	0.604266	0.99971	0.0437276	0.649643	0.924906
ENSMUSG00000019210.10	Atp6v1e1	ATPase, H+ transporting, lysosomal V1 subunit E1	NM_007510	6896.52	61.3371	7562.27	123.482	5599	445.303	6219.67	889.025	0.132955	0.191167	0.99971	0.152065	0.135366	0.682853
ENSMUSG00000004285.12	Atp6v1f	ATPase, H+ transporting, lysosomal V1 subunit F	NM_025381	809.392	17.607	938.505	67.0459	760.261	71.4892	912.847	173.163	0.212965	0.108646	0.99971	0.265406	0.0450934	0.603688
ENSMUSG00000039105.6	Atp6v1g1	ATPase, H+ transporting, lysosomal V1 subunit G1	NM_024173	738.198	22.5218	819.524	32.2419	805.098	131.5	856.822	162.763	0.151149	0.284807	0.99971	0.0935415	0.505115	0.880502
ENSMUSG00000024403.16	Atp6v1g2	ATPase, H+ transporting, lysosomal V1 subunit G2	NM_001347351	7140.43	215.759	7884.8	18.2282	6227.56	59.2173	6342.23	589.74	0.143165	0.055372	0.99971	0.0268257	0.720027	0.943825
ENSMUSG00000033793.12	Atp6v1h	ATPase, H+ transporting, lysosomal V1 subunit H	NM_001310442	4114.92	106.655	4303.98	84.5609	2689.84	134.812	2778.48	501.504	0.0648681	0.55732	0.99971	0.0482943	0.66402	0.927837
ENSMUSG00000033792.12	Atp7a	ATPase, Cu++ transporting, alpha polypeptide	NM_001109757	230.13	55.565	195.153	13.7889	309.347	35.8238	272.147	130.273	-0.239292	0.402453	0.99971	-0.18976	0.500845	0.879274
ENSMUSG00000006567.11	Atp7b	ATPase, Cu++ transporting, beta polypeptide	NM_007511	78.1767	6.2553	87.531	14.4661	102.401	10.7689	103.166	23.1053	0.166623	0.448441	0.99971	0.00244034	0.990681	0.998824
ENSMUSG00000037685.15	Atp8a1	ATPase, aminophospholipid transporter (APLT), class I, type 8A, member 1	NM_001038999	8554.8	367.428	8096.46	208.659	6697.37	133.436	5847.01	670.923	-0.0795254	0.360293	0.99971	-0.196401	0.0242449	0.584674
ENSMUSG00000021983.16	Atp8a2	ATPase, aminophospholipid transporter-like, class I, type 8A, member 2	NM_015803	2706.85	132.827	2596.36	24.267	1938.67	164.458	1739.09	628.586	-0.0602164	0.75611	0.99971	-0.158045	0.416104	0.844167
ENSMUSG00000039529.9	Atp8b1	ATPase, class I, type 8B, member 1	NM_001001488	134.771	33.5767	117.049	35.9919	46.4042	20.9545	50.7417	13.9877	-0.196594	0.521472	0.99971	0.138226	0.676462	0.932862
ENSMUSG00000060671.12	Atp8b2	ATPase, class I, type 8B, member 2	NM_001081182	2113.02	188.618	2085.41	53.5737	2025.4	190.155	2004.99	297.847	-0.0182326	0.875689	0.99971	-0.0164012	0.88797	0.979461
ENSMUSG00000028457.18	Atp8b5	ATPase, class I, type 8B, member 5	NM_177195	17.6612	6.49395	11.8199	1.44994	13.4506	2.37566	13.0954	6.26353	-0.568581	0.252864	0.99971	-0.0631449	0.898789	0.981028
ENSMUSG00000027546.15	Atp9a	ATPase, class II, type 9A	NM_001289445	8097.56	97.2833	8468.06	307.087	7892.87	264.423	8469.25	1651.33	0.0645659	0.568779	0.99971	0.101236	0.371357	0.828369
ENSMUSG00000024566.10	Atp9b	ATPase, class II, type 9B	NM_001201569	1631.27	15.9048	1601.97	74.9771	1423.51	68.8819	1466.58	284.759	-0.0262141	0.831173	0.99971	0.040462	0.742306	0.949883
ENSMUSG00000028710.17	Atpaf1	ATP synthase mitochondrial F1 complex assembly factor 1	NM_181040	423.495	27.8551	420.967	16.1679	313.258	18.4771	331.144	41.4105	-0.00684824	0.953511	0.99971	0.0858465	0.47551	0.871403
ENSMUSG00000042709.14	Atpaf2	ATP synthase mitochondrial F1 complex assembly factor 2	NM_001364117	387.885	34.5298	403.243	10.9927	369.511	17.7837	349.339	67.8673	0.053674	0.695659	0.99971	-0.0751452	0.584276	0.909305
ENSMUSG00000054428.12	Atpif1	ATPase inhibitory factor 1	NM_007512	1849.29	70.8757	2046.95	70.3875	1416.08	135.27	1679.84	392.029	0.146705	0.294264	0.99971	0.247842	0.0772803	0.626119
ENSMUSG00000032409.15	Atr	ataxia telangiectasia and Rad3 related	NM_019864	621.987	29.7808	572.152	14.8247	839.515	23.6582	700.794	120.3	-0.119279	0.315285	0.99971	-0.261814	0.0238777	0.581317
ENSMUSG00000013622.15	Atraid	all-trans retinoic acid induced differentiation factor	NM_027855	967.447	38.4314	1107.58	86.8067	994.909	18.8481	1178.4	179.322	0.195311	0.0851151	0.99971	0.245159	0.0295107	0.593994
ENSMUSG00000025646.9	Atrip	ATR interacting protein	NM_172774	518.982	9.66115	512.478	49.7737	532.453	40.6896	532.576	69.2487	-0.0184841	0.877921	0.99971	-0.00562669	0.9623	0.993191
ENSMUSG00000027312.14	Atrn	attractin	NM_009730	7072.27	74.8616	7002.72	312.879	4840.69	245.556	4461.76	872.745	-0.0142262	0.906321	0.99971	-0.118377	0.328824	0.812857
ENSMUSG00000054843.9	Atrnl1	attractin like 1	NM_181415	3566.86	13.9376	3622.01	261.535	1985.85	89.9157	1904.17	251.305	0.0223116	0.823597	0.99971	-0.0623666	0.538905	0.89299
ENSMUSG00000031229.16	Atrx	ATRX, chromatin remodeler	NM_009530	8304.17	83.2708	7399.04	715.621	10826.7	631.806	8515.48	1645.48	-0.166441	0.176958	0.99971	-0.346605	0.00486587	0.481937
ENSMUSG00000046876.16	Atxn1	ataxin 1	NM_001199304	3872.22	203.583	3698.33	65.8751	2106.09	283.445	1810.4	336.382	-0.0663204	0.61065	0.99971	-0.219909	0.0942853	0.646039
ENSMUSG00000016541.10	Atxn10	ataxin 10	NM_016843	4976.76	27.5668	5311.31	219.269	4247.9	213.763	4525	400.961	0.0937135	0.242597	0.99971	0.0919918	0.252131	0.768221
ENSMUSG00000069895.4	Atxn1l	ataxin 1-like	NM_001080930	1506.03	72.2188	1477.79	90.0787	1691.19	63.5846	1473.82	124.06	-0.0274649	0.757765	0.99971	-0.200234	0.0234552	0.57995
ENSMUSG00000042605.16	Atxn2	ataxin 2	NM_001359153	2451.49	85.6713	2421.01	77.3883	2189.78	329.624	2045.91	477.105	-0.0182043	0.904583	0.99971	-0.0996243	0.512149	0.884046
ENSMUSG00000032637.15	Atxn2l	ataxin 2-like	NM_001347658	2875.06	183.879	2690.78	230.357	3598.65	482.518	3332.47	626.655	-0.0955479	0.493062	0.99971	-0.111777	0.421007	0.847489
ENSMUSG00000021189.11	Atxn3	ataxin 3	NM_001167914	1180.87	19.1931	1159.72	30.9669	861.152	25.1713	796.008	108.987	-0.0256149	0.792361	0.99971	-0.110372	0.265901	0.779979
ENSMUSG00000021738.5	Atxn7	ataxin 7	NM_139227	908.818	45.592	829.554	14.4102	1197.13	96.2391	1084.01	137.628	-0.131434	0.221238	0.99971	-0.144424	0.169446	0.706098
ENSMUSG00000020564.17	Atxn7l1	ataxin 7-like 1	NM_001033436	606.149	26.7902	612.793	25.2377	545.921	53.8545	497.436	46.2861	0.0156353	0.885231	0.99971	-0.139747	0.200561	0.733576
ENSMUSG00000048997.17	Atxn7l2	ataxin 7-like 2	NM_001289545	362.489	24.2626	362.812	13.3667	334.932	34.6896	339.211	32.8037	0.00201412	0.986953	0.99971	0.0110472	0.928403	0.986671
ENSMUSG00000059995.12	Atxn7l3	ataxin 7-like 3	NM_001098836	5023.3	121.803	5470.87	66.905	2777.38	39.1394	2793.62	173.422	0.12297	0.0568344	0.99971	0.00950681	0.885646	0.978704
ENSMUSG00000074748.3	Atxn7l3b	ataxin 7-like 3B	NM_001033474	6686.7	52.3568	6862.14	64.9531	5350.75	161.389	5520.83	610.85	0.0373803	0.646234	0.99971	0.0460454	0.572692	0.904687
ENSMUSG00000051669.6	AU021092	expressed sequence AU021092	NM_001033220	58.4558	3.6326	58.7321	5.88518	53.8145	6.88636	52.5155	10.2597	0.0109827	0.96316	0.99971	-0.0351536	0.882858	0.978704
ENSMUSG00000078584.9	AU022252	expressed sequence AU022252	NM_001012400	1068.68	49.0111	1068.29	20.6463	943.585	70.3772	877.785	113.125	-0.00113315	0.991454	0.99971	-0.108126	0.309176	0.801419
ENSMUSG00000028830.14	AU040320	expressed sequence AU040320	NM_001035525	1478.29	31.1946	1535.9	27.6696	1270.81	97.4286	1357.55	144.367	0.05563	0.552887	0.99971	0.0918619	0.328471	0.812585
ENSMUSG00000078435.5	AU041133	expressed sequence AU041133	NM_001163064	197.637	27.0608	179.769	7.86182	191.164	19.943	168.907	17.993	-0.142007	0.359488	0.99971	-0.177156	0.250768	0.767867
ENSMUSG00000021460.17	Auh	AU RNA binding protein/enoyl-coenzyme A hydratase	NM_016709	913.834	15.9301	926.467	19.79	1265.5	34.9741	1361.48	92.9039	0.0189395	0.816639	0.99971	0.10663	0.172396	0.709887
ENSMUSG00000068328.9	Aup1	ancient ubiquitous protein 1	NM_001025446	968.134	48.7861	921.402	63.6619	1194.81	41.2702	1262.57	109.386	-0.0717653	0.45211	0.99971	0.0794903	0.392881	0.837614
ENSMUSG00000027496.15	Aurka	aurora kinase A	NM_001291185	25.9971	6.65217	31.1002	1.9596	21.3684	1.67488	21.7521	6.08731	0.246645	0.468464	0.99971	0.0185758	0.958341	0.992394
ENSMUSG00000065990.12	Aurkaip1	aurora kinase A interacting protein 1	NM_025338	756.224	13.5297	779.102	32.381	749.32	83.7919	917.162	189.802	0.0427276	0.761107	0.99971	0.29363	0.0353192	0.596234
ENSMUSG00000029673.17	Auts2	autism susceptibility candidate 2	NM_001363480	2009.43	191.204	1994.86	28.4763	2193.51	199.585	1977.35	45.3515	-0.0113359	0.902729	0.99971	-0.150359	0.103357	0.660228
ENSMUSG00000003604.14	Aven	apoptosis, caspase activation inhibitor	NM_001165935	141.952	4.64497	160.726	20.1462	169.131	31.8715	171.31	29.1979	0.176668	0.344387	0.99971	0.021044	0.907881	0.98193
ENSMUSG00000025432.11	Avil	advillin	NM_009635	10.3843	4.59619	7.2654	3.56138	29.318	3.7557	27.385	21.2133	-0.485922	0.452486	0.99971	-0.108791	0.841695	0.969869
ENSMUSG00000029787.10	Avl9	AVL9 cell migration associated	NM_030235	2137.55	158.023	2034.74	48.3074	2080.52	39.1752	1796.74	275.583	-0.0715805	0.498324	0.99971	-0.211701	0.0452147	0.603688
ENSMUSG00000037727.6	Avp	arginine vasopressin	NM_009732	137.815	39.7317	97.615	27.6027	0	0	0.561227	0.972073	-0.496348	0.0977557	0.99971	2.02404	0.201654	0.734131
ENSMUSG00000018821.3	Avpi1	arginine vasopressin-induced 1	NM_027106	296.19	15.685	313.827	20.3856	202.845	30.6531	223.855	58.981	0.0847813	0.623816	0.99971	0.152098	0.390244	0.83585
ENSMUSG00000020123.6	Avpr1a	arginine vasopressin receptor 1A	NM_016847	15.6866	5.34936	28.9795	8.53146	6.10839	2.13684	4.82266	2.0304	0.862608	0.0606706	0.99971	-0.269604	0.663838	0.927761	1
ENSMUSG00000078349.2	AW011738	expressed sequence AW011738	NR_030671	59.9303	6.04125	46.1717	2.54135	101.167	11.7339	81.8932	17.7033	-0.373123	0.125134	0.99971	-0.317458	0.140538	0.685664
ENSMUSG00000074166.7	AW146154	expressed sequence AW146154	NM_001033530	152.642	12.6134	155.522	10.0451	98.2599	3.00159	92.5033	8.09875	0.0331926	0.830606	0.99971	-0.083512	0.621217	0.91907
ENSMUSG00000039182.6	AW209491	expressed sequence AW209491	NM_001104646	478.929	12.794	511.36	57.7264	487.631	30.245	497.474	62.9244	0.0948007	0.440687	0.99971	0.0337749	0.781853	0.95841
ENSMUSG00000041935.10	AW549877	expressed sequence AW549877	NM_145930	3006.89	70.7228	2801.35	278.174	3987.35	233.26	3364.29	503.77	-0.101805	0.365953	0.99971	-0.244686	0.0289339	0.592689
ENSMUSG00000038112.15	AW551984	expressed sequence AW551984	NM_001199556	725.651	75.8004	607.144	98.8007	222.182	41.7441	236.176	75.0057	-0.25852	0.198602	0.99971	0.0853396	0.684385	0.935365
ENSMUSG00000033632.16	AW554918	expressed sequence AW554918	NM_001033532	411.477	33.6317	442.786	10.3706	529.26	29.9423	416.687	52.7239	0.104191	0.37464	0.99971	-0.345478	0.00268125	0.46399
ENSMUSG00000024182.16	Axin1	axin 1	NM_001159598	548.591	36.6136	603.965	18.2298	717.188	35.7216	725.005	23.5919	0.138907	0.137722	0.99971	0.0149789	0.867621	0.9751
ENSMUSG00000000142.15	Axin2	axin 2	NM_015732	568.088	25.7609	514.721	37.8787	510.465	52.4865	456.571	20.7688	-0.142606	0.190506	0.99971	-0.161761	0.13914	0.685022
ENSMUSG00000002602.16	Axl	AXL receptor tyrosine kinase	NM_001190974	1104.22	50.6761	1099.06	65.6848	1095.65	48.492	1113.36	150.287	-0.00611364	0.953433	0.99971	0.0209806	0.840373	0.969038
ENSMUSG00000039285.12	Azi2	5-azacytidine induced gene 2	NM_001048146	1791.21	60.5925	1698.28	89.9698	1972.06	145.616	1685.8	254.978	-0.0768759	0.481414	0.99971	-0.2261	0.0376298	0.598608
ENSMUSG00000037458.15	Azin1	antizyme inhibitor 1	NM_001102458	6767.38	378.127	6598.74	439.062	7495.92	759.07	6648.05	863.745	-0.0365553	0.738365	0.99971	-0.172909	0.113712	0.665761
ENSMUSG00000028789.16	Azin2	antizyme inhibitor 2	NM_001301841	539.907	33.0151	578.172	17.5841	561.224	40.6196	653.688	133.488	0.100295	0.468344	0.99971	0.221687	0.105163	0.660466
ENSMUSG00000027165.16	B230118H07Rik	RIKEN cDNA B230118H07 gene	NM_001362687	430.982	16.3714	484.277	35.9461	631.516	60.124	643.427	53.619	0.168012	0.142009	0.99971	0.0308843	0.777912	0.95841
ENSMUSG00000050538.8	B230217C12Rik	RIKEN cDNA B230217C12 gene	NM_001080935	1236.58	54.6277	1183.98	84.1891	1444.81	101.407	1360.25	101.619	-0.0623506	0.511773	0.99971	-0.0866574	0.355206	0.824327
ENSMUSG00000045767.9	B230219D22Rik	RIKEN cDNA B230219D22 gene	NM_181278	3719.97	99.2381	3661.54	202.498	4232.63	166.459	3862.18	337.764	-0.0223989	0.786889	0.99971	-0.131276	0.111451	0.665232
ENSMUSG00000080717.10	B230307C23Rik	RIKEN cDNA B230307C23 gene	NM_001362093	183.199	33.2263	169.503	16.0797	132.534	11.5006	107.764	20.0481	-0.106896	0.559703	0.99971	-0.308276	0.107306	0.660466
ENSMUSG00000060802.8	B2m	beta-2 microglobulin	NM_009735	1435.57	51.7558	1527.73	92.4649	1245.08	165.937	1359.53	299.042	0.0899728	0.52941	0.99971	0.129724	0.36501	0.827194
ENSMUSG00000043300.2	B3galnt1	UDP-GalNAc:betaGlcNAc beta 1,3-galactosaminyltransferase, polypeptide 1	NM_020026	1368.81	49.0252	1375.98	41.757	860.445	56.1611	857.082	139.132	0.00787554	0.943079	0.99971	-0.00133851	0.990508	0.998824
ENSMUSG00000039242.10	B3galnt2	UDP-GalNAc:betaGlcNAc beta 1,3-galactosaminyltransferase, polypeptide 2	NM_001362404	518.065	12.2058	529.319	13.5731	756.704	90.241	728.578	33.6359	0.0305545	0.775458	0.99971	-0.0574558	0.574953	0.904804
ENSMUSG00000034780.6	B3galt1	UDP-Gal:betaGlcNAc beta 1,3-galactosyltransferase, polypeptide 1	NM_020283	1788.62	57.448	1669.4	49.3271	1037.65	67.4997	921.495	138.023	-0.0995724	0.337652	0.99971	-0.17256	0.104786	0.660466
ENSMUSG00000033849.3	B3galt2	UDP-Gal:betaGlcNAc beta 1,3-galactosyltransferase, polypeptide 2	NM_020025	1948.05	69.8689	1980.64	242.497	968.732	66.9933	785.593	154.947	0.0241882	0.854135	0.99971	-0.300974	0.0253576	0.584674
ENSMUSG00000067370.4	B3galt4	UDP-Gal:betaGlcNAc beta 1,3-galactosyltransferase, polypeptide 4	NM_019420	75.6114	10.7396	81.5479	5.60273	82.6205	9.91928	81.4433	22.3217	0.1116	0.631382	0.99971	-0.0134469	0.952861	0.991093
ENSMUSG00000074892.9	B3galt5	UDP-Gal:betaGlcNAc beta 1,3-galactosyltransferase, polypeptide 5	NM_001122993	1431.38	273.117	1446.2	304.108	1561.67	325.971	1619.79	532.828	0.0144913	0.961119	0.99971	0.0523735	0.860013	0.973836
ENSMUSG00000050796.4	B3galt6	UDP-Gal:betaGal beta 1,3-galactosyltransferase, polypeptide 6	NM_080445	280.743	15.1422	288.239	27.4838	265.861	16.542	253.384	67.4183	0.0405589	0.808514	0.99971	-0.0634094	0.704881	0.940483
ENSMUSG00000045994.17	B3gat1	beta-1,3-glucuronyltransferase 1 (glucuronosyltransferase P)	NM_001310766	4372	126.346	4452.67	79.1916	1476.65	52.9905	1519.97	215.485	0.026299	0.784803	0.99971	0.0392173	0.692552	0.936726
ENSMUSG00000026156.8	B3gat2	beta-1,3-glucuronyltransferase 2 (glucuronosyltransferase S)	NM_172124	575.597	34.9703	514.297	19.801	562.59	65.8046	564.288	45.275	-0.163418	0.149928	0.99971	0.00709066	0.949593	0.990444
ENSMUSG00000071649.6	B3gat3	beta-1,3-glucuronyltransferase 3 (glucuronosyltransferase I)	NM_024256	1877.27	78.1554	2033.66	106.932	1787.28	21.1465	2000.3	310.753	0.114806	0.27589	0.99971	0.163932	0.119058	0.671964
ENSMUSG00000051950.10	B3glct	beta-3-glucosyltransferase	NM_001081204	568.18	41.2213	556.253	26.595	366.274	26.9724	360.083	17.4554	-0.0273471	0.791538	0.99971	-0.0269221	0.804139	0.962162
ENSMUSG00000051650.11	B3gnt2	UDP-GlcNAc:betaGal beta-1,3-N-acetylglucosaminyltransferase 2	NM_001169114	20.674	3.95252	17.2994	4.70968	12.55	2.7827	12.559	5.42463	-0.254779	0.556818	0.99971	-0.0214647	0.963375	0.993671
ENSMUSG00000031803.8	B3gnt3	UDP-GlcNAc:betaGal beta-1,3-N-acetylglucosaminyltransferase 3	NM_028189	17.9328	6.77875	23.9574	4.77922	7.75621	2.50185	16.1948	5.43061	0.403539	0.355208	0.99971	1.06191	0.0306098	0.596234		1
ENSMUSG00000022686.14	B3gnt5	UDP-GlcNAc:betaGal beta-1,3-N-acetylglucosaminyltransferase 5	NM_001159407	54.6766	4.22862	43.234	20.6347	737.708	45.5053	650.435	129.834	-0.334371	0.190731	0.99971	-0.179576	0.353173	0.823836
ENSMUSG00000079445.3	B3gnt7	UDP-GlcNAc:betaGal beta-1,3-N-acetylglucosaminyltransferase 7	NM_145222	25.5246	9.19512	22.2245	8.41646	14.2636	2.73636	17.6362	5.68991	-0.22127	0.603836	0.99971	0.300762	0.505678	0.880643
ENSMUSG00000059479.7	B3gnt8	UDP-GlcNAc:betaGal beta-1,3-N-acetylglucosaminyltransferase 8	NM_001036740	7.66699	3.68901	6.80827	4.5711	23.4491	2.08366	33.3843	6.37993	-0.164929	0.767401	0.99971	0.49634	0.217992	0.744869
ENSMUSG00000069920.10	B3gnt9	UDP-GlcNAc:betaGal beta-1,3-N-acetylglucosaminyltransferase 9	NM_001271915	102.69	35.4098	105.074	22.4272	73.2109	26.9789	73.333	12.4642	0.0434155	0.880491	0.99971	0.00936615	0.974748	0.994726
ENSMUSG00000046605.14	B3gntl1	UDP-GlcNAc:betaGal beta-1,3-N-acetylglucosaminyltransferase-like 1	NM_178664	137.739	20.934	133.432	12.7637	149.807	24.7656	129.319	29.3052	-0.0407371	0.839721	0.99971	-0.223874	0.260168	0.7753
ENSMUSG00000053706.2	B430305J03Rik	RIKEN cDNA B430305J03 gene		49.6796	1.3404	50.526	16.4891	10.9491	3.49318	13.1852	4.18414	0.029494	0.928327	0.99971	0.265746	0.54265	0.894128
ENSMUSG00000006731.10	B4galnt1	beta-1,4-N-acetyl-galactosaminyl transferase 1	NM_001244617	1825.22	45.0451	1924.39	39.2949	1117.16	106.608	1167.17	140.694	0.0765105	0.44682	0.99971	0.0607197	0.5536	0.898363
ENSMUSG00000041372.10	B4galnt3	beta-1,4-N-acetyl-galactosaminyl transferase 3	NM_198884	16.559	4.28939	15.5506	4.03032	15.0663	11.1814	13.4531	8.04632	-0.0920381	0.873632	0.99971	-0.217474	0.708988	0.940483
ENSMUSG00000055629.5	B4galnt4	beta-1,4-N-acetyl-galactosaminyl transferase 4	NM_177897	1579.1	114.167	1468.72	102.895	988.96	110.29	1064.98	109.399	-0.103425	0.352401	0.99971	0.105702	0.348535	0.822704
ENSMUSG00000028413.13	B4galt1	UDP-Gal:betaGlcNAc beta 1,4- galactosyltransferase, polypeptide 1	NM_022305	179.601	33.4733	208.867	34.4775	167.523	6.5837	176.338	24.2958	0.211549	0.232209	0.99971	0.071949	0.685586	0.93568
ENSMUSG00000028541.14	B4galt2	UDP-Gal:betaGlcNAc beta 1,4- galactosyltransferase, polypeptide 2	NM_001253381	1683.81	67.3982	1714.57	87.2883	652.51	56.434	699.944	128.135	0.0266554	0.824596	0.99971	0.103559	0.406699	0.84144
ENSMUSG00000052423.14	B4galt3	UDP-Gal:betaGlcNAc beta 1,4-galactosyltransferase, polypeptide 3	NM_020579	771.659	75.1459	788.331	29.6083	817.862	48.4129	841.009	119.574	0.0329425	0.778277	0.99971	0.0431891	0.709382	0.940483
ENSMUSG00000022793.17	B4galt4	UDP-Gal:betaGlcNAc beta 1,4-galactosyltransferase, polypeptide 4	NM_001285793	509.483	16.013	514.684	47.47	526.568	54.7457	557.157	17.1435	0.0121609	0.912518	0.99971	0.0831717	0.445253	0.858682
ENSMUSG00000017929.13	B4galt5	UDP-Gal:betaGlcNAc beta 1,4-galactosyltransferase, polypeptide 5	NM_019835	1359.1	19.0703	1432.45	17.7701	1559.4	138.707	1500.89	92.538	0.0759426	0.378773	0.99971	-0.0570609	0.503521	0.879822
ENSMUSG00000056124.5	B4galt6	UDP-Gal:betaGlcNAc beta 1,4-galactosyltransferase, polypeptide 6	NM_019737	5137.42	80.9607	5125.74	310.477	5015.18	287.533	4580.66	505.558	-0.00321297	0.972279	0.99971	-0.130138	0.159186	0.698218
ENSMUSG00000021504.14	B4galt7	xylosylprotein beta1,4-galactosyltransferase, polypeptide 7 (galactosyltransferase I)	NM_001311137	376.346	21.7157	399.291	28.943	400.983	35.0365	418.651	30.831	0.0847293	0.468486	0.99971	0.0640036	0.576804	0.906034
ENSMUSG00000052364.4	B630019K06Rik	F-box and leucine-rich repeat protein 17 pseudogene	NM_175327	944.139	18.6204	989.082	68.2206	558.39	22.769	645.05	132.763	0.0669604	0.601167	0.99971	0.213011	0.103511	0.660466
ENSMUSG00000116652.2	B830017H08Rik	RIKEN cDNA B830017H08 gene	NM_001002790	40.1272	8.50394	53.0465	6.72011	31.3822	11.9423	44.0668	14.3253	0.413785	0.210239	0.99971	0.506832	0.131577	0.678005
ENSMUSG00000001039.12	B9d1	B9 protein domain 1	NM_001330780	191.477	14.2293	199.792	9.6222	185.425	5.50902	204.421	16.4669	0.0640455	0.635331	0.99971	0.134749	0.310029	0.802008
ENSMUSG00000063439.7	B9d2	B9 protein domain 2	NM_001362154	225.088	3.09345	240.65	13.2959	174.894	17.6349	203.677	44.1498	0.095392	0.549927	0.99971	0.227009	0.161101	0.699571
ENSMUSG00000022296.9	Baalc	brain and acute leukemia, cytoplasmic	NM_080640	4510.72	163.873	4857.26	26.4726	1809.27	84.2971	1858.17	131.11	0.106468	0.146634	0.99971	0.0401982	0.597504	0.912104
ENSMUSG00000031820.9	Babam1	BRISC and BRCA1 A complex member 1	NM_026636	1130.62	24.23	1139.88	30.9606	1268.03	83.8453	1408.85	228.958	0.0119526	0.917138	0.99971	0.15247	0.179704	0.714177
ENSMUSG00000052139.18	Babam2	BRISC and BRCA1 A complex member 2	NM_144541	571.845	47.3641	578.318	28.8384	421.357	25.8645	422.548	27.5448	0.0184326	0.861582	0.99971	0.00832304	0.938935	0.988876
ENSMUSG00000032086.12	Bace1	beta-site APP cleaving enzyme 1	NM_001145947	3155.3	66.84	3176.48	49.8338	3212.58	90.4121	3077.69	278.936	0.00956037	0.902572	0.99971	-0.0627956	0.420086	0.846719
ENSMUSG00000040605.7	Bace2	beta-site APP-cleaving enzyme 2	NM_019517	148.128	10.2968	155.34	34.4462	112.884	12.9363	116.427	16.2737	0.0744378	0.692564	0.99971	0.057335	0.766993	0.955637
ENSMUSG00000025612.5	Bach1	BTB and CNC homology 1, basic leucine zipper transcription factor 1	NM_007520	458.315	13.6349	432.578	23.2372	558.966	21.883	539.396	30.8787	-0.0810413	0.414865	0.99971	-0.0507163	0.593957	0.911393
ENSMUSG00000040270.16	Bach2	BTB and CNC homology, basic leucine zipper transcription factor 2	NM_001109661	378.617	16.8109	339.153	21.2596	435.3	43.755	385.773	148.015	-0.158287	0.467658	0.99971	-0.179974	0.405078	0.841205
ENSMUSG00000024959.14	Bad	BCL2-associated agonist of cell death	NM_001285453	362.958	16.5457	380.743	14.6492	424.919	31.2582	481.441	80.3459	0.0688219	0.601172	0.99971	0.185393	0.14723	0.689288
ENSMUSG00000028416.12	Bag1	BCL2-associated athanogene 1	NM_001171739	1945.14	81.7607	2031.51	45.8079	1636.26	118.345	1770.7	290.695	0.0624419	0.572625	0.99971	0.11623	0.294634	0.793762
ENSMUSG00000042215.8	Bag2	BCL2-associated athanogene 2	NM_145392	195.566	11.2585	186.852	1.35742	186.142	5.52203	183.336	8.15795	-0.0681775	0.605144	0.99971	-0.0207731	0.873402	0.97584
ENSMUSG00000030847.8	Bag3	BCL2-associated athanogene 3	NM_013863	150.502	32.638	144.526	6.30208	346.423	28.1017	363.859	27.0148	-0.0661086	0.683392	0.99971	0.0732303	0.606437	0.913574
ENSMUSG00000037316.9	Bag4	BCL2-associated athanogene 4	NM_026121	2184.68	60.1632	2055.53	166.421	1783	81.598	1623.47	245.324	-0.0877472	0.425313	0.99971	-0.133581	0.22683	0.752845
ENSMUSG00000049792.6	Bag5	BCL2-associated athanogene 5	NM_001324480	1029.56	61.6535	1076.1	63.7246	1003.92	53.6905	1053.14	169.703	0.0627151	0.593202	0.99971	0.0710316	0.543895	0.894552
ENSMUSG00000024392.17	Bag6	BCL2-associated athanogene 6	NM_001252468	3422.5	185.139	3401.76	128.617	3725.43	442.259	3543.91	250.104	-0.00847976	0.931278	0.99971	-0.0731295	0.455706	0.86376
ENSMUSG00000039741.15	Bahcc1	BAH domain and coiled-coil containing 1	NM_001347621	579.258	65.2214	515.312	44.8915	834.146	174.494	713.424	142.818	-0.168316	0.336547	0.99971	-0.228822	0.184722	0.7196
ENSMUSG00000040007.8	Bahd1	bromo adjacent homology domain containing 1	NM_001045523	772.663	15.3756	753.31	24.1875	543.921	17.6057	516.542	73.6422	-0.0356937	0.734892	0.99971	-0.0704107	0.515508	0.884046
ENSMUSG00000025372.16	Baiap2	brain-specific angiogenesis inhibitor 1-associated protein 2	NM_001037754	5412.15	351.77	5513.7	618.528	3151.13	164.098	3380.98	310.715	0.0263842	0.797649	0.99971	0.101084	0.329191	0.812857
ENSMUSG00000038859.7	Baiap2l1	BAI1-associated protein 2-like 1	NM_025833	14.5703	8.85286	32.1989	0.918974	23.2816	15.2538	31.9508	2.26405	1.12687	0.0270627	0.99971	0.475597	0.328055	0.812244	1
ENSMUSG00000018126.15	Baiap2l2	BAI1-associated protein 2-like 2	NM_177580	32.1396	8.18556	27.1644	6.39544	2.11752	2.0294	2.60958	1.41297	-0.229394	0.587786	0.99971	0.365554	0.659767	0.926451
ENSMUSG00000047507.12	Baiap3	BAI1-associated protein 3	NM_001163270	1113.04	139.155	1016	232.207	339.155	56.5626	427.934	116.894	-0.132574	0.51583	0.99971	0.331676	0.112874	0.665675
ENSMUSG00000057789.14	Bak1	BCL2-antagonist/killer 1	NM_007523	264.949	6.40766	289.435	11.1833	298.883	19.4512	314.253	31.2544	0.12779	0.295775	0.99971	0.0765949	0.517561	0.884568
ENSMUSG00000024232.2	Bambi	BMP and activin membrane-bound inhibitor	NM_026505	102.018	5.10304	96.2951	15.3169	89.9749	6.00261	113.216	23.6228	-0.0873778	0.666839	0.99971	0.339543	0.0883221	0.642926
ENSMUSG00000024844.15	Banf1	barrier to autointegration factor 1	NM_001038231	496.376	26.5122	564.932	39.3393	592.699	21.2624	687.288	153.211	0.187146	0.192915	0.99971	0.215792	0.12693	0.674701
ENSMUSG00000037922.13	Bank1	B cell scaffold protein with ankyrin repeats 1	NM_001033350	29.5797	4.49233	36.7929	22.0992	6.99212	5.30602	4.01483	1.71831	0.319722	0.543689	0.99971	-0.754705	0.28576	0.78917
ENSMUSG00000025316.16	Banp	BTG3 associated nuclear protein	NM_001110100	611.572	105.373	555.444	86.7943	597.686	82.9302	560.921	68.0177	-0.1422	0.376577	0.99971	-0.0932144	0.560805	0.90008
ENSMUSG00000021901.10	Bap1	Brca1 associated protein 1	NM_027088	2812.96	86.8171	3035.53	116.859	2501.5	65.1553	2558.55	220.324	0.109611	0.165066	0.99971	0.0308899	0.696305	0.937366
ENSMUSG00000026196.7	Bard1	BRCA1 associated RING domain 1	NM_007525	32.3961	3.1734	28.9159	3.868	10.4064	4.2709	12.9215	4.01475	-0.162614	0.652666	0.99971	0.310321	0.487319	0.874749
ENSMUSG00000026805.14	Barhl1	BarH like homeobox 1	NM_001164186	11.718	2.94217	7.01336	5.54842	276.824	22.6529	248.656	27.2279	-0.808937	0.0635896	0.99971	-0.156368	0.352992	0.823836	-1
ENSMUSG00000034384.11	Barhl2	BarH like homeobox 2	NM_001005477	20.8787	4.2853	17.0064	10.3743	942.473	78.8745	986.19	202.954	-0.345785	0.287637	0.99971	0.0665905	0.697987	0.938552
ENSMUSG00000032033.11	Barx2	BarH-like homeobox 2	NM_013800	64.9163	11.3361	81.5441	3.29484	24.7857	9.15667	23.5904	2.1708	0.334998	0.19881	0.99971	-0.0377339	0.906377	0.981614
ENSMUSG00000045763.8	Basp1	brain abundant, membrane attached signal protein 1	NM_027395	8723.93	468.599	8200.51	828.633	778.564	91.8926	877.448	40.8313	-0.0890255	0.378549	0.99971	0.175476	0.104177	0.660466
ENSMUSG00000003873.11	Bax	BCL2-associated X protein	NM_007527	341.273	13.5	359.982	21.9659	406.536	21.954	476.41	124.276	0.0768801	0.634361	0.99971	0.2321	0.142141	0.685664
ENSMUSG00000035021.13	Baz1a	bromodomain adjacent to zinc finger domain 1A	NM_013815	79.984	5.8232	71.7687	7.72207	35.632	1.26337	27.1429	1.20701	-0.149722	0.489716	0.99971	-0.39321	0.140284	0.685664
ENSMUSG00000002748.7	Baz1b	bromodomain adjacent to zinc finger domain, 1B	NM_011714	4194.24	183.701	4005.13	268.951	6519.45	634.237	5746	869.065	-0.0667994	0.564587	0.99971	-0.182777	0.113162	0.665705
ENSMUSG00000040054.16	Baz2a	bromodomain adjacent to zinc finger domain, 2A	NM_054078	1721.47	98.3308	1640.4	21.8246	2775.46	376.301	2545.07	442.981	-0.0692644	0.599444	0.99971	-0.126398	0.332791	0.815257
ENSMUSG00000026987.16	Baz2b	bromodomain adjacent to zinc finger domain, 2B	NM_001001182	1157.48	28.5623	1066.6	82.3399	2257.57	142.217	1981.97	354.809	-0.118646	0.344424	0.99971	-0.189422	0.122892	0.674401
ENSMUSG00000002083.13	Bbc3	BCL2 binding component 3	NM_133234	84.4696	21.4042	88.4696	24.8905	215.464	21.1527	234.858	64.5664	0.0797773	0.754503	0.99971	0.12752	0.583714	0.909305
ENSMUSG00000084957.3	Bbip1	BBSome interacting protein 1	NM_001195338	1051.03	48.4819	1061.27	37.8283	1261.96	86.5067	1244.4	188.582	0.0148819	0.894497	0.99971	-0.0171216	0.877217	0.976813
ENSMUSG00000057265.13	Bbof1	basal body orientation factor 1	NM_028377	220.879	15.5846	196.742	21.6833	163.691	31.6066	136.449	43.4255	-0.169385	0.407718	0.99971	-0.268724	0.199616	0.733007
ENSMUSG00000041660.8	Bbox1	butyrobetaine (gamma), 2-oxoglutarate dioxygenase 1 (gamma-butyrobetaine hydroxylase)	NM_130452	76.9199	21.5081	79.2989	15.6327	235.491	65.7898	239.985	32.5596	0.0327257	0.898218	0.99971	0.0272664	0.905286	0.981323
ENSMUSG00000006464.9	Bbs1	Bardet-Biedl syndrome 1 (human)	NM_001033128	1246.24	32.3104	1253.42	64.3037	911.138	64.3279	891.256	131.814	0.00800966	0.942043	0.99971	-0.0361175	0.746254	0.950659
ENSMUSG00000035759.4	Bbs10	Bardet-Biedl syndrome 10 (human)	NM_027914	106.548	5.97898	117.409	5.92858	112.753	15.0541	106.161	16.1716	0.139471	0.446857	0.99971	-0.101653	0.574585	0.904687
ENSMUSG00000051444.9	Bbs12	Bardet-Biedl syndrome 12 (human)	NM_001008502	104.675	17.5881	99.0824	26.4691	80.7998	5.92802	70.1385	7.30339	-0.0899456	0.681671	0.99971	-0.205393	0.366043	0.827194
ENSMUSG00000031755.6	Bbs2	Bardet-Biedl syndrome 2 (human)	NM_026116	638.287	56.0743	691.001	46.8699	612.91	34.4371	616.822	69.8725	0.116466	0.306617	0.99971	0.00557872	0.960908	0.992925
ENSMUSG00000025235.8	Bbs4	Bardet-Biedl syndrome 4 (human)	NM_001359558	1298.36	23.6884	1335.87	49.9865	1066.71	18.2865	1026.88	99.6802	0.040707	0.63356	0.99971	-0.0521417	0.546096	0.894725
ENSMUSG00000063145.10	Bbs5	Bardet-Biedl syndrome 5 (human)	NM_001362706	438.222	22.0542	426.423	5.59212	324.483	20.4509	329.55	30.1893	-0.0374568	0.729584	0.99971	0.0267164	0.810667	0.963535
ENSMUSG00000037325.10	Bbs7	Bardet-Biedl syndrome 7 (human)	NM_027810	582.545	34.2705	566.023	31.0214	623.721	42.7622	569.535	38.1892	-0.040412	0.693885	0.99971	-0.132381	0.191258	0.725435
ENSMUSG00000035919.16	Bbs9	Bardet-Biedl syndrome 9 (human)	NM_001360258	394.884	31.6768	411.751	19.9518	318.366	26.1613	301.662	9.45814	0.0561128	0.617634	0.99971	-0.0818821	0.478248	0.872148
ENSMUSG00000022641.15	Bbx	bobby sox HMG box containing	NM_001347240	1087.29	61.341	1026.19	38.9262	1167.62	75.3316	979.401	198.167	-0.0838723	0.51885	0.99971	-0.255699	0.0484519	0.603936
ENSMUSG00000067722.4	BC003965	cDNA sequence BC003965	NM_183150	648.712	89.1389	694.181	36.3612	690.643	44.8068	729.345	51.5074	0.101435	0.375215	0.99971	0.080229	0.478059	0.872144
ENSMUSG00000052712.17	BC004004	cDNA sequence BC004004	NM_030561	1064.86	65.6461	1152.99	53.5225	1203.09	63.562	1314.78	215.147	0.115791	0.316123	0.99971	0.130552	0.253763	0.770212
ENSMUSG00000019132.11	BC005537	cDNA sequence BC005537	NM_024473	6338.77	125.504	6387.45	124.311	5864.25	264.75	5646.59	868.263	0.011018	0.914198	0.99971	-0.0540064	0.597481	0.912104
ENSMUSG00000079065.3	BC005561	cDNA sequence BC005561	NM_001166581	496.016	39.2759	383.236	43.1493	987.993	169.855	687.799	274.142	-0.372793	0.107241	0.99971	-0.524971	0.0211873	0.571036
ENSMUSG00000026851.9	BC005624	cDNA sequence BC005624	NM_144885	1315.55	18.1693	1275.24	24.6193	1417.35	93.9839	1454.1	143.015	-0.0448113	0.623458	0.99971	0.037722	0.67584	0.932705
ENSMUSG00000030780.15	BC017158	cDNA sequence BC017158	NM_001360882	422.401	4.98566	427.597	46.221	517.446	14.5353	518.446	55.8079	0.0155558	0.893673	0.99971	-0.00213552	0.984882	0.998431
ENSMUSG00000112160.1	BC024063	cDNA sequence BC024063	XM_011243614	46.494	7.10892	42.9564	8.71334	79.0701	4.42611	67.1028	8.53738	-0.104043	0.682464	0.99971	-0.243746	0.279215	0.785914
ENSMUSG00000044361.16	BC024139	cDNA sequence BC024139	NM_001142968	23.6797	11.9436	27.8142	6.36262	7.95067	0.591312	9.50889	5.94478	0.211374	0.663513	0.99971	0.227521	0.693436	0.936804
ENSMUSG00000078786.9	BC024978	cDNA sequence BC024978	NM_001243888	417.015	25.6521	402.905	29.6224	539.724	33.7709	505.702	51.4803	-0.0512436	0.661132	0.99971	-0.0976955	0.385667	0.834313
ENSMUSG00000074862.11	BC025920	zinc finger protein pseudogene	NM_001033363	113.74	2.82903	102.074	8.05986	95.9039	3.28949	105.964	2.15023	-0.160074	0.342288	0.99971	0.141927	0.397095	0.83879
ENSMUSG00000038543.13	BC028528	cDNA sequence BC028528	NM_001346514	66.8697	7.97421	71.8625	12.2902	61.0619	8.99347	65.8937	13.8776	0.100032	0.673725	0.99971	0.104059	0.661602	0.926869
ENSMUSG00000074649.6	BC029722	cDNA sequence BC029722	NR_015528	1211.91	36.8181	1189.79	23.1026	737.003	39.1676	818.746	160.642	-0.0261145	0.828469	0.99971	0.155165	0.205647	0.737358
ENSMUSG00000037593.11	BC030499	cDNA sequence BC030499	NM_001045522	317.677	18.8675	305.062	13.7075	57.8413	10.6531	52.7746	15.0936	-0.0567246	0.722628	0.99971	-0.170805	0.421312	0.847489
ENSMUSG00000049946.7	BC030500	cDNA sequence BC030500	NM_173411	176.22	28.5157	181.381	33.1534	42.7706	6.11719	49.3099	9.83931	0.0486244	0.807019	0.99971	0.227727	0.353564	0.823836
ENSMUSG00000034773.16	BC030867	cDNA sequence BC030867	NM_153544	15.7019	3.88679	18.1282	2.20774	9.78	3.50512	7.07886	1.79265	0.20448	0.655024	0.99971	-0.444204	0.407222	0.841445
ENSMUSG00000036299.5	BC031181	cDNA sequence BC031181	NM_001001181	1335.8	71.2617	1388.52	36.4874	1588.84	196.053	1682.48	425.545	0.0560981	0.706597	0.99971	0.0846853	0.567643	0.902464
ENSMUSG00000033722.9	BC034090	cDNA sequence BC034090	XM_006530030	251.711	43.3733	219.635	21.0607	192.834	15.55	213.528	14.5807	-0.190297	0.207502	0.99971	0.144552	0.342116	0.820813
ENSMUSG00000090164.8	BC035044	cDNA sequence BC035044	NM_001254946	11.6678	6.43912	14.9528	2.90351	7.64747	2.79334	7.59914	1.58885	0.394699	0.459855	0.99971	0.0258839	0.964971	0.993989
ENSMUSG00000090486.2	BC035947	cDNA sequence BC035947	NM_178117	44.769	3.39553	43.0856	5.32002	25.6223	8.60997	24.1141	6.52808	-0.0531342	0.861426	0.99971	-0.0916692	0.785763	0.958806
ENSMUSG00000036948.17	BC037034	cDNA sequence BC037034	NM_153161	960.493	35.49	973.564	21.7891	834.598	47.9176	908.16	63.1742	0.0203924	0.814422	0.99971	0.11778	0.175923	0.711724
ENSMUSG00000053684.8	BC048403	cDNA sequence BC048403	NM_001359720	263.306	43.328	277.757	21.2314	168.867	26.7327	181.998	16.8763	0.0814279	0.607729	0.99971	0.105671	0.522715	0.886512
ENSMUSG00000091996.8	BC049352	cDNA sequence BC049352	NM_001198971	19.5146	3.17739	16.8346	3.56838	2.53155	1.42811	2.89237	1.80083	-0.21069	0.664751	0.99971	0.0562787	0.944272	0.989367
ENSMUSG00000047515.8	BC049715	cDNA sequence BC049715	NM_178776	30.2027	1.29328	29.4816	7.36991	11.3302	4.42744	10.1939	0.952765	-0.0259538	0.943094	0.99971	-0.156858	0.731009	0.947768
ENSMUSG00000057246.16	BC051142	cDNA sequence BC051142	NM_001001177	56.8004	3.20205	63.8159	11.8382	67.6581	3.34326	65.6554	6.07941	0.161845	0.476482	0.99971	-0.0480447	0.825411	0.965557
ENSMUSG00000040282.13	BC052040	cDNA sequence BC052040	NM_001145898	188.637	4.16318	199.803	9.49596	134.79	19.0139	138.728	14.673	0.0812683	0.582405	0.99971	0.0474108	0.759907	0.954714
ENSMUSG00000041406.14	BC055324	cDNA sequence BC055324	NM_001357049	29.1046	3.97027	31.2436	5.11145	60.6781	9.73713	45.3699	10.2544	0.0941012	0.762136	0.99971	-0.437512	0.109087	0.663734
ENSMUSG00000021763.17	BC067074	cDNA sequence BC067074	XR_001781056	95.7096	8.8518	90.4934	10.533	58.1948	12.8621	63.355	21.7648	-0.0857317	0.733777	0.99971	0.111325	0.673767	0.932705
ENSMUSG00000002980.14	Bcam	basal cell adhesion molecule	NM_020486	262.451	30.7954	271.561	14.5948	225.942	21.3632	267.127	19.167	0.0431964	0.748261	0.99971	0.247418	0.0658327	0.621455
ENSMUSG00000004892.13	Bcan	brevican	NM_001109758	4761.63	173.085	5013.28	271.379	3449.28	159.837	3838.33	94.408	0.0743975	0.292545	0.99971	0.153639	0.0308561	0.596234
ENSMUSG00000020650.15	Bcap29	B cell receptor associated protein 29	NM_001164090	1219.01	46.2558	1299.98	130.858	896.654	32.5935	839.123	177.374	0.0934045	0.47929	0.99971	-0.0918304	0.491477	0.875881
ENSMUSG00000002015.5	Bcap31	B cell receptor associated protein 31	NM_001313698	1094.99	53.2934	1200.52	73.9945	1362.64	109.746	1473.24	211.12	0.131595	0.243609	0.99971	0.115006	0.301823	0.796557
ENSMUSG00000031955.10	Bcar1	breast cancer anti-estrogen resistance 1	NM_001198839	1029.66	48.0271	1019.34	41.3069	2758.38	133.451	2864.94	330.25	-0.0147784	0.882679	0.99971	0.054203	0.569565	0.903398
ENSMUSG00000028121.8	Bcar3	breast cancer anti-estrogen resistance 3	NM_001355264	323.532	36.0525	312.761	29.1533	392.647	41.6558	366.336	15.7145	-0.0528519	0.6874	0.99971	-0.100686	0.429085	0.851908
ENSMUSG00000013523.13	Bcas1	breast carcinoma amplified sequence 1	NM_001164369	4828.88	257.604	4923.79	170.637	4519.08	567.237	4830.88	450.022	0.0278622	0.785564	0.99971	0.0965566	0.345449	0.821572
ENSMUSG00000005687.14	Bcas2	breast carcinoma amplified sequence 2	NM_001356330	1239.93	63.7124	1259.1	40.3505	1740.17	30.9498	1845.64	250.305	0.0218574	0.828393	0.99971	0.0865317	0.380782	0.832241
ENSMUSG00000059439.15	Bcas3	breast carcinoma amplified sequence 3	NM_001166642	1209.55	73.6652	1209.82	9.64672	1031.52	43.7469	1041.68	168.693	0.000903967	0.993447	0.99971	0.0106104	0.923473	0.985933
ENSMUSG00000030268.17	Bcat1	branched chain aminotransferase 1, cytosolic	NM_001024468	2530.14	186.997	2447.45	302.938	2570.36	417.632	2632.44	603.378	-0.0483219	0.768942	0.99971	0.0338485	0.836759	0.968383
ENSMUSG00000030826.19	Bcat2	branched chain aminotransferase 2, mitochondrial	NM_001243052	222.856	30.1273	232.405	18.44	312.394	68.8385	339.54	24.0634	0.055925	0.740986	0.99971	0.116712	0.471931	0.869542
ENSMUSG00000030983.4	Bccip	BRCA2 and CDKN1A interacting protein	NM_025392	894.655	34.1246	899.679	13.4789	949.36	29.5501	1013.66	150.507	0.00837079	0.937178	0.99971	0.097811	0.351382	0.823836
ENSMUSG00000037525.5	Bcdin3d	BCDIN3 domain containing	NM_029236	100.792	8.94684	95.5793	14.1994	156.476	20.0864	184.212	9.64617	-0.0775695	0.672218	0.99971	0.228238	0.161861	0.699571
ENSMUSG00000027792.11	Bche	butyrylcholinesterase	NM_009738	313.543	16.5435	303.278	75.9641	269.753	54.4926	258.035	34.3475	-0.0460539	0.807352	0.99971	-0.0616294	0.745439	0.950457
ENSMUSG00000060376.7	Bckdha	branched chain ketoacid dehydrogenase E1, alpha polypeptide	NM_007533	584.397	24.871	641.3	22.5912	844.507	40.6994	965.32	115.706	0.134294	0.208852	0.99971	0.19195	0.0612076	0.621455
ENSMUSG00000032263.14	Bckdhb	branched chain ketoacid dehydrogenase E1, beta polypeptide	NM_001305935	427.51	44.2755	412.277	15.8912	528.67	14.2576	571.208	120.174	-0.0501928	0.725264	0.99971	0.116585	0.402038	0.840763
ENSMUSG00000030802.14	Bckdk	branched chain ketoacid dehydrogenase kinase	NM_009739	648.326	49.4561	715.374	54.6476	830.779	53.0987	878.296	69.6909	0.144247	0.177036	0.99971	0.0812885	0.434895	0.853521
ENSMUSG00000028191.11	Bcl10	B cell leukemia/lymphoma 10	NM_009740	265.979	7.57642	278.989	21.7358	331.539	29.6068	351.232	68.734	0.0710625	0.634795	0.99971	0.0905782	0.531367	0.889006
ENSMUSG00000000861.15	Bcl11a	B cell CLL/lymphoma 11A (zinc finger protein)	NM_001159289	1899.76	40.584	1949.58	71.3929	362.181	46.8471	360.946	60.5681	0.0376904	0.739327	0.99971	0.00278705	0.982283	0.997838
ENSMUSG00000048251.15	Bcl11b	B cell leukemia/lymphoma 11B	NM_001079883	2876.27	81.1918	2675.08	294.412	131.469	18.3154	105.005	16.4203	-0.104124	0.34831	0.99971	-0.322524	0.0341524	0.596234
ENSMUSG00000057329.7	Bcl2	B cell leukemia/lymphoma 2	NM_009741	724.097	80.9415	657.56	16.2069	530.514	36.4245	438.442	57.0845	-0.141054	0.232267	0.99971	-0.273627	0.0237047	0.580872
ENSMUSG00000007659.18	Bcl2l1	BCL2-like 1	NM_001289716	2162.34	303.787	2427.31	377.701	2723.59	273.011	2903.84	57.1043	0.165715	0.207163	0.99971	0.0925052	0.479267	0.872223
ENSMUSG00000027381.16	Bcl2l11	BCL2-like 11 (apoptosis facilitator)	NM_001284410	162.988	19.1693	162.26	14.4953	276.117	35.5304	283.455	33.217	-0.000398248	0.998035	0.99971	0.035591	0.810243	0.963535
ENSMUSG00000003190.12	Bcl2l12	BCL2-like 12 (proline rich)	NM_029410	30.6736	3.49714	33.5134	2.31567	31.5127	7.2849	31.6009	4.97212	0.125358	0.686941	0.99971	0.0264433	0.931071	0.98689
ENSMUSG00000009112.4	Bcl2l13	BCL2-like 13 (apoptosis facilitator)	NM_153516	1436.11	55.7634	1417.99	68.3458	1507.36	40.6381	1343.67	163.146	-0.0183473	0.850276	0.99971	-0.168252	0.0822301	0.632769
ENSMUSG00000044165.12	Bcl2l15	BCLl2-like 15	NM_001142959	19.9201	2.5182	18.0845	1.65308	1199.41	89.2403	1152.85	145.61	-0.12374	0.680925	0.99971	-0.0558631	0.651105	0.925034
ENSMUSG00000089682.10	Bcl2l2	BCL2-like 2	NM_007537	3341.03	90.6341	3665.87	161.41	3373.79	160.053	3415.46	93.6781	0.133228	0.0523049	0.99971	0.0178952	0.793854	0.959996
ENSMUSG00000022508.5	Bcl6	B cell leukemia/lymphoma 6	NM_001348026	665.889	146.584	753.255	177.286	1569.13	657.305	1778.76	595.074	0.177329	0.651412	0.99971	0.180497	0.644246	0.923814
ENSMUSG00000000317.11	Bcl6b	B cell CLL/lymphoma 6, member B	NM_007528	51.6767	19.6251	45.941	20.9452	50.1934	16.6057	58.0032	18.3014	-0.15574	0.679885	0.99971	0.218347	0.555536	0.898751
ENSMUSG00000029438.9	Bcl7a	B cell CLL/lymphoma 7A	NM_029850	2122.66	66.1723	2183.7	121.983	1670	126.684	1607.71	45.0224	0.0417349	0.608049	0.99971	-0.055694	0.498231	0.878439
ENSMUSG00000029681.12	Bcl7b	B cell CLL/lymphoma 7B	NM_009745	691.259	38.3372	712.62	33.5823	1053.71	37.2681	1107.41	164.45	0.0430798	0.704553	0.99971	0.0731731	0.505373	0.880531
ENSMUSG00000030814.17	Bcl7c	B cell CLL/lymphoma 7C	NM_001347652	315.943	24.8651	300.946	33.149	735.494	43.759	681.67	56.973	-0.0676895	0.586164	0.99971	-0.109725	0.329144	0.812857
ENSMUSG00000038256.15	Bcl9	B cell CLL/lymphoma 9	NM_029933	1320.87	17.5816	1321.2	42.1867	1157.33	91.8774	1120.09	33.1351	0.000902899	0.991116	0.99971	-0.0474194	0.560836	0.90008
ENSMUSG00000063382.6	Bcl9l	B cell CLL/lymphoma 9-like	NM_001357490	987.051	53.5959	937.668	53.1776	1264.61	177.002	1215.53	202.462	-0.0733927	0.586767	0.99971	-0.0599567	0.653167	0.92576
ENSMUSG00000037608.16	Bclaf1	BCL2-associated transcription factor 1	NM_001025392	5301.63	96.7246	5040.54	185.28	6383.13	182.578	5560.61	728.462	-0.0728463	0.4246	0.99971	-0.198894	0.0287178	0.59233
ENSMUSG00000044150.12	Bclaf3	Bclaf1 and Thrap3 family member 3	NM_001033472	326.866	6.58227	335.148	14.2435	327.941	39.2578	271.166	62.2463	0.036061	0.814099	0.99971	-0.270841	0.0781232	0.626843
ENSMUSG00000032066.9	Bco2	beta-carotene oxygenase 2	NM_001359610	80.4869	11.3263	89.7502	13.7775	26.0324	1.33544	33.7412	4.32225	0.153845	0.494597	0.99971	0.387006	0.166177	0.702281
ENSMUSG00000040363.15	Bcor	BCL6 interacting corepressor	NM_001168321	769.678	79.172	696.558	30.9212	649.784	82.7709	587.569	38.4495	-0.14538	0.214558	0.99971	-0.145512	0.21723	0.744789
ENSMUSG00000036959.15	Bcorl1	BCL6 co-repressor-like 1	NM_178782	566.472	70.8352	535.479	55.769	528.618	100.401	510.908	20.7771	-0.0786092	0.589336	0.99971	-0.0515181	0.723091	0.945191
ENSMUSG00000009681.10	Bcr	breakpoint cluster region	NM_001081412	3378.27	151.266	3252.47	97.5623	1751.51	53.6372	1717.72	196.059	-0.0551578	0.531454	0.99971	-0.0304093	0.73548	0.948898
ENSMUSG00000026172.12	Bcs1l	BCS1-like (yeast)	NM_001305652	334.006	33.0016	363.788	35.5857	270.297	24.7264	275.279	18.5072	0.123862	0.338513	0.99971	0.0292774	0.824527	0.965557
ENSMUSG00000046598.15	Bdh1	3-hydroxybutyrate dehydrogenase, type 1	NM_001122683	1389.66	114.575	1426.92	66.1626	1977.97	132.901	2036.99	246.957	0.0392809	0.715214	0.99971	0.0432462	0.683098	0.934833
ENSMUSG00000028167.15	Bdh2	3-hydroxybutyrate dehydrogenase, type 2	NM_001172055	24.7833	8.12152	30.3932	9.04986	27.441	4.43897	32.4109	3.83438	0.285551	0.419427	0.99971	0.253288	0.458423	0.864309
ENSMUSG00000021070.6	Bdkrb2	bradykinin receptor, beta 2	NM_009747	22.2542	0.507786	22.0983	4.45195	12.9558	4.70252	19.1129	10.4963	-0.00807947	0.984903	0.99971	0.542655	0.228468	0.754316
ENSMUSG00000048482.14	Bdnf	brain derived neurotrophic factor	NM_001048139	652.548	102.643	629.19	103.286	374.929	54.7096	354.144	66.2322	-0.0551259	0.745823	0.99971	-0.0791759	0.649314	0.924906
ENSMUSG00000049658.13	Bdp1	B double prime 1, subunit of RNA polymerase III transcription initiation factor IIIB	NM_001081061	1614.8	103.787	1390.05	24.9442	1998.47	219.609	1603.72	403.504	-0.216578	0.154587	0.99971	-0.31881	0.0352735	0.596234
ENSMUSG00000031872.14	Bean1	brain expressed, associated with Nedd4, 1	NM_001141922	264.117	6.23269	277.108	25.362	241.018	16.2685	266.482	32.2035	0.0673474	0.610785	0.99971	0.145268	0.270525	0.781894
ENSMUSG00000035086.13	Becn1	beclin 1, autophagy related	NM_001359819	2648.84	34.7161	2808.51	59.0228	2170.29	102.078	2171.64	148.411	0.0841734	0.253285	0.99971	0.00241892	0.974003	0.994726
ENSMUSG00000040867.12	Begain	brain-enriched guanylate kinase-associated	NM_001163175	1980.09	123.959	1757.83	75.1228	431.785	9.62676	531.106	65.7354	-0.171094	0.0732438	0.99971	0.296262	0.00496721	0.481937
ENSMUSG00000038214.15	Bend3	BEN domain containing 3	NM_001359600	171.345	27.3793	170.622	32.5773	128.093	11.7191	121.777	6.65884	0.00280222	0.987498	0.99971	-0.0664834	0.719038	0.943465
ENSMUSG00000092060.4	Bend4	BEN domain containing 4	NM_001164806	392.855	27.0699	348.568	15.0571	157.775	17.4125	162.899	19.2114	-0.173981	0.167474	0.99971	0.0335581	0.813623	0.964115
ENSMUSG00000028545.13	Bend5	BEN domain containing 5	NM_026279	166.387	23.1418	181.747	19.8569	31.9632	4.39473	32.9029	11.0245	0.123714	0.530958	0.99971	0.0693139	0.794566	0.960379
ENSMUSG00000042182.16	Bend6	BEN domain containing 6	NM_001310484	3637.76	246.829	3716.23	17.8557	6032.27	182.792	5832.58	765.625	0.0306249	0.750831	0.99971	-0.0478596	0.616476	0.916799
ENSMUSG00000048186.14	Bend7	BEN domain containing 7	NM_001190400	103.976	22.9322	93.0237	11.1751	73.0653	7.30472	69.43	19.4228	-0.15333	0.506013	0.99971	-0.0653575	0.784388	0.95841
ENSMUSG00000037418.6	Best1	bestrophin 1	NM_011913	23.7438	3.09427	21.5868	9.83712	5.77023	1.68091	12.1094	1.83074	-0.154131	0.719683	0.99971	1.04747	0.0494228	0.606483		1
ENSMUSG00000020169.4	Best3	bestrophin 3	NM_001007583	19.3779	5.88616	10.995	2.83791	5.452	2.33564	6.84136	4.52701	-0.812969	0.146841	0.99971	0.298743	0.650034	0.924906
ENSMUSG00000032757.6	Bet1	Bet1 golgi vesicular membrane trafficking protein	NM_009748	542.598	29.2181	549.919	2.11902	622.964	39.7353	620.036	136.612	0.0188322	0.892569	0.99971	-0.00100138	0.994193	0.999491
ENSMUSG00000025484.9	Bet1l	Bet1 golgi vesicular membrane trafficking protein like	NM_018742	300.916	11.6681	358.119	14.5327	276.364	33.9902	314.67	95.8242	0.250364	0.161162	0.99971	0.19521	0.274988	0.784077
ENSMUSG00000050071.8	Bex1	brain expressed X-linked 1	NM_009052	418.418	32.9365	434.67	9.05554	396.776	47.6924	418.742	101.829	0.0560171	0.723569	0.99971	0.0841609	0.594067	0.911393
ENSMUSG00000042750.7	Bex2	brain expressed X-linked 2	NM_009749	2602.36	36.937	2861.55	52.974	1896.33	155.247	2071.49	457.884	0.137008	0.297463	0.99971	0.128546	0.330231	0.81336
ENSMUSG00000046432.12	Bex3	brain expressed X-linked 3	NM_001110233	2009.87	58.491	2235.3	190.645	1594.6	143.105	1913.11	342.099	0.153131	0.225916	0.99971	0.263549	0.0375947	0.598608
ENSMUSG00000047844.3	Bex4	brain expressed X-linked 4	NM_001359569	54.2223	8.42104	55.5982	4.95704	59.7227	10.5315	58.7452	15.77	0.0273969	0.916876	0.99971	-0.00136175	0.995734	0.999491
ENSMUSG00000022684.15	Bfar	bifunctional apoptosis regulator	NM_001177552	893.567	11.1285	916.665	43.3774	1054.38	55.6281	1129.13	218.219	0.0364511	0.767381	0.99971	0.101527	0.403951	0.840763
ENSMUSG00000027420.13	Bfsp1	beaded filament structural protein 1, in lens-CP94	NM_001291061	21.0237	7.26472	25.2215	10.2129	11.5576	4.08068	13.7373	2.22521	0.276835	0.534677	0.99971	0.267475	0.585622	0.909534
ENSMUSG00000032556.11	Bfsp2	beaded filament structural protein 2, phakinin	NM_001002896	142.895	16.8449	159.784	2.29754	107.347	2.27685	130.299	22.0102	0.162127	0.327545	0.99971	0.289931	0.0883649	0.642926
ENSMUSG00000074489.9	Bglap3	bone gamma-carboxyglutamate protein 3	NM_001305448	14.1594	2.9042	13.6801	1.47321	0.897706	0.121876	1.65185	0.396376	-0.0394561	0.941592	0.99971	0.915632	0.421674	0.847582
ENSMUSG00000031375.17	Bgn	biglycan	NM_007542	380.803	29.9571	420.885	28.2382	410.338	64.6676	456.487	18.0457	0.142696	0.277313	0.99971	0.156016	0.227236	0.752846
ENSMUSG00000044243.3	Bhlha9	basic helix-loop-helix family, member a9	NM_177182	20.5374	5.87918	21.8141	1.13675	50.1071	6.43344	45.4584	5.21303	0.107883	0.752189	0.99971	-0.138326	0.615101	0.916056
ENSMUSG00000072964.14	Bhlhb9	basic helix-loop-helix domain containing, class B9	NM_001098222	2276.14	133.346	2137.3	16.473	1595.07	97.5018	1443.92	137.951	-0.0908658	0.309241	0.99971	-0.141009	0.119661	0.671964
ENSMUSG00000025128.7	Bhlhe22	basic helix-loop-helix family, member e22	NM_021560	1046.07	80.645	1093.3	34.7685	1718.72	288.411	1692.82	243.925	0.0633486	0.639064	0.99971	-0.0205281	0.877258	0.976813
ENSMUSG00000030103.11	Bhlhe40	basic helix-loop-helix family, member e40	NM_011498	2000.11	50.3745	2082.13	233.486	1883.54	214.621	1950.29	90.1256	0.0584307	0.577888	0.99971	0.0498767	0.634519	0.921157
ENSMUSG00000030256.11	Bhlhe41	basic helix-loop-helix family, member e41	NM_001271768	931.741	30.5577	960.048	50.2799	1157.31	104.719	1252.98	99.2618	0.0441946	0.654621	0.99971	0.115043	0.233571	0.759928
ENSMUSG00000014329.14	Bicc1	BicC family RNA binding protein 1	NM_001347189	244.644	4.94265	229.315	16.0872	157.189	8.39034	189.682	15.0258	-0.0914126	0.479827	0.99971	0.271761	0.0445835	0.603688
ENSMUSG00000003452.15	Bicd1	BICD cargo adaptor 1	NM_001112796	2453.96	89.7629	2110.56	155.753	3047.68	332.554	2304.54	473.453	-0.217535	0.101825	0.99971	-0.403088	0.00234719	0.453634
ENSMUSG00000037933.16	Bicd2	BICD cargo adaptor 2	NM_001039179	2508.59	70.1179	2288.75	78.4602	2517.28	301.647	2353.85	459.509	-0.132511	0.314539	0.99971	-0.0981536	0.455563	0.86376
ENSMUSG00000041609.16	Bicdl1	BICD family like cargo adaptor 1	NM_001080808	1027.03	31.8799	1047.45	15.6787	963.895	39.2324	1001.1	76.2024	0.0283148	0.734994	0.99971	0.0513989	0.537621	0.89235
ENSMUSG00000070808.4	Bicra	BRD4 interacting chromatin remodeling complex associated protein	NM_001081418	450.383	10.9049	431.993	23.3368	616.195	113.702	557.614	106.062	-0.0593985	0.707265	0.99971	-0.149512	0.334643	0.816593
ENSMUSG00000036568.7	Bicral	BRD4 interacting chromatin remodeling complex associated protein like	NM_001100452	1772.52	66.1059	1689.5	58.5512	1896.94	229.074	1679.71	253.976	-0.069518	0.562411	0.99971	-0.177618	0.13768	0.685022
ENSMUSG00000004446.12	Bid	BH3 interacting domain death agonist	NM_007544	209.871	32.2446	209.172	20.0584	65.8179	5.75748	62.0924	14.1381	0.000648361	0.997049	0.99971	-0.0914731	0.665328	0.927968
ENSMUSG00000024381.16	Bin1	bridging integrator 1	NM_001083334	4940.7	21.8027	4701.89	75.058	5007.26	225.621	5187.11	259.569	-0.0714342	0.27336	0.99971	0.0505632	0.435998	0.853521
ENSMUSG00000098112.7	Bin2	bridging integrator 2	NM_001270537	95.3795	33.6858	92.0357	21.3932	32.6714	4.57461	22.234	4.87871	-0.0387371	0.888609	0.99971	-0.532895	0.110271	0.665232
ENSMUSG00000022089.9	Bin3	bridging integrator 3	NM_001360404	202.729	17.5677	217.361	29.5987	149.944	21.3596	169.499	8.62692	0.10067	0.51977	0.99971	0.180691	0.261194	0.776999
ENSMUSG00000057367.12	Birc2	baculoviral IAP repeat-containing 2	NM_001291503	1109.14	50.0109	1081.99	36.9963	1512.06	66.8525	1400.19	173.766	-0.0359475	0.717665	0.99971	-0.110235	0.257496	0.773552
ENSMUSG00000032000.17	Birc3	baculoviral IAP repeat-containing 3	NM_007464	48.1092	1.43444	48.3111	6.74139	43.143	8.4661	46.7808	3.66319	0.0076954	0.976041	0.99971	0.101441	0.690771	0.935984
ENSMUSG00000017716.15	Birc5	baculoviral IAP repeat-containing 5	NM_001012272	32.0379	2.55549	27.2963	5.86468	9.79683	3.92657	10.3699	4.96648	-0.230998	0.554384	0.99971	0.0350356	0.942674	0.989236
ENSMUSG00000024073.16	Birc6	baculoviral IAP repeat-containing 6	NM_007566	4266.79	166.185	4086.03	325.402	5872.6	734.65	4717.2	1463.79	-0.0624871	0.726435	0.99971	-0.31659	0.0758736	0.626119
ENSMUSG00000041684.11	Bivm	basic, immunoglobulin-like variable motif containing	NM_001357046	697.899	4.58008	711.034	23.3265	711.644	47.3919	610.791	74.4295	0.0273164	0.792831	0.99971	-0.216903	0.036775	0.597332
ENSMUSG00000067787.10	Blcap	bladder cancer associated protein	NM_001355426	1654.66	54.6202	1692.26	65.1564	1774.74	133.015	1855.08	316.174	0.0325692	0.7787	0.99971	0.0649482	0.573292	0.904687
ENSMUSG00000030528.12	Blm	Bloom syndrome, RecQ like helicase	NM_001042527	140.8	9.88003	133.335	29.4004	234.726	42.1498	224.647	25.1562	-0.0715105	0.711136	0.99971	-0.0653906	0.716865	0.942501
ENSMUSG00000020840.10	Blmh	bleomycin hydrolase	NM_178645	1515.03	52.9883	1590.18	27.6459	1620.45	100.36	1695.11	246.738	0.0694944	0.503659	0.99971	0.06731	0.514557	0.884046
ENSMUSG00000061132.13	Blnk	B cell linker	NM_001365054	121.096	20.4047	140.76	34.55	12.4542	1.11239	17.017	5.97127	0.209132	0.391814	0.99971	0.457661	0.220418	0.746999
ENSMUSG00000090247.7	Bloc1s1	biogenesis of lysosomal organelles complex-1, subunit 1	NM_015740	249.334	35.4881	262.136	32.4903	392.137	37.0624	471.813	155.972	0.0726947	0.733873	0.99971	0.266564	0.199276	0.732583
ENSMUSG00000057506.5	Bloc1s2	biogenesis of lysosomal organelles complex-1, subunit 2	NM_028607	105.422	5.27551	120.56	7.67437	104.573	3.37797	112.397	29.9963	0.196816	0.317245	0.99971	0.11353	0.560199	0.90008
ENSMUSG00000057667.7	Bloc1s3	biogenesis of lysosomal organelles complex-1, subunit 3	NM_177692	182.081	17.0538	183.069	6.39479	176.706	1.387	199.053	18.6812	0.00626806	0.964523	0.99971	0.178409	0.195188	0.729179
ENSMUSG00000060708.4	Bloc1s4	biogenesis of lysosomal organelles complex-1, subunit 4, cappuccino	NM_133724	153.351	16.0832	154.403	5.06705	171.183	11.7912	233.526	57.9403	0.0116204	0.949684	0.99971	0.451811	0.0104433	0.532849
ENSMUSG00000038982.10	Bloc1s5	biogenesis of lysosomal organelles complex-1, subunit 5, muted	NM_139063	325.179	37.2006	347.347	18.0022	400.318	43.133	441.235	50.9997	0.0983946	0.46685	0.99971	0.145655	0.26561	0.779979
ENSMUSG00000005804.14	Bloc1s6	biogenesis of lysosomal organelles complex-1, subunit 6, pallidin	NM_019788	723.348	26.1653	748.262	23.0925	396.465	17.4731	420.915	44.7268	0.0496215	0.610486	0.99971	0.0932557	0.368648	0.827517
ENSMUSG00000001999.15	Blvra	biliverdin reductase A	NM_026678	295.451	11.3572	321.952	29.6952	384.462	24.8197	410.641	40.7399	0.123375	0.322006	0.99971	0.0997462	0.401611	0.840763
ENSMUSG00000040466.16	Blvrb	biliverdin reductase B (flavin reductase (NADPH))	NM_001290525	111.955	8.84047	116.454	18.0368	156.977	26.3843	211.017	58.1713	0.0591725	0.792981	0.99971	0.42877	0.0443412	0.603688
ENSMUSG00000026577.13	Blzf1	basic leucine zipper nuclear factor 1	NM_001160208	687.634	21.3852	725.178	17.1148	773.264	91.2467	710.932	120.169	0.0771818	0.546158	0.99971	-0.116648	0.357908	0.825559
ENSMUSG00000040093.15	Bmf	BCL2 modifying factor	NM_001311140	136.297	15.5675	151.326	12.2484	453.929	24.4276	442.122	96.7102	0.157736	0.368689	0.99971	-0.0415787	0.786759	0.958963
ENSMUSG00000026739.13	Bmi1	Bmi1 polycomb ring finger oncogene	NM_007552	1015.91	31.345	963.364	45.5939	1284.78	27.5993	1171.33	266.278	-0.0762451	0.567305	0.99971	-0.13034	0.322954	0.808923
ENSMUSG00000022098.10	Bmp1	bone morphogenetic protein 1	NM_001360021	1281.47	126.512	1221.67	95.5755	4178.16	771.296	4206.72	487.724	-0.0685523	0.626663	0.99971	0.00915819	0.947051	0.990084
ENSMUSG00000027358.6	Bmp2	bone morphogenetic protein 2	NM_007553	126.018	14.8489	124.423	5.89767	34.2542	12.2349	42.9277	13.6006	-0.0202653	0.931381	0.99971	0.33421	0.231121	0.757374
ENSMUSG00000034663.13	Bmp2k	BMP2 inducible kinase	NM_080708	509.375	12.9479	474.918	60.0182	407.673	24.254	432.081	59.9673	-0.0994415	0.433136	0.99971	0.0885485	0.488128	0.874782
ENSMUSG00000029335.5	Bmp3	bone morphogenetic protein 3	NM_001310677	654.381	68.8371	672.596	102.125	14.5578	4.29114	13.5704	2.13398	0.0418871	0.776848	0.99971	-0.0530356	0.875169	0.976694
ENSMUSG00000021835.15	Bmp4	bone morphogenetic protein 4	NM_001316360	94.9418	12.4186	113.473	2.59057	69.4048	5.15217	77.9669	8.5084	0.249476	0.177321	0.99971	0.160617	0.411414	0.842365
ENSMUSG00000032179.7	Bmp5	bone morphogenetic protein 5	NM_007555	90.5135	14.3389	90.1632	16.7554	574.879	35.3786	458.024	79.1903	0.0012418	0.994877	0.99971	-0.324522	0.0362037	0.597316
ENSMUSG00000039004.6	Bmp6	bone morphogenetic protein 6	NM_007556	214.787	19.8096	194.995	25.4433	200.138	23.3878	256.832	18.46	-0.133706	0.376904	0.99971	0.36307	0.0136668	0.537229
ENSMUSG00000008999.7	Bmp7	bone morphogenetic protein 7	NM_007557	209.233	26.8022	238.073	17.0543	149.255	21.8944	180.59	26.606	0.187537	0.247565	0.99971	0.269538	0.106549	0.660466
ENSMUSG00000031963.8	Bmper	BMP-binding endothelial regulator	NM_028472	268.437	25.9887	247.479	34.8144	75.0531	5.15722	80.4483	9.46362	-0.119866	0.439456	0.99971	0.0987642	0.600134	0.912964
ENSMUSG00000021796.15	Bmpr1a	bone morphogenetic protein receptor, type 1A	NM_009758	2075.72	123.22	1962.16	136.752	2514.14	156.544	2198.25	155.755	-0.081522	0.37233	0.99971	-0.193484	0.0326523	0.596234
ENSMUSG00000052430.15	Bmpr1b	bone morphogenetic protein receptor, type 1B	NM_001277216	705.048	38.4075	688.33	65.7039	600.057	26.2639	518.566	81.7041	-0.0338734	0.779173	0.99971	-0.207809	0.0888549	0.643703
ENSMUSG00000067336.6	Bmpr2	bone morphogenetic protein receptor, type II (serine/threonine kinase)	NM_007561	7663.44	179.878	7119.64	743.258	5300.67	389.091	4491.32	814.412	-0.10615	0.382848	0.99971	-0.239041	0.05001	0.606483
ENSMUSG00000030138.8	Bms1	BMS1, ribosome biogenesis factor	NM_194339	1193.45	52.1325	1146.79	25.2233	1448.56	76.7686	1367.18	115.613	-0.0576228	0.517635	0.99971	-0.0855052	0.327996	0.812244
ENSMUSG00000042742.7	Bmt2	base methyltransferase of 25S rRNA 2	NM_175312	1161.34	46.4185	1176.18	78.1701	1156.19	55.5081	1025	224.894	0.0181185	0.894049	0.99971	-0.171017	0.208586	0.739562
ENSMUSG00000031377.11	Bmx	BMX non-receptor tyrosine kinase	NM_009759	44.1781	1.50507	31.3206	7.64719	41.3781	7.98499	34.3922	7.40549	-0.497366	0.0984868	0.99971	-0.243358	0.408395	0.841612
ENSMUSG00000049086.8	Bmyc	brain expressed myelocytomatosis oncogene	NM_023326	595.42	75.2214	460.652	130.162	457.753	49.9778	540.413	174.751	-0.368205	0.0944909	0.99971	0.240694	0.273823	0.783814
ENSMUSG00000028487.18	Bnc2	basonuclin 2	NM_172870	16.1129	5.86873	14.8359	8.545	11.5275	3.39245	15.0688	7.85868	-0.111326	0.839799	0.99971	0.382016	0.4938	0.87598
ENSMUSG00000024191.15	Bnip1	BCL2/adenovirus E1B interacting protein 1	NM_172149	358.782	32.7236	403.394	38.7383	307.355	16.2586	349.401	26.4031	0.165316	0.175886	0.99971	0.186239	0.130093	0.678005
ENSMUSG00000011958.17	Bnip2	BCL2/adenovirus E1B interacting protein 2	NM_001008238	840.799	17.2331	807.604	73.5152	1184.27	28.1147	1109.75	34.5889	-0.0584697	0.507732	0.99971	-0.0924832	0.275644	0.784133
ENSMUSG00000078566.8	Bnip3	BCL2/adenovirus E1B interacting protein 3	NM_009760	1049.95	11.8774	1034.43	80.1711	741.586	70.034	711.573	155.925	-0.0211273	0.880345	0.99971	-0.0556343	0.695066	0.937356
ENSMUSG00000022051.15	Bnip3l	BCL2/adenovirus E1B interacting protein 3-like	NM_009761	2318.06	74.3471	2427.47	99.6327	2148.25	203.712	2159.61	418.818	0.0664489	0.601086	0.99971	0.00929137	0.941732	0.989236
ENSMUSG00000028115.16	Bnipl	BCL2/adenovirus E1B 19kD interacting protein like	NM_001168356	7.72142	3.29821	3.66309	3.65935	26.7668	4.61943	27.6907	9.21949	-1.04573	0.114578	0.99971	0.0663791	0.881864	0.978487
ENSMUSG00000022687.12	Boc	biregional cell adhesion molecule-related/down-regulated by oncogenes (Cdon) binding protein	NM_172506	370.212	46.2909	396.46	58.3283	2007.1	80.1658	1874.68	249.075	0.103823	0.452104	0.99971	-0.0998134	0.429382	0.851944
ENSMUSG00000044502.16	Bod1	biorientation of chromosomes in cell division 1	NM_001024919	1016.25	34.5176	1091.02	16.1298	813.426	37.0177	924.914	114.146	0.101564	0.300526	0.99971	0.188191	0.0569846	0.609339
ENSMUSG00000061755.10	Bod1l	biorientation of chromosomes in cell division 1-like	NM_001081422	2990.19	96.1743	2750.21	116.986	3516.71	300.622	2995.5	869.361	-0.120772	0.462613	0.99971	-0.232391	0.156828	0.695941
ENSMUSG00000026278.14	Bok	BCL2-related ovarian killer	NM_016778	444.912	9.69774	449.687	46.8835	137.602	9.81499	169.38	71.3066	0.0158137	0.938513	0.99971	0.310366	0.154329	0.695318
ENSMUSG00000015943.11	Bola1	bolA-like 1 (E. coli)	NM_026975	98.9134	17.5101	100.723	25.2185	108.964	3.07022	150.359	60.8922	0.0337654	0.904889	0.99971	0.465621	0.0906322	0.643703
ENSMUSG00000047721.8	Bola2	bolA-like 2 (E. coli)	NM_175103	283.608	6.70512	328.129	26.7346	253.459	22.9752	320.61	56.8106	0.210237	0.147116	0.99971	0.341393	0.018226	0.553944
ENSMUSG00000045160.14	Bola3	bolA-like 3 (E. coli)	NM_001363772	271.675	8.78632	279.956	14.9848	432.282	28.8959	467.008	79.361	0.0429484	0.756466	0.99971	0.116401	0.370078	0.828183
ENSMUSG00000022557.11	Bop1	block of proliferation 1	NM_013481	858.336	22.7573	922.995	30.74	873.768	50.4219	943.781	142.17	0.104631	0.346244	0.99971	0.109661	0.320212	0.807883
ENSMUSG00000022070.7	Bora	bora, aurora kinase A activator	NM_175265	72.055	14.9996	70.744	8.35104	104.796	15.2738	116.957	24.5812	-0.0171502	0.942056	0.99971	0.157344	0.469224	0.869104
ENSMUSG00000042992.15	Borcs5	BLOC-1 related complex subunit 5	NM_001170479	475.217	33.2408	535.44	11.7249	383.383	16.8753	405.186	76.6996	0.173575	0.17815	0.99971	0.0871441	0.505095	0.880502
ENSMUSG00000045176.3	Borcs6	BLOC-1 related complex subunit 6	NM_028005	346.543	41.274	304.51	43.3855	270.17	23.6049	362.56	125.149	-0.184033	0.370321	0.99971	0.429195	0.0362161	0.597316
ENSMUSG00000062376.7	Borcs7	BLOC-1 related complex subunit 7	NM_025563	517.954	22.3204	556.58	9.9985	452.59	12.303	473.863	12.0122	0.103086	0.256748	0.99971	0.0690831	0.451562	0.862045
ENSMUSG00000002345.18	Borcs8	BLOC-1 related complex subunit 8	NM_001145552	297.107	22.1257	316.461	22.5947	292.945	17.9749	345.419	52.7069	0.0897484	0.506377	0.99971	0.234464	0.0778946	0.626803
ENSMUSG00000038871.5	Bpgm	2,3-bisphosphoglycerate mutase	NM_001363708	1467.63	87.2269	1515.49	36.3139	1548.91	225.244	1580.86	258.308	0.0467183	0.716367	0.99971	0.0316334	0.804967	0.962443
ENSMUSG00000038286.11	Bphl	biphenyl hydrolase-like (serine hydrolase, breast epithelial mucin-associated antigen)	NM_026512	416.631	39.8595	440.083	27.8311	522.061	27.7589	576.69	77.2631	0.0802179	0.520896	0.99971	0.146542	0.225772	0.752383
ENSMUSG00000026617.16	Bpnt1	bisphosphate 3'-nucleotidase 1	NM_001347210	1562.29	97.4045	1458.69	44.5415	1871.84	42.2487	1849.59	169.833	-0.0995852	0.257147	0.99971	-0.0156545	0.856351	0.973386
ENSMUSG00000040481.17	Bptf	bromodomain PHD finger transcription factor	NM_001080832	3350.63	96.8166	3103.52	49.4422	4553.95	509.566	3912.8	882.577	-0.110569	0.433106	0.99971	-0.219792	0.117959	0.670973
ENSMUSG00000002413.15	Braf	Braf transforming gene	NM_139294	4947.99	57.0415	4594.45	171.445	4600.17	349.72	3775.27	766.953	-0.106962	0.389585	0.99971	-0.28573	0.0216274	0.571036
ENSMUSG00000029458.14	Brap	BRCA1 associated protein	NM_001289543	1512.79	84.6822	1576.87	44.5723	1389.1	57.0229	1411.94	195.098	0.0591046	0.564551	0.99971	0.0206658	0.84045	0.969038
ENSMUSG00000000148.17	Brat1	BRCA1-associated ATM activator 1	NM_001276287	500.176	39.9198	486.191	32.1748	500.899	15.8775	491.206	38.8131	-0.0393735	0.714335	0.99971	-0.0317677	0.765195	0.955551
ENSMUSG00000017146.12	Brca1	breast cancer 1, early onset	NM_009764	75.4051	5.3688	77.1539	3.5829	52.9815	5.80399	50.1974	12.5606	0.0345394	0.875755	0.99971	-0.0518007	0.825774	0.965557
ENSMUSG00000041147.10	Brca2	breast cancer 2, early onset	NM_001081001	144.054	16.7686	143.727	7.66949	201.993	28.9151	167.636	36.5486	0.0018384	0.992245	0.99971	-0.27823	0.125668	0.674401
ENSMUSG00000031201.17	Brcc3	BRCA1/BRCA2-containing complex, subunit 3	NM_001166457	994.935	49.245	1046.07	32.4162	1171.4	69.9202	1087.51	216.827	0.0721731	0.572607	0.99971	-0.104894	0.408741	0.841851
ENSMUSG00000022387.17	Brd1	bromodomain containing 1	NM_001033274	1375.13	81.6578	1336.67	45.58	1765.66	90.7034	1670.6	65.5521	-0.0411399	0.611538	0.99971	-0.0796386	0.314482	0.805235
ENSMUSG00000024335.20	Brd2	bromodomain containing 2	NM_001025387	4900.39	294.602	4763.53	224.521	5985.11	229.284	5976.22	440.188	-0.0403716	0.620773	0.99971	-0.00213073	0.979046	0.996675
ENSMUSG00000026918.16	Brd3	bromodomain containing 3	NM_001113573	1361.86	94.368	1332.53	35.2884	1540.98	66.8412	1426.47	69.677	-0.0319585	0.699349	0.99971	-0.112081	0.170029	0.707068
ENSMUSG00000109946.1	Brd3os	bromodomain containing 3, opposite strand	NM_001360790	464.645	34.9481	535.376	16.7898	331.356	22.4065	380.731	54.1351	0.2058	0.0873034	0.99971	0.207066	0.0940894	0.645809
ENSMUSG00000024002.18	Brd4	bromodomain containing 4	NM_001286630	2395.41	124.595	2309.31	20.273	2133.09	361.063	2087.29	284.356	-0.052844	0.674544	0.99971	-0.0329667	0.793449	0.95973
ENSMUSG00000031660.13	Brd7	bromodomain containing 7	NM_012047	1366.85	51.8096	1372.14	76.8029	1808.11	113.374	1726.48	85.8135	0.00412198	0.960954	0.99971	-0.0662261	0.421396	0.847489
ENSMUSG00000003778.14	Brd8	bromodomain containing 8	NM_001289606	1662.4	45.3153	1542.45	62.1259	2451.74	153.435	2330	194.633	-0.108377	0.216005	0.99971	-0.0748707	0.38171	0.832486
ENSMUSG00000057649.6	Brd9	bromodomain containing 9	NM_001024508	1982.32	110.393	2003.33	90.8944	1559.46	122.086	1439.47	180.154	0.015434	0.881796	0.99971	-0.117192	0.262501	0.777331
ENSMUSG00000029279.15	Brdt	bromodomain, testis-specific	NM_001079873	422.864	44.4864	403.835	16.2432	309.065	16.1231	312.726	40.6955	-0.0643343	0.605021	0.99971	0.023856	0.851447	0.972502
ENSMUSG00000011158.8	Brf1	BRF1, RNA polymerase III transcription initiation factor 90 kDa subunit	NM_028193	852.812	66.4313	815.193	50.8151	918.478	11.3931	903.756	121.138	-0.063951	0.562508	0.99971	-0.0265964	0.807528	0.963519
ENSMUSG00000031487.5	Brf2	BRF2, RNA polymerase III transcription initiation factor 50kDa subunit	NM_025686	235.174	37.1269	246.992	20.0555	213.356	10.4607	225.238	11.5547	0.0743132	0.600731	0.99971	0.0792062	0.577171	0.90616
ENSMUSG00000047843.16	Bri3	brain protein I3	NM_001163709	206.352	33.2451	262.91	17.4261	154.975	11.2882	197.209	64.7119	0.352915	0.0756585	0.99971	0.358491	0.0757441	0.626119
ENSMUSG00000037905.13	Bri3bp	Bri3 binding protein	NM_001359486	3676.54	91.1718	3410.73	37.0067	3174.57	108.733	3010.57	156.662	-0.108427	0.0991477	0.99971	-0.0763024	0.247097	0.767699
ENSMUSG00000028351.5	Brinp1	bone morphogenic protein/retinoic acid inducible neural specific 1	NM_019967	5065.98	144.45	5276.72	150.627	3444.17	45.6436	3416.49	262.427	0.059094	0.407325	0.99971	-0.0123917	0.863488	0.974787
ENSMUSG00000004031.13	Brinp2	bone morphogenic protein/retinoic acid inducible neural-specific 2	NM_207583	2586.64	138.365	2663.06	133.684	885.831	99.6399	846.506	178.948	0.0417112	0.75597	0.99971	-0.0693122	0.615144	0.916056
ENSMUSG00000035131.14	Brinp3	bone morphogenetic protein/retinoic acid inducible neural specific 3	NM_001145807	856.798	130.768	882.672	112.055	644.34	18.5458	625.008	43.8188	0.045873	0.718678	0.99971	-0.0444661	0.730391	0.94755
ENSMUSG00000022247.12	Brix1	BRX1, biogenesis of ribosomes	NM_026396	569.219	33.9549	531.538	13.9381	511.49	36.2716	543.741	105.942	-0.0998588	0.45008	0.99971	0.0942594	0.474386	0.870835
ENSMUSG00000033940.8	Brk1	BRICK1, SCAR/WAVE actin-nucleating complex subunit	NM_133937	2505.38	152.423	2911.95	104.354	1489.03	44.8376	1631.68	315.226	0.217209	0.0654244	0.99971	0.133617	0.262398	0.777299
ENSMUSG00000012076.8	Brms1l	breast cancer metastasis-suppressor 1-like	NM_001037756	1557.91	31.2432	1540.59	69.9676	1585.83	52.7818	1538.49	82.0938	-0.0160784	0.831786	0.99971	-0.0422786	0.573688	0.904687
ENSMUSG00000046836.13	Brox	BRO1 domain and CAAX motif containing	NM_001357242	837.653	22.7458	810.631	43.9916	911.487	7.22203	904.916	29.8243	-0.04539	0.575335	0.99971	-0.00899006	0.909606	0.982472
ENSMUSG00000001632.16	Brpf1	bromodomain and PHD finger containing, 1	NM_001282126	711.877	92.518	699.931	17.852	1846.11	156.979	1768.17	253.643	-0.0225382	0.858982	0.99971	-0.0637802	0.599745	0.912964
ENSMUSG00000063952.16	Brpf3	bromodomain and PHD finger containing, 3	NM_001081315	927.537	61.8172	902.689	35.4967	762.283	58.7682	722.672	107.65	-0.0382805	0.742798	0.99971	-0.0818989	0.486081	0.874749
ENSMUSG00000031130.3	Brs3	bombesin-like receptor 3	NM_009766	17.4787	0.888997	14.8755	8.27484	1.65274	2.12185	4.73289	2.06602	-0.247359	0.665004	0.99971	1.63864	0.0656001	0.621455		1
ENSMUSG00000035390.16	Brsk1	BR serine/threonine kinase 1	NM_001003920	6759.38	93.4515	6725.6	287.982	3877.46	106.124	4003.02	236.294	-0.00705855	0.917077	0.99971	0.0464725	0.498732	0.878812
ENSMUSG00000053046.16	Brsk2	BR serine/threonine kinase 2	NM_001009929	3937.06	53.5173	3983.87	122.963	3717.43	330.757	3645.85	438.698	0.0169442	0.862136	0.99971	-0.0292863	0.764019	0.955473
ENSMUSG00000022914.17	Brwd1	bromodomain and WD repeat domain containing 1	NM_001103179	3582.2	167.123	3462.01	152.777	4326.17	288.364	3832.96	472.791	-0.0494931	0.618442	0.99971	-0.17547	0.0761937	0.626119
ENSMUSG00000063663.11	Brwd3	bromodomain and WD repeat domain containing 3	NM_001081477	766.531	64.5259	643.395	54.2638	1144.84	91.9098	865.404	196.02	-0.253621	0.0867827	0.99971	-0.405129	0.00542543	0.481937
ENSMUSG00000071657.12	Bscl2	Berardinelli-Seip congenital lipodystrophy 2 (seipin)	NM_001136064	1062.66	30.9574	1112.39	74.552	1077.97	27.0264	1202.21	148.043	0.0657917	0.51505	0.99971	0.158537	0.113677	0.665761
ENSMUSG00000040859.14	Bsdc1	BSD domain containing 1	NM_133889	1284.13	16.5821	1360.22	71.2814	1265.1	52.519	1272.16	78.6796	0.0821355	0.311858	0.99971	0.00827172	0.918566	0.984283
ENSMUSG00000023175.15	Bsg	basigin	NM_001077184	7925.29	244.671	8083.34	621.167	10118.7	875.14	11970	2218.99	0.0285661	0.817524	0.99971	0.242593	0.0496064	0.606483
ENSMUSG00000032589.14	Bsn	bassoon	NM_007567	10897.2	504.777	10060.8	579.527	9349.84	1598.64	7956.9	3110.52	-0.115206	0.667576	0.99971	-0.232956	0.385215	0.833947
ENSMUSG00000028392.15	Bspry	B-box and SPRY domain containing	NM_138653	10.6394	2.85391	8.63488	5.33323	24.8774	3.31566	28.0641	5.93666	-0.30676	0.54722	0.99971	0.160139	0.685286	0.935634
ENSMUSG00000046718.8	Bst2	bone marrow stromal cell antigen 2	NM_198095	48.7265	5.48847	57.5383	6.97949	50.4893	10.2293	65.0728	3.08209	0.247032	0.315445	0.99971	0.375915	0.112629	0.665675
ENSMUSG00000040565.8	Btaf1	B-TFIID TATA-box binding protein associated factor 1	NM_001080706	1297.44	128.874	1187.73	43.694	1574.39	135.424	1262.22	285.442	-0.128234	0.381613	0.99971	-0.320698	0.0278912	0.59015
ENSMUSG00000025103.8	Btbd1	BTB (POZ) domain containing 1	NM_146193	1740.2	68.5248	1748.99	77.4927	1168	128.743	1150.89	136.754	0.00718334	0.946367	0.99971	-0.0182478	0.866152	0.974972
ENSMUSG00000038187.14	Btbd10	BTB (POZ) domain containing 10	NM_133700	2036.49	67.7734	2083.44	112.791	1410.18	41.1041	1223.53	153.589	0.0325457	0.731677	0.99971	-0.201895	0.036557	0.597332
ENSMUSG00000020042.15	Btbd11	BTB (POZ) domain containing 11	NM_001017525	770.721	46.4387	767.351	49.5945	881.892	54.8282	942.593	16.5485	-0.00745764	0.93545	0.99971	0.0950893	0.289261	0.79119
ENSMUSG00000040298.6	Btbd16	BTB (POZ) domain containing 16	NM_001081038	52.1543	16.3819	53.2164	5.11034	32.6602	10.0152	28.4618	12.4238	0.0192772	0.955328	0.99971	-0.214098	0.560543	0.90008
ENSMUSG00000000202.9	Btbd17	BTB (POZ) domain containing 17	NM_028055	255.263	38.6398	238.967	40.8209	518.889	20.6163	642.649	167.887	-0.0917606	0.635726	0.99971	0.308677	0.09388	0.645809
ENSMUSG00000073771.11	Btbd19	BTB (POZ) domain containing 19	NM_001033187	94.2757	22.118	111.539	5.91278	31.2157	12.134	38.6092	1.77205	0.251341	0.293916	0.99971	0.30332	0.287057	0.79119
ENSMUSG00000003344.14	Btbd2	BTB (POZ) domain containing 2	NM_145361	1220.69	30.0096	1360.82	75.0447	1130.24	56.4634	1252.69	172.052	0.156842	0.131453	0.99971	0.146648	0.1582	0.696529
ENSMUSG00000062098.11	Btbd3	BTB (POZ) domain containing 3	NM_001025431	4252.9	97.1796	3972.93	83.6407	14519.5	523.174	13650	188.347	-0.0986085	0.0902939	0.99971	-0.0891641	0.111029	0.665232
ENSMUSG00000002803.14	Btbd6	BTB (POZ) domain containing 6	NM_001145900	815.082	48.887	920.078	15.9646	721.532	17.1051	768.221	112.133	0.174656	0.107652	0.99971	0.0897016	0.410715	0.842365
ENSMUSG00000041702.7	Btbd7	BTB (POZ) domain containing 7	NM_172806	978.533	13.331	865.88	93.508	1127.3	116.427	972.953	152.627	-0.175681	0.167939	0.99971	-0.213947	0.0901539	0.643703
ENSMUSG00000111375.4	Btbd8	RIKEN cDNA A830010M20 gene	NM_001007574	3352.38	87.2424	3234.33	271.644	1459.26	17.5179	1284.79	108.297	-0.051222	0.553195	0.99971	-0.184319	0.0393524	0.598675
ENSMUSG00000062202.14	Btbd9	BTB (POZ) domain containing 9	NM_027060	1426.11	89.09	1527.49	132.21	936.966	73.4694	938.876	85.0676	0.097862	0.347432	0.99971	-8.08326e-05	0.999393	1
ENSMUSG00000082361.6	Btc	betacellulin, epidermal growth factor family member	NM_007568	16.2649	5.7674	11.0472	2.30529	9.17048	2.4739	4.74771	3.09766	-0.53981	0.307664	0.99971	-0.89218	0.148044	0.689288
ENSMUSG00000021900.10	Btd	biotinidase	NM_025295	177.51	22.5458	200.841	13.2911	267.893	3.05881	287.526	31.1375	0.180962	0.210999	0.99971	0.105057	0.433374	0.853239
ENSMUSG00000021660.14	Btf3	basic transcription factor 3	NM_001170540	492.051	17.7234	529.744	12.2415	516.403	26.3167	601.774	112.922	0.105507	0.415299	0.99971	0.223746	0.0797828	0.628838
ENSMUSG00000028568.16	Btf3l4	basic transcription factor 3-like 4	NM_001356361	513.786	19.5385	555.722	17.4267	557.016	46.0931	555.804	36.7938	0.112233	0.273308	0.99971	0.000857764	0.993213	0.999491
ENSMUSG00000036478.8	Btg1	B cell translocation gene 1, anti-proliferative	NM_007569	440.036	8.98089	411.759	21.1967	2453.99	83.7459	2434.52	688.325	-0.0959765	0.546525	0.99971	-0.0102645	0.945404	0.989665
ENSMUSG00000020423.6	Btg2	B cell translocation gene 2, anti-proliferative	NM_007570	638.199	578.922	779.505	716.603	563.126	144.475	578.859	243.631	0.289195	0.708675	0.99971	0.040087	0.958704	0.992394
ENSMUSG00000022863.15	Btg3	B cell translocation gene 3	NM_001297747	22.3462	1.63815	19.5653	6.7826	4.16643	1.92499	8.36603	2.9961	-0.191601	0.670688	0.99971	1.0457	0.0833959	0.635383		1
ENSMUSG00000031264.13	Btk	Bruton agammaglobulinemia tyrosine kinase	NM_013482	25.5567	5.33333	27.8599	6.63497	12.5819	1.36917	12.4457	4.91422	0.112256	0.766804	0.99971	-0.00116893	0.99788	1
ENSMUSG00000052013.15	Btla	B and T lymphocyte associated	NM_001037719	24.8042	5.12726	24.7128	12.6375	9.11973	0.979005	10.4767	3.8216	-0.0194142	0.965816	0.99971	0.168533	0.751435	0.952788
ENSMUSG00000053216.15	Btn2a2	butyrophilin, subfamily 2, member A2	NM_001289614	31.9125	8.59839	25.3175	6.72414	7.47476	5.80895	5.79957	1.69214	-0.327707	0.459252	0.99971	-0.340523	0.566403	0.90233
ENSMUSG00000025217.15	Btrc	beta-transducin repeat containing protein	NM_001037758	1995.27	43.118	1837.39	86.8409	1602.95	121.679	1505.36	278.093	-0.119215	0.328828	0.99971	-0.0930436	0.447577	0.860245
ENSMUSG00000027379.13	Bub1	BUB1, mitotic checkpoint serine/threonine kinase	NM_001113179	16.5478	3.42409	11.5368	4.546	18.3213	4.10537	10.7381	1.25888	-0.518458	0.266493	0.99971	-0.761382	0.0985407	0.655958		-1
ENSMUSG00000040084.9	Bub1b	BUB1B, mitotic checkpoint serine/threonine kinase	NM_009773	74.7906	14.9366	59.7624	8.21826	98.9991	6.63894	74.535	38.6725	-0.325505	0.27357	0.99971	-0.42824	0.136252	0.684445
ENSMUSG00000066979.6	Bub3	BUB3 mitotic checkpoint protein	NM_001317350	1201.87	33.7183	1273.99	36.8611	1423.22	76.5816	1522.7	174.614	0.0838206	0.382933	0.99971	0.0990819	0.295162	0.793762
ENSMUSG00000032077.5	Bud13	BUD13 homolog	NM_146000	220.223	11.1292	203.267	13.3142	276.919	2.68966	274.181	10.4826	-0.114582	0.358171	0.99971	-0.0125846	0.913779	0.983568
ENSMUSG00000005378.17	Bud23	BUD23, rRNA methyltransferase and ribosome maturation factor	NM_001363324	438.414	3.40876	414.268	50.1205	395.088	19.2709	417.646	29.9205	-0.0838247	0.468171	0.99971	0.0819689	0.475763	0.871403
ENSMUSG00000038722.17	Bud31	BUD31 homolog	NM_001008705	758.566	16.7581	750.045	33.5098	756.517	78.1753	776.601	166.172	-0.0169373	0.901446	0.99971	0.0422656	0.756117	0.95305
ENSMUSG00000071317.4	Bves	blood vessel epicardial substance	NM_024285	58.2343	2.27383	49.7066	11.4462	13.645	4.82563	9.64967	2.39085	-0.221006	0.455228	0.99971	-0.504502	0.23567	0.760587
ENSMUSG00000023988.8	Bysl	bystin-like	NM_016859	481.872	53.916	496.287	7.34172	337.195	7.82594	347.2	50.3014	0.0393532	0.750895	0.99971	0.0434517	0.733488	0.948537
ENSMUSG00000051223.14	Bzw1	basic leucine zipper and W2 domains 1	NM_025824	4214.09	169.981	4194	176.825	3458.49	244.217	3125.1	461.05	-0.00693834	0.947936	0.99971	-0.144856	0.173982	0.710935
ENSMUSG00000020547.5	Bzw2	basic leucine zipper and W2 domains 2	NM_025840	741.973	35.4403	784.203	49.0165	686.836	23.7639	736.529	101.183	0.0816167	0.456321	0.99971	0.104173	0.340951	0.820271
ENSMUSG00000116138.1	C030006K11Rik	RIKEN cDNA C030006K11 gene	NM_145472	221.649	29.5251	194.419	9.88772	288.877	15.2294	329.045	53.8632	-0.183953	0.236781	0.99971	0.189795	0.195426	0.729395
ENSMUSG00000029917.15	C130060K24Rik	RIKEN cDNA C130060K24 gene	NM_175524	34.9364	6.17703	28.2516	1.77482	8.06149	2.54645	3.36382	2.69439	-0.3149	0.399939	0.99971	-1.38005	0.0288605	0.59233		-1
ENSMUSG00000039349.5	C130074G19Rik	RIKEN cDNA C130074G19 gene	NM_178692	1007.58	84.7652	1123.26	114.683	306.008	77.5179	329.599	113.313	0.157402	0.440001	0.99971	0.112719	0.59258	0.911324
ENSMUSG00000000581.8	C1d	C1D nuclear receptor co-repressor	NM_001330649	1150.17	41.3474	1256.61	25.4914	1031.98	120.468	1031.16	224.508	0.127873	0.353146	0.99971	0.00270792	0.984346	0.998376
ENSMUSG00000042460.5	C1galt1	core 1 synthase, glycoprotein-N-acetylgalactosamine 3-beta-galactosyltransferase, 1	NM_052993	989.853	94.486	940.13	136.984	517.599	6.73144	466.847	92.3809	-0.0730214	0.608766	0.99971	-0.145487	0.321911	0.808923
ENSMUSG00000048970.9	C1galt1c1	C1GALT1-specific chaperone 1	NM_021550	499.69	41.7091	513.317	23.755	644.263	94.3294	654.232	96.0357	0.039382	0.774717	0.99971	0.0264476	0.844213	0.970536
ENSMUSG00000036887.5	C1qa	complement component 1, q subcomponent, alpha polypeptide	NM_007572	623.731	18.3917	777.076	45.8235	277.976	47.3152	364.675	72.1185	0.31701	0.0284461	0.99971	0.401923	0.00806003	0.496967
ENSMUSG00000036905.8	C1qb	complement component 1, q subcomponent, beta polypeptide	NM_009777	603.597	42.7536	760.078	63.2553	250.012	25.8208	338.169	30.629	0.331398	0.00418858	0.99971	0.442294	0.000435769	0.283384
ENSMUSG00000018446.8	C1qbp	complement component 1, q subcomponent binding protein	NM_007573	887.283	50.414	938.831	34.5286	827.705	14.0185	994.261	203.454	0.0815608	0.521528	0.99971	0.26653	0.0354666	0.597089
ENSMUSG00000036896.5	C1qc	complement component 1, q subcomponent, C chain	NM_007574	612.898	17.6073	654.64	36.4828	251.019	20.6102	314.735	51.2683	0.0950971	0.427205	0.99971	0.337111	0.00923862	0.523271
ENSMUSG00000045532.5	C1ql1	complement component 1, q subcomponent-like 1	NM_011795	131.323	12.6677	124.42	18.4046	75.9474	19.3915	99.304	30.7305	-0.077347	0.741221	0.99971	0.391108	0.107002	0.660466
ENSMUSG00000036907.9	C1ql2	complement component 1, q subcomponent-like 2	NM_207233	179.753	23.6307	140.206	15.9315	13.2054	3.15973	21.3999	10.5668	-0.356262	0.123154	0.99971	0.637902	0.0711022	0.624574
ENSMUSG00000049630.6	C1ql3	C1q-like 3	NM_153155	1884.97	90.9067	1791.44	248.6	225.971	18.2178	238.515	36.1505	-0.0727094	0.55172	0.99971	0.0755428	0.591938	0.911324
ENSMUSG00000001076.7	C1ql4	complement component 1, q subcomponent-like 4	NM_001024702	12.0259	2.50103	8.12251	7.44492	11.6919	7.46416	13.1019	13.33	-0.58796	0.480481	0.99971	0.141639	0.860952	0.973979
ENSMUSG00000017446.14	C1qtnf1	C1q and tumor necrosis factor related protein 1	NM_001204129	114.297	6.55932	116.064	16.4571	37.7327	2.84243	47.3419	20.5882	0.020523	0.935915	0.99971	0.304539	0.294084	0.793762
ENSMUSG00000023571.4	C1qtnf12	C1q and tumor necrosis factor related 12	NM_026125	176.307	18.2809	175.861	18.6812	210.354	20.187	207.519	54.6782	-0.00270311	0.988637	0.99971	-0.0140893	0.939212	0.98889
ENSMUSG00000046491.10	C1qtnf2	C1q and tumor necrosis factor related protein 2	NM_026979	23.8832	6.8415	26.9599	7.25549	27.0084	14.4529	33.3299	3.79583	0.185755	0.662396	0.99971	0.319516	0.435323	0.853521
ENSMUSG00000040794.5	C1qtnf4	C1q and tumor necrosis factor related protein 4	NM_026161	1055.07	192.424	707.993	330.943	914.9	98.9537	1492.29	765.933	-0.575039	0.198444	0.99971	0.706024	0.113858	0.665792
ENSMUSG00000022440.9	C1qtnf6	C1q and tumor necrosis factor related protein 6	NM_001204152	63.6982	5.54589	66.9954	2.56181	86.9602	19.7927	90.4216	29.832	0.0702687	0.7934	0.99971	0.0680293	0.789234	0.959102
ENSMUSG00000061535.11	C1qtnf7	C1q and tumor necrosis factor related protein 7	NM_001135172	40.4435	8.74187	39.4591	16.4892	12.5847	3.83361	12.315	2.69476	-0.0515871	0.88999	0.99971	-0.0294506	0.948615	0.990237
ENSMUSG00000055172.10	C1ra	complement component 1, r subcomponent A	NM_023143	27.6693	3.12971	23.2844	7.46115	8.06149	2.54645	9.77128	4.61835	-0.25661	0.541803	0.99971	0.307173	0.552975	0.898145
ENSMUSG00000038521.17	C1s1	complement component 1, s subcomponent 1	NM_001097617	25.7951	4.33403	35.5461	11.9614	20.3168	8.83013	23.8392	0.465076	0.462573	0.212214	0.99971	0.246508	0.523026	0.886512
ENSMUSG00000024371.14	C2	complement component 2 (within H-2S)	NM_013484	13.9642	0.88219	21.5326	9.19125	12.4392	0.651787	22.4292	5.01922	0.613635	0.157657	0.99971	0.844593	0.0488126	0.605516		1
ENSMUSG00000045975.8	C2cd2	C2 calcium-dependent domain containing 2	NM_174847	462.154	16.2908	452.472	37.7643	641.432	32.0353	630.8	85.7242	-0.0309846	0.797581	0.99971	-0.0275532	0.812684	0.963806
ENSMUSG00000032120.11	C2cd2l	C2 calcium-dependent domain containing 2-like	NM_001359259	3199.61	156.996	3163.04	86.8532	1422.06	81.7873	1473.04	79.1679	-0.0159809	0.834883	0.99971	0.0512773	0.519634	0.885219
ENSMUSG00000047248.20	C2cd3	C2 calcium-dependent domain containing 3	NM_001017985	816.676	62.6993	799.764	61.0675	900.554	100.538	738.315	208.322	-0.0309877	0.857007	0.99971	-0.289504	0.091533	0.643703
ENSMUSG00000045912.9	C2cd4c	C2 calcium-dependent domain containing 4C	NM_001168624	382.898	18.3773	359.153	8.82947	73.6293	10.647	68.9634	10.9521	-0.0921972	0.467925	0.99971	-0.108698	0.53636	0.891981
ENSMUSG00000091648.2	C2cd4d	C2 calcium-dependent domain containing 4D	NM_001136117	6.09094	2.9546	1.2727	1.44278	10.5322	5.83677	13.1478	5.38323	-2.19915	0.0259436	0.99971	0.353176	0.593512	0.911393	-1
ENSMUSG00000030279.15	C2cd5	C2 calcium-dependent domain containing 5	NM_001109688	2112.91	109.215	1969.96	112.541	2228.23	310.437	2053.56	318.696	-0.101199	0.424818	0.99971	-0.119222	0.34582	0.821572
ENSMUSG00000024164.15	C3	complement component 3	NM_009778	18.2479	2.69002	20.8597	11.2431	17.6879	10.6275	23.9019	9.52967	0.185289	0.726722	0.99971	0.420644	0.418611	0.845263
ENSMUSG00000006423.15	C330007P06Rik	RIKEN cDNA C330007P06 gene	NM_029951	820.568	18.942	880.514	43.211	921.631	78.4467	860.711	151.094	0.102002	0.410485	0.99971	-0.0953835	0.438352	0.854363
ENSMUSG00000024592.15	C330018D20Rik	RIKEN cDNA C330018D20 gene	NM_029909	353.747	35.5551	354.915	6.72761	315.188	44.3145	336.343	72.1987	0.00700057	0.964864	0.99971	0.101903	0.521201	0.885927
ENSMUSG00000040552.8	C3ar1	complement component 3a receptor 1	NM_009779	52.4233	6.31598	54.1136	12.8824	21.3243	6.21643	28.739	1.97745	0.0430521	0.878628	0.99971	0.438209	0.178606	0.713015
ENSMUSG00000073418.4	C4b	complement component 4B (Chido blood group)	NM_009780	241.32	32.963	290.211	62.0308	151.84	9.82616	221.473	59.7868	0.262468	0.200979	0.99971	0.539142	0.0100858	0.53016
ENSMUSG00000036377.18	C530008M17Rik	RIKEN cDNA C530008M17 gene	NM_001163793	1945.41	110.298	1743.1	76.3668	820.688	25.3524	865.229	174.573	-0.158571	0.206198	0.99971	0.072657	0.572009	0.904532
ENSMUSG00000049130.6	C5ar1	complement component 5a receptor 1	NM_001173550	21.1352	9.02307	18.0939	5.71687	8.59203	0.458593	11.1176	4.44746	-0.250314	0.590063	0.99971	0.373594	0.478285	0.872148
ENSMUSG00000074361.10	C5ar2	complement component 5a receptor 2	NM_001146005	23.38	5.49318	17.4306	1.86465	8.44652	3.25575	8.75207	6.3867	-0.428223	0.361694	0.99971	0.000611621	0.999119	1
ENSMUSG00000079105.4	C7	complement component 7	NM_001243837	22.8994	4.5301	23.6731	3.51468	1.36248	1.5678	0	0	0.0368817	0.936465	0.99971	-2.95883	0.0346443	0.596234		-1
ENSMUSG00000079242.2	C730034F03Rik	RIKEN cDNA C730034F03 gene	NM_176900	18.5183	4.08401	23.6704	7.4695	40.7676	7.75763	49.5326	11.156	0.369614	0.319464	0.99971	0.290785	0.350596	0.823836
ENSMUSG00000050390.12	C77080	expressed sequence C77080	NM_001033189	443.29	39.7983	392.145	42.0661	601.902	99.785	612.075	68.1451	-0.176684	0.224801	0.99971	0.0210814	0.881214	0.978287
ENSMUSG00000046679.16	C87436	expressed sequence C87436	NM_001243741	363.142	11.8446	360.793	22.7837	376.277	14.5185	384.907	14.4713	-0.00931822	0.929899	0.99971	0.0348042	0.736598	0.948898
ENSMUSG00000015083.11	C8g	complement component 8, gamma polypeptide	NM_001271777	10.6659	7.23917	18.3877	1.98132	13.8835	3.21791	9.23617	1.67656	0.833512	0.0975276	0.99971	-0.590902	0.250805	0.767867	1
ENSMUSG00000028300.14	C9orf72	C9orf72, member of C9orf72-SMCR8 complex	NM_001081343	776.849	16.1613	799.042	21.5281	1043.37	69.0852	981.176	27.9	0.0396198	0.639969	0.99971	-0.085955	0.291906	0.792277
ENSMUSG00000028578.8	Caap1	caspase activity and apoptosis inhibitor 1	NM_026368	245.182	11.0211	226.842	16.7366	233.801	35.5776	213.693	52.2207	-0.112502	0.520675	0.99971	-0.119849	0.492551	0.87598
ENSMUSG00000036707.16	Cab39	calcium binding protein 39	NM_001355046	5346.78	90.9797	5315.01	137.079	4827.55	208.634	4583.51	425.332	-0.00852324	0.914523	0.99971	-0.0740389	0.351589	0.823836
ENSMUSG00000021981.10	Cab39l	calcium binding protein 39-like	NM_001360591	862.241	78.6565	878.072	64.3434	993.149	91.0887	1035.32	224.251	0.0255031	0.858732	0.99971	0.061178	0.666681	0.928488
ENSMUSG00000019945.10	Cabcoco1	ciliary associated calcium binding coiled-coil 1	NM_028491	44.893	7.3218	41.3519	8.52514	27.7131	3.97353	21.424	6.25089	-0.109259	0.717348	0.99971	-0.353634	0.290753	0.791721
ENSMUSG00000020196.10	Cabin1	calcineurin binding protein 1	NM_172549	1957.3	127.176	1945.49	23.2931	1912.84	286.796	1772.73	278.143	-0.00857215	0.947139	0.99971	-0.111826	0.386857	0.834905
ENSMUSG00000040957.15	Cables1	CDK5 and Abl enzyme substrate 1	NM_001146287	464.361	80.9686	455.005	57.9182	501.214	90.6041	512.885	85.8967	-0.0320433	0.85538	0.99971	0.0304484	0.861334	0.974003
ENSMUSG00000038990.14	Cables2	CDK5 and Abl enzyme substrate 2	NM_145851	553.74	19.5625	525.646	57.9702	599.143	44.6003	618.575	37.958	-0.075928	0.491417	0.99971	0.0422624	0.695669	0.937356
ENSMUSG00000029544.16	Cabp1	calcium binding protein 1	NM_001310712	1780.76	92.1896	1717.71	102.055	1842.54	195.165	1992.16	105.526	-0.0517046	0.593263	0.99971	0.11119	0.247272	0.767699
ENSMUSG00000024857.16	Cabp2	calcium binding protein 2	NM_001160252	0	0	0.369718	0.64037	101.253	16.3106	125.319	37.9844	0.861732	0.609236	0.99971	0.314404	0.262376	0.777299
ENSMUSG00000009075.2	Cabp7	calcium binding protein 7	NM_138948	1056.06	76.201	1056.52	100.556	1780.32	53.0275	1884.08	130.412	-0.00166004	0.986535	0.99971	0.0821637	0.387157	0.834975
ENSMUSG00000024430.14	Cabyr	calcium-binding tyrosine-(Y)-phosphorylation regulated (fibrousheathin 2)	NM_001042418	18.6909	6.12185	16.6045	2.99877	17.3635	4.40697	20.8854	6.42605	-0.187533	0.663874	0.99971	0.254588	0.542	0.893905
ENSMUSG00000015488.14	Cacfd1	calcium channel flower domain containing 1	NM_001243239	1008.26	49.081	1098.76	43.9811	1006.42	55.4475	1132.51	90.7039	0.123549	0.17671	0.99971	0.169456	0.0617114	0.621455
ENSMUSG00000028532.14	Cachd1	cache domain containing 1	NM_198037	580.594	67.3389	584.569	56.7336	525.01	68.5681	521.105	19.0975	0.00617037	0.961212	0.99971	-0.0120144	0.924692	0.985933
ENSMUSG00000034656.17	Cacna1a	calcium channel, voltage-dependent, P/Q type, alpha 1A subunit	NM_001252059	4150.36	184.379	3813.57	210.734	11103.4	1834.48	10143.2	2510.18	-0.121962	0.441048	0.99971	-0.130832	0.406295	0.84139
ENSMUSG00000004113.18	Cacna1b	calcium channel, voltage-dependent, N type, alpha 1B subunit	NM_001042528	3554.09	114.151	3451.36	125.024	1813.28	236.466	1654.47	406.349	-0.0422318	0.778623	0.99971	-0.134337	0.375	0.830191
ENSMUSG00000051331.15	Cacna1c	calcium channel, voltage-dependent, L type, alpha 1C subunit	NM_001159533	2977.03	73.4792	2803.79	24.6505	2576.95	411.355	2230.07	644.789	-0.0864839	0.615754	0.99971	-0.209947	0.223551	0.749995
ENSMUSG00000015968.17	Cacna1d	calcium channel, voltage-dependent, L type, alpha 1D subunit	NM_001083616	1642.73	132.71	1539.29	48.3996	2041.63	317.455	1764.09	396.19	-0.0935549	0.54684	0.99971	-0.212382	0.16957	0.706364
ENSMUSG00000004110.16	Cacna1e	calcium channel, voltage-dependent, R type, alpha 1E subunit	NM_009782	10818.7	455.925	10183.2	223.98	12485	1616.53	10452.6	2747.34	-0.0873588	0.578176	0.99971	-0.256626	0.102231	0.659355
ENSMUSG00000020866.17	Cacna1g	calcium channel, voltage-dependent, T type, alpha 1G subunit	NM_001112813	2511.56	183.619	2206.77	69.7991	6370.78	687.722	5797.74	786.645	-0.186443	0.100621	0.99971	-0.136644	0.221603	0.748563
ENSMUSG00000024112.16	Cacna1h	calcium channel, voltage-dependent, T type, alpha 1H subunit	NM_001163691	1292.31	86.1056	1239.22	47.775	181.921	13.7315	185.496	87.8416	-0.0604804	0.779193	0.99971	0.0138676	0.951822	0.991086
ENSMUSG00000022416.15	Cacna1i	calcium channel, voltage-dependent, alpha 1I subunit	NM_001044308	2584.64	84.0482	2401.28	91.0736	1665.07	247.955	1654.08	152.933	-0.105811	0.338736	0.99971	-0.0117383	0.916235	0.984159
ENSMUSG00000026407.17	Cacna1s	calcium channel, voltage-dependent, L type, alpha 1S subunit	NM_001081023	27.6094	0.763461	23.6742	3.34957	30.4591	4.28823	26.5307	6.9331	-0.216585	0.520787	0.99971	-0.19158	0.552849	0.898145
ENSMUSG00000040118.15	Cacna2d1	calcium channel, voltage-dependent, alpha2/delta subunit 1	NM_001110843	8331.18	402.11	7839.39	888.241	3335.91	280.003	2844.79	494.035	-0.0876118	0.478775	0.99971	-0.229962	0.0652445	0.621455
ENSMUSG00000010066.15	Cacna2d2	calcium channel, voltage-dependent, alpha 2/delta subunit 2	NM_001174047	1648.35	98.6672	1586.42	93.668	3988.09	497.019	3840.66	777.395	-0.055199	0.692855	0.99971	-0.0553404	0.687854	0.935811
ENSMUSG00000021991.9	Cacna2d3	calcium channel, voltage-dependent, alpha2/delta subunit 3	NM_009785	2908.66	227.581	2953.57	394.191	1389.18	59.7566	1463.03	15.5564	0.0229387	0.825162	0.99971	0.0749015	0.479529	0.872223
ENSMUSG00000041460.14	Cacna2d4	calcium channel, voltage-dependent, alpha 2/delta subunit 4	NM_001033382	142.389	8.27741	140.974	23.3526	102.218	20.9244	98.254	32.0449	-0.0157171	0.943686	0.99971	-0.0734174	0.748974	0.951918
ENSMUSG00000020882.17	Cacnb1	calcium channel, voltage-dependent, beta 1 subunit	NM_001159319	2623.86	48.1793	2699.29	68.3827	534.828	55.1722	562.061	32.2181	0.041024	0.619336	0.99971	0.0700782	0.452367	0.862166
ENSMUSG00000057914.15	Cacnb2	calcium channel, voltage-dependent, beta 2 subunit	NM_001252533	1508.11	31.9641	1443.08	31.3825	1222.33	62.7242	1129.35	128.34	-0.0640491	0.486946	0.99971	-0.115987	0.212203	0.739724
ENSMUSG00000003352.14	Cacnb3	calcium channel, voltage-dependent, beta 3 subunit	NM_001044741	3700.07	36.3242	4063.52	136.858	1185.14	135.999	1227.84	127.469	0.13504	0.166194	0.99971	0.0510313	0.614106	0.915801
ENSMUSG00000017412.15	Cacnb4	calcium channel, voltage-dependent, beta 4 subunit	NM_001037099	9569.9	320.624	8723.07	884.605	15469.3	1160.64	12233.3	1772.94	-0.133596	0.232613	0.99971	-0.338594	0.00242451	0.453634
ENSMUSG00000019146.2	Cacng2	calcium channel, voltage-dependent, gamma subunit 2	NM_007583	2336.51	173.035	2262.53	86.0849	4102.21	126.224	4136.76	253.831	-0.0473197	0.562729	0.99971	0.0122042	0.878526	0.977233
ENSMUSG00000066189.9	Cacng3	calcium channel, voltage-dependent, gamma subunit 3	NM_019430	1907.02	75.5911	2053.7	66.0171	163.876	14.7481	176.697	14.6766	0.107652	0.205144	0.99971	0.100484	0.400369	0.840242
ENSMUSG00000020723.3	Cacng4	calcium channel, voltage-dependent, gamma subunit 4	NM_019431	1159.63	53.5755	1207.6	33.3075	755.947	72.1525	895.309	99.7055	0.0578135	0.575924	0.99971	0.246793	0.0189987	0.557486
ENSMUSG00000040373.12	Cacng5	calcium channel, voltage-dependent, gamma subunit 5	NM_001199301	433.697	2.79738	443.352	33.9114	1174.82	32.4948	1195.33	98.6451	0.0297576	0.771876	0.99971	0.0258578	0.777143	0.95841
ENSMUSG00000078815.8	Cacng6	calcium channel, voltage-dependent, gamma subunit 6	NM_133183	25.9526	2.76117	24.1638	6.27872	1.24985	1.38458	0	0	-0.0947382	0.834208	0.99971	-2.6669	0.0626116	0.621455		-1
ENSMUSG00000069806.5	Cacng7	calcium channel, voltage-dependent, gamma subunit 7	NM_133189	3157.94	49.1528	3289.35	178.099	5321.74	40.0501	5560.81	594.05	0.0588213	0.496342	0.99971	0.0635861	0.455833	0.863817
ENSMUSG00000053395.15	Cacng8	calcium channel, voltage-dependent, gamma subunit 8	NM_133190	819.253	74.7859	736.592	81.7727	153.902	26.1147	177.427	16.9959	-0.151489	0.255121	0.99971	0.191943	0.21419	0.740294
ENSMUSG00000034889.8	Cactin	cactin, spliceosome C complex subunit	NM_027381	468.94	5.17575	418.585	22.138	514.854	25.8698	552.09	91.1195	-0.162782	0.194979	0.99971	0.10023	0.41309	0.842365
ENSMUSG00000033417.16	Cacul1	CDK2 associated, cullin domain 1	NM_001172096	1716.57	52.4534	1674.56	56.3767	1383.99	51.9724	1289.49	196.757	-0.035882	0.729223	0.99971	-0.100503	0.335498	0.817221
ENSMUSG00000014226.10	Cacybp	calcyclin binding protein	NM_009786	1642	52.7629	1613.8	81.5534	1243.88	106.379	1174.57	299.723	-0.02495	0.865709	0.99971	-0.0797387	0.590695	0.911324
ENSMUSG00000013629.16	Cad	carbamoyl-phosphate synthetase 2, aspartate transcarbamylase, and dihydroorotase	NM_001289522	471.994	44.556	461.653	55.4764	575.761	63.8994	552.327	124.216	-0.0329856	0.84142	0.99971	-0.0649944	0.689376	0.935811
ENSMUSG00000032076.19	Cadm1	cell adhesion molecule 1	NM_001025600	5198.82	427.73	5416.6	140.406	2794.9	268.81	2821.11	218.349	0.058942	0.53641	0.99971	0.0129521	0.893106	0.980302
ENSMUSG00000064115.13	Cadm2	cell adhesion molecule 2	NM_001145977	10640.4	752.591	9851.16	1375.68	5456.89	383.054	4479.48	677.626	-0.111079	0.374303	0.99971	-0.284642	0.0233836	0.579469
ENSMUSG00000005338.13	Cadm3	cell adhesion molecule 3	NM_053199	10323	260.613	10185.6	221.091	26183.9	1148.85	25591.8	4024.67	-0.019272	0.848237	0.99971	-0.0331326	0.741041	0.949438
ENSMUSG00000054793.8	Cadm4	cell adhesion molecule 4	NM_153112	5825.11	66.4948	6173.16	180.262	5958.74	354.946	6954.7	1451.4	0.0837716	0.491545	0.99971	0.223413	0.066258	0.621455
ENSMUSG00000054423.14	Cadps	Ca2+-dependent secretion activator	NM_001042617	7650.41	73.9015	7094.47	130.232	5971.36	197.608	5639.19	793.111	-0.108823	0.248888	0.99971	-0.0830317	0.37988	0.831565
ENSMUSG00000017978.18	Cadps2	Ca2+-dependent activator protein for secretion 2	NM_001252105	2591.88	86.6917	2566.32	101.892	8558.14	431.65	7744.37	407.614	-0.0136959	0.85507	0.99971	-0.144498	0.0455735	0.603688
ENSMUSG00000044566.15	Cage1	cancer antigen 1	NM_027724	101.019	12.5373	95.7561	14.7343	30.4016	7.84814	31.7607	12.0451	-0.0762566	0.76272	0.99971	0.0275546	0.927682	0.986443
ENSMUSG00000028222.2	Calb1	calbindin 1	NM_009788	4122.96	232.365	3977.3	367.424	23985.8	980.952	23391	5840.19	-0.0516325	0.718659	0.99971	-0.036087	0.799755	0.961957
ENSMUSG00000003657.9	Calb2	calbindin 2	NM_007586	1352.89	199.186	1199.75	178.353	9061.56	778.557	10311.2	2403.87	-0.174509	0.285764	0.99971	0.186555	0.244748	0.766065
ENSMUSG00000030669.13	Calca	calcitonin/calcitonin-related polypeptide, alpha	NM_001033954	30.7056	10.3191	25.6729	3.58881	14.6023	18.0133	25.3978	10.3686	-0.262831	0.662622	0.99971	0.817143	0.18658	0.722237
ENSMUSG00000023055.10	Calcoco1	calcium binding and coiled coil domain 1	NM_026192	1428.77	36.3593	1528.33	128.986	1321.18	92.4889	1409.02	98.2501	0.0967023	0.303605	0.99971	0.0909485	0.333043	0.815611
ENSMUSG00000023964.15	Calcr	calcitonin receptor	NM_001042725	71.1157	8.88884	71.9878	16.5281	15.2716	13.245	14.1987	6.19805	0.0136197	0.971891	0.99971	-0.0766339	0.870361	0.975432
ENSMUSG00000059588.13	Calcrl	calcitonin receptor-like	NM_018782	253.937	50.1413	241.57	63.0417	326.181	48.3971	260.662	60.6057	-0.0692178	0.750772	0.99971	-0.318299	0.138907	0.685022
ENSMUSG00000029761.16	Cald1	caldesmon 1	NM_001347100	969.032	32.8952	929.533	17.6162	1457.63	17.1508	1323.88	116.296	-0.0598458	0.48403	0.99971	-0.138602	0.0915279	0.643703
ENSMUSG00000033033.10	Calhm2	calcium homeostasis modulator family member 2	NM_133746	66.9895	12.4456	70.0812	12.1682	18.6066	4.52295	18.8746	5.25201	0.0565919	0.834761	0.99971	0.0302508	0.931192	0.98689
ENSMUSG00000049872.8	Calhm5	calcium homeostasis modulator family member 5	NM_178908	145.927	19.2271	169.657	10.6942	38.4755	6.20814	30.393	4.83752	0.213061	0.235232	0.99971	-0.348921	0.163048	0.700155
ENSMUSG00000001175.14	Calm1	calmodulin 1	NM_001313934	74045.1	512.993	75963.5	4621.65	47368.3	1609.6	46889.8	3824.74	0.0369159	0.63181	0.99971	-0.0145621	0.850188	0.971886
ENSMUSG00000036438.13	Calm2	calmodulin 2	NM_001355703	21838.7	846.248	24007.1	685.163	17526.5	1192.19	18497.3	3490.65	0.136609	0.234546	0.99971	0.0779814	0.497579	0.878408
ENSMUSG00000019370.10	Calm3	calmodulin 3	NM_007590	27787.9	1232.72	29051	584.84	20441.9	656.005	22338.6	3487.79	0.0641575	0.535094	0.99971	0.128011	0.216121	0.743276
ENSMUSG00000032246.14	Calml4	calmodulin-like 4	NM_001102468	41.7061	11.7428	48.3586	2.92068	40.2805	18.127	68.3834	7.69696	0.202198	0.537387	0.99971	0.778543	0.0143124	0.537698		1
ENSMUSG00000060371.12	Caln1	calneuron 1	NM_021371	7891.9	271.017	7767.94	349.734	14977.5	948.478	12685.5	2319.44	-0.022799	0.846971	0.99971	-0.23991	0.0416326	0.60298
ENSMUSG00000003814.8	Calr	calreticulin	NM_007591	8678.13	1168.87	8900.72	1268.76	8945.92	2051.46	9039.55	1246.69	0.0363699	0.827245	0.99971	0.0149538	0.92848	0.986671
ENSMUSG00000019732.14	Calr3	calreticulin 3	NM_028500	24.9618	4.46952	23.9659	2.92655	27.5068	3.8622	42.3594	7.811	-0.0556754	0.869187	0.99971	0.626093	0.0413807	0.60298		1
ENSMUSG00000028558.14	Calr4	calreticulin 4	NM_001033226	14.615	5.01982	11.7534	3.60997	25.3582	0.754188	27.0397	6.60385	-0.338392	0.447184	0.99971	0.108227	0.771232	0.957621
ENSMUSG00000029767.16	Calu	calumenin	NM_001285412	2762.95	101.039	2841.83	69.8228	3236.63	234.007	3180.92	88.7914	0.040475	0.585879	0.99971	-0.0241416	0.742895	0.950191
ENSMUSG00000025468.15	Caly	calcyon neuron-specific vesicular protein	NM_001190385	2168.2	91.3316	2320.81	80.1123	649.757	35.0688	726.456	136.896	0.098167	0.383693	0.99971	0.158032	0.181546	0.715564
ENSMUSG00000030272.15	Camk1	calcium/calmodulin-dependent protein kinase I	NM_133926	1386.13	28.6314	1425.19	24.1954	1122.09	33.5395	1170.54	122.848	0.0404996	0.64315	0.99971	0.0621484	0.480757	0.872373
ENSMUSG00000039145.16	Camk1d	calcium/calmodulin-dependent protein kinase ID	NM_001290374	4395.79	208.811	4432.54	125.615	2199.36	160.212	1881.74	275.545	0.0119462	0.909654	0.99971	-0.226446	0.0340635	0.596234
ENSMUSG00000016179.11	Camk1g	calcium/calmodulin-dependent protein kinase I gamma	NM_144817	721.23	200.055	772.165	220.567	323.758	14.335	315.794	25.6989	0.0958202	0.646853	0.99971	-0.0370128	0.862955	0.974676
ENSMUSG00000024617.16	Camk2a	calcium/calmodulin-dependent protein kinase II alpha	NM_001286809	57841.4	917.352	62236.6	1355.22	3025.7	59.7376	2800.19	371.014	0.10567	0.229964	0.99971	-0.113367	0.210192	0.739724
ENSMUSG00000057897.14	Camk2b	calcium/calmodulin-dependent protein kinase II, beta	NM_001174053	18937.5	534.986	19618	389.57	17780.1	839.784	18257.8	1729.84	0.0510032	0.523152	0.99971	0.03812	0.633173	0.921022
ENSMUSG00000053819.16	Camk2d	calcium/calmodulin-dependent protein kinase II, delta	NM_001025438	4144.61	43.6254	4213.54	111.526	8152	331.222	7373.01	665.259	0.0237061	0.761529	0.99971	-0.144759	0.0600675	0.620062
ENSMUSG00000021820.18	Camk2g	calcium/calmodulin-dependent protein kinase II gamma	NM_001039138	5479.5	144.399	5646.97	96.6911	3554.35	301.706	3742.37	235.042	0.0435798	0.583869	0.99971	0.0739628	0.356504	0.824327
ENSMUSG00000046447.3	Camk2n1	calcium/calmodulin-dependent protein kinase II inhibitor 1	NM_025451	35756.5	1114.33	38107.3	1966.32	5646.27	439.289	6008.01	1083.28	0.0918862	0.424012	0.99971	0.0901802	0.435947	0.853521
ENSMUSG00000051146.2	Camk2n2	calcium/calmodulin-dependent protein kinase II inhibitor 2	NM_028420	1197.69	70.9769	1267.54	1.72799	1403.22	43.5738	1758.44	419.063	0.0815664	0.559316	0.99971	0.326263	0.0184934	0.553944
ENSMUSG00000038128.7	Camk4	calcium/calmodulin-dependent protein kinase IV	NM_009793	1960.58	163.852	1566.54	364.4	6729.33	706.687	4758.28	2108.09	-0.323586	0.329654	0.99971	-0.500255	0.130768	0.678005
ENSMUSG00000020785.17	Camkk1	calcium/calmodulin-dependent protein kinase kinase 1, alpha	NM_001362841	2377.02	325.984	2443.14	313.713	1456.14	127.512	1475.3	145.25	0.0386823	0.76444	0.99971	0.0173035	0.894335	0.98045
ENSMUSG00000029471.13	Camkk2	calcium/calmodulin-dependent protein kinase kinase 2, beta	NM_001199676	6688.03	443.472	6635.43	421.027	8256.65	624.422	7540.18	246.061	-0.0109622	0.897821	0.99971	-0.131162	0.123175	0.674401
ENSMUSG00000071037.6	Camkmt	calmodulin-lysine N-methyltransferase	NM_001364946	179.264	12.0211	181.199	31.2155	149.965	18.6932	148.663	3.69652	0.0174731	0.914887	0.99971	-0.0180506	0.913435	0.983568
ENSMUSG00000032936.13	Camkv	CaM kinase-like vesicle-associated	NM_145621	8907.87	367.845	9192.6	346.351	401.249	69.3672	441.415	65.0221	0.0454858	0.692707	0.99971	0.129823	0.3085	0.801301
ENSMUSG00000021501.4	Caml	calcium modulating ligand	NM_007596	688.046	34.9672	630.722	48.3618	674.279	20.4621	689.095	9.50595	-0.124139	0.178447	0.99971	0.0325334	0.720364	0.944012
ENSMUSG00000026933.17	Camsap1	calmodulin regulated spectrin-associated protein 1	NM_001115076	2376.96	84.6138	2323.59	69.306	2443.47	207.011	2295.07	229.967	-0.0332001	0.724827	0.99971	-0.0922796	0.326429	0.811117
ENSMUSG00000041570.14	Camsap2	calmodulin regulated spectrin-associated protein family, member 2	NM_001081360	6298.38	321.845	5932.95	234.022	5926.1	394.978	5195.28	703.087	-0.086322	0.393559	0.99971	-0.190295	0.0600565	0.620062
ENSMUSG00000044433.16	Camsap3	calmodulin regulated spectrin-associated protein family, member 3	NM_001163749	623.123	46.3256	620.823	59.2927	583.22	89.9141	572.656	35.4906	-0.0035746	0.977719	0.99971	-0.029946	0.814858	0.964294
ENSMUSG00000014592.20	Camta1	calmodulin binding transcription activator 1	NM_001081557	8185.82	269.146	7826.27	218.239	10466	834.553	9725.1	686.6	-0.0649398	0.425702	0.99971	-0.105907	0.192277	0.726082
ENSMUSG00000040712.16	Camta2	calmodulin binding transcription activator 2	NM_001190376	5375.99	107.517	5701.03	57.6295	4947.17	477.725	4676.17	500.645	0.0847972	0.370442	0.99971	-0.082294	0.385146	0.833947
ENSMUSG00000020114.12	Cand1	cullin associated and neddylation disassociated 1	NM_027994	4760.7	86.5258	4575.74	106.712	4145.1	209.563	3972.5	229.751	-0.0570492	0.414616	0.99971	-0.0617342	0.378243	0.831565
ENSMUSG00000030319.8	Cand2	cullin-associated and neddylation-dissociated 2 (putative)	NM_025958	87.2036	21.7235	96.8088	16.3572	185.904	60.3849	192.822	35.413	0.159587	0.535014	0.99971	0.0510815	0.831059	0.966912
ENSMUSG00000025575.14	Cant1	calcium activated nucleotidase 1	NM_001025617	1117.46	22.4281	1126.78	66.251	1022.33	29.9771	1031.41	32.9485	0.0119906	0.879092	0.99971	0.0108219	0.890821	0.980246
ENSMUSG00000020368.15	Canx	calnexin	NM_001110499	14822.1	828.092	14344.7	182.946	13727.4	1770.02	12793.5	1895.47	-0.0472869	0.684926	0.99971	-0.101567	0.383505	0.833077
ENSMUSG00000028656.14	Cap1	CAP, adenylate cyclase-associated protein 1 (yeast)	NM_001301067	4901.82	76.5647	5116.86	128.249	2562.56	17.7965	2605.48	80.0967	0.0619841	0.276929	0.99971	0.0232048	0.693886	0.936927
ENSMUSG00000021373.16	Cap2	CAP, adenylate cyclase-associated protein, 2 (yeast)	NM_026056	5136.13	43.3364	5452.22	122.868	2435.07	158.749	2251.8	60.4126	0.0862589	0.196081	0.99971	-0.114039	0.0979566	0.654821
ENSMUSG00000056737.14	Capg	capping protein (actin filament), gelsolin-like	NM_001042534	35.4172	4.34044	31.7283	6.22688	34.3852	7.82058	53.7596	13.2546	-0.156852	0.623091	0.99971	0.657116	0.0283392	0.592176		1
ENSMUSG00000024942.17	Capn1	calpain 1	NM_001110504	416.375	9.14392	405.116	32.924	493.884	58.4403	523.986	24.1823	-0.0398645	0.732841	0.99971	0.0837975	0.457368	0.864217
ENSMUSG00000026270.11	Capn10	calpain 10	NM_011796	586.99	39.1845	567.129	31.8249	609.446	42.4924	612.012	53.0457	-0.0476692	0.653583	0.99971	0.00444912	0.966083	0.993989
ENSMUSG00000058626.16	Capn11	calpain 11	NM_001013767	6.67623	2.0011	8.1027	3.63553	14.5028	9.46805	15.7447	3.08401	0.260197	0.68466	0.99971	0.0954243	0.861671	0.974048
ENSMUSG00000054083.8	Capn12	calpain 12	NM_001110807	20.5416	9.67471	14.1801	4.60051	10.1451	2.10859	8.74989	3.17115	-0.503954	0.301443	0.99971	-0.257578	0.635243	0.921157
ENSMUSG00000037326.10	Capn15	calpain 15	NM_001347334	1028.75	86.2253	1010.72	145.282	2188.44	282.586	2122.61	291.526	-0.0267106	0.848175	0.99971	-0.0454728	0.739221	0.949421
ENSMUSG00000026509.15	Capn2	calpain 2	NM_009794	1920.98	55.8068	1882.92	119.203	2342.17	70.1633	2403.93	219.202	-0.0293075	0.738065	0.99971	0.0361348	0.676065	0.932705
ENSMUSG00000079110.11	Capn3	calpain 3	NM_001109761	149.081	13.8608	159.768	13.0943	28.0503	3.69777	29.464	8.94342	0.104532	0.57817	0.99971	0.0543562	0.839265	0.969025
ENSMUSG00000035547.14	Capn5	calpain 5	NM_001301250	1496.89	82.8468	1452.77	66.901	727.035	43.8459	748.565	172.557	-0.0431887	0.745511	0.99971	0.0376882	0.781902	0.95841
ENSMUSG00000067276.5	Capn6	calpain 6	NM_007603	87.7848	14.0903	82.378	18.5321	39.591	5.06053	37.5232	20.528	-0.0859999	0.787816	0.99971	-0.0920668	0.790313	0.959148
ENSMUSG00000021893.14	Capn7	calpain 7	NM_001360187	1440.62	51.1803	1438.36	13.6075	1845.65	161.479	1675.56	162.249	-0.00260636	0.978105	0.99971	-0.140436	0.133758	0.68128
ENSMUSG00000001794.13	Capns1	calpain, small subunit 1	NM_009795	2130.92	28.1659	2395.26	190.944	2686.58	40.7429	3134.05	279.76	0.16831	0.0549826	0.99971	0.222117	0.0103521	0.532849
ENSMUSG00000027184.14	Caprin1	cell cycle associated protein 1	NM_001111289	7533.35	127.91	7007.71	365.429	7712.65	316.784	6718.73	647.818	-0.104347	0.205413	0.99971	-0.199022	0.0156271	0.550861
ENSMUSG00000030309.16	Caprin2	caprin family member 2	NM_001301351	330.908	11.0943	304.601	20.391	486.97	75.2836	445.519	49.1313	-0.117593	0.394736	0.99971	-0.129786	0.325089	0.81064
ENSMUSG00000039676.4	Capsl	calcyphosine-like	NM_029341	33.3869	1.4575	41.6139	12.4759	11.9905	5.83361	17.0048	5.24904	0.312534	0.399188	0.99971	0.551122	0.208156	0.738834
ENSMUSG00000070372.11	Capza1	capping protein (actin filament) muscle Z-line, alpha 1	NM_001355044	180.51	32.1745	174.777	16.7204	238.605	9.15865	199.677	20.7395	-0.0487702	0.759207	0.99971	-0.258311	0.0907543	0.643703
ENSMUSG00000015733.13	Capza2	capping protein (actin filament) muscle Z-line, alpha 2	NM_007604	6891.94	196.738	7149.46	488.155	5521.91	429.45	5415.77	1025.16	0.0530365	0.6647	0.99971	-0.0272945	0.823704	0.965557
ENSMUSG00000028745.18	Capzb	capping protein (actin filament) muscle Z-line, beta	NM_001037761	3911.24	33.6001	4163.6	118.656	3267.24	163.848	3553.71	444.358	0.0902554	0.325695	0.99971	0.122109	0.18441	0.719168
ENSMUSG00000056158.14	Car10	carbonic anhydrase 10	NM_001361707	2836.43	136.242	3052.33	90.0132	4462.27	566.313	4243.95	390.271	0.106211	0.302737	0.99971	-0.0725496	0.477542	0.871853
ENSMUSG00000003273.14	Car11	carbonic anhydrase 11	NM_009800	2473.07	168.131	2380.58	46.9019	1354.14	124.243	1375.1	135.558	-0.054329	0.580319	0.99971	0.0216574	0.828822	0.965989
ENSMUSG00000032373.15	Car12	carbonic anhydrase 12	NM_001306148	452.839	58.5592	440.954	12.8625	178.451	90.5058	266.536	107.796	-0.0386593	0.92219	0.99971	0.579669	0.146749	0.689288
ENSMUSG00000027555.8	Car13	carbonic anhydrase 13	NM_024495	37.4642	1.73828	40.2389	10.0799	119.718	13.4159	117.594	9.46638	0.0998582	0.694964	0.99971	-0.0251491	0.89835	0.980801
ENSMUSG00000038526.14	Car14	carbonic anhydrase 14	NM_001355750	353.555	25.1547	414.558	58.9776	391.92	26.7079	518.342	93.0739	0.226787	0.129735	0.99971	0.403608	0.00596939	0.481937
ENSMUSG00000090236.3	Car15	carbonic anhydrase 15	NM_030558	47.2337	20.6027	53.1174	9.47902	152.864	18.6432	151.692	13.4002	0.164372	0.546918	0.99971	-0.0141849	0.951377	0.991051
ENSMUSG00000027562.12	Car2	carbonic anhydrase 2	NM_001357334	4117	111.282	4193.3	349.91	4502.87	359.378	4894.63	416.49	0.026398	0.782229	0.99971	0.121133	0.203014	0.735278
ENSMUSG00000027559.5	Car3	carbonic anhydrase 3	NM_007606	14.6471	2.21205	28.8752	10.3481	7.21453	1.63922	6.22573	3.81223	0.981384	0.0348516	0.99971	-0.131571	0.820348	0.964813	1
ENSMUSG00000000805.18	Car4	carbonic anhydrase 4	NM_007607	714.681	19.8423	735.424	24.586	3649.99	154.937	3618.04	505.351	0.0419372	0.698108	0.99971	-0.0120112	0.904636	0.981224
ENSMUSG00000031373.4	Car5b	carbonic anhydrase 5b, mitochondrial	NM_181315	95.6663	14.4158	108.022	4.84604	39.8072	9.10367	57.3786	18.3833	0.170605	0.465022	0.99971	0.545386	0.0368003	0.597332
ENSMUSG00000031883.13	Car7	carbonic anhydrase 7	NM_001301164	328.715	13.3273	331.04	59.7637	939.163	34.6536	864.651	168.305	0.0110691	0.944009	0.99971	-0.118415	0.423826	0.849105
ENSMUSG00000041261.9	Car8	carbonic anhydrase 8	NM_007592	463.564	81.5615	415.578	28.687	36545.9	2008.11	34326	6332.49	-0.153301	0.301848	0.99971	-0.0903343	0.509644	0.882821
ENSMUSG00000028463.14	Car9	carbonic anhydrase 9	NM_139305	11.343	5.00591	11.3961	0.323923	270.52	32.9005	289.005	63.215	-0.00433472	0.991361	0.99971	0.0983997	0.61568	0.916185
ENSMUSG00000033170.14	Card10	caspase recruitment domain family, member 10	NM_130859	118.435	12.2546	109.506	24.4418	86.3525	10.8572	78.0352	22.2062	-0.119185	0.611005	0.99971	-0.153531	0.525717	0.886963
ENSMUSG00000013483.14	Card14	caspase recruitment domain family, member 14	NM_130886	10.5265	2.53627	10.4722	1.69995	15.6111	3.80579	17.183	4.03621	-0.0303601	0.951519	0.99971	0.11225	0.798278	0.961672
ENSMUSG00000037960.11	Card19	caspase recruitment domain family, member 19	NM_026738	115.445	23.6035	105.332	10.4554	165.291	3.95626	181.052	9.08453	-0.119799	0.497555	0.99971	0.131259	0.412769	0.842365
ENSMUSG00000041849.7	Card6	caspase recruitment domain family, member 6	NM_001163138	68.1866	9.04128	70.6376	4.40867	47.1706	3.81842	41.9254	15.4855	0.047685	0.853384	0.99971	-0.189271	0.492151	0.875881
ENSMUSG00000026928.14	Card9	caspase recruitment domain family, member 9	NM_001037747	33.0496	6.55918	38.4425	5.37344	25.2173	6.87152	27.0567	6.31744	0.228684	0.479775	0.99971	0.116718	0.72958	0.947477
ENSMUSG00000026017.13	Carf	calcium response factor	NM_001285463	748.817	84.5908	694.853	61.7099	591.327	17.5815	575.254	69.7192	-0.10519	0.377528	0.99971	-0.0369524	0.758797	0.954078
ENSMUSG00000008393.9	Carhsp1	calcium regulated heat stable protein 1	NM_025821	1106.73	97.3471	1208.86	168.578	815.199	138.663	958.064	49.391	0.126101	0.356385	0.99971	0.23293	0.0905748	0.643703
ENSMUSG00000032185.15	Carm1	coactivator-associated arginine methyltransferase 1	NM_021531	1296.19	21.193	1333.19	17.4046	890.872	67.4745	901.881	127.748	0.0407759	0.69915	0.99971	0.0134919	0.899947	0.981175
ENSMUSG00000021338.17	Carmil1	capping protein regulator and myosin 1 linker 1	NM_001311122	833.272	37.1147	789.739	12.0581	970.403	85.4121	870.064	157.777	-0.0781989	0.540419	0.99971	-0.161042	0.202802	0.735278
ENSMUSG00000050357.9	Carmil2	capping protein regulator and myosin 1 linker 2	NM_001033320	934.557	43.5812	922.071	41.6214	1379.62	67.3263	1592.47	262.067	-0.0197639	0.864998	0.99971	0.207804	0.0667409	0.62239
ENSMUSG00000022211.9	Carmil3	capping protein regulator and myosin 1 linker 3	NM_001024645	929.139	71.3532	896.75	146.116	1427.65	183.08	1438.88	339.895	-0.0516728	0.762991	0.99971	0.0095358	0.955113	0.991859
ENSMUSG00000024726.10	Carnmt1	carnosine N-methyltransferase 1	NM_026120	79.4976	6.72176	77.4714	19.3223	96.112	16.0056	98.1508	11.6736	-0.0373206	0.868443	0.99971	0.030434	0.88712	0.979115
ENSMUSG00000075289.5	Carns1	carnosine synthase 1	NM_134148	233.061	20.4569	231.943	32.5014	213.36	23.657	243.917	56.0198	-0.00893437	0.960451	0.99971	0.187586	0.294745	0.793762
ENSMUSG00000010755.17	Cars	cysteinyl-tRNA synthetase	NM_001252593	827.174	33.6704	818.78	51.0274	863.007	78.8571	905.68	59.2253	-0.0146276	0.883879	0.99971	0.0662776	0.502541	0.879475
ENSMUSG00000056228.10	Cars2	cysteinyl-tRNA synthetase 2 (mitochondrial)(putative)	NM_001359137	260.735	24.4165	273.144	37.3284	267.205	5.78272	288.73	33.3116	0.0676497	0.629155	0.99971	0.105799	0.442264	0.856726
ENSMUSG00000021647.7	Cartpt	CART prepropeptide	NM_001081493	170.28	25.0971	185.121	23.1857	13.0316	3.52547	22.1791	11.987	0.11639	0.602883	0.99971	0.690863	0.0476369	0.603936		1
ENSMUSG00000043541.16	Casc1	cancer susceptibility candidate 1	NM_177222	37.1785	9.20068	29.0081	9.63913	29.441	5.72585	39.0387	8.94268	-0.372383	0.27818	0.99971	0.400559	0.233331	0.759928
ENSMUSG00000078676.9	Casc3	cancer susceptibility candidate 3	NM_138660	1438.73	67.0405	1405.75	134.265	1753.14	215.263	1713.2	45.28	-0.0340381	0.746887	0.99971	-0.0344966	0.740757	0.949438
ENSMUSG00000060227.15	Casc4	cancer susceptibility candidate 4	NM_001205369	3791.66	43.5724	3542.93	159.534	2937.59	48.4725	2609.14	398.93	-0.0977287	0.327946	0.99971	-0.170275	0.0897174	0.643703
ENSMUSG00000015189.12	Casd1	CAS1 domain containing 1	NM_145398	2273.09	53.2601	2281.4	116.168	2516.22	59.9259	2336.2	322.251	0.00573119	0.953974	0.99971	-0.105479	0.286009	0.78917
ENSMUSG00000031012.17	Cask	calcium/calmodulin-dependent serine protein kinase (MAGUK family)	NM_001284503	2866.76	114.748	2793.61	166.668	2449	39.0867	2245.1	136.972	-0.0364094	0.635898	0.99971	-0.126645	0.101269	0.658056
ENSMUSG00000033597.9	Caskin1	CASK interacting protein 1	NM_001360469	3188.35	131.964	2955.94	56.8155	3123.05	337.186	3210.33	395.347	-0.109127	0.297888	0.99971	0.0384603	0.713066	0.940522
ENSMUSG00000034471.12	Caskin2	CASK-interacting protein 2	NM_080643	538.017	53.6543	508.674	28.52	364.258	40.2059	368.474	31.447	-0.0784128	0.516096	0.99971	0.0139037	0.910896	0.983009
ENSMUSG00000025888.5	Casp1	caspase 1	NM_009807	38.4564	7.53772	39.7551	4.25931	21.3215	3.80917	17.7944	10.6241	0.0425046	0.903798	0.99971	-0.201595	0.607812	0.913778
ENSMUSG00000025887.10	Casp12	caspase 12	NM_009808	36.9333	5.6661	32.5667	3.43755	100.849	16.848	88.1613	14.1542	-0.173392	0.530562	0.99971	-0.182306	0.408736	0.841851
ENSMUSG00000029863.13	Casp2	caspase 2	NM_007610	348.008	22.8818	346.446	18.6152	610.97	19.5737	553.655	44.1144	-0.0107935	0.9218	0.99971	-0.146201	0.14805	0.689288
ENSMUSG00000031628.9	Casp3	caspase 3	NM_001284409	367.835	25.9885	393.633	37.8281	495.655	62.9646	523.998	192.725	0.0990024	0.62261	0.99971	0.084915	0.668213	0.929514
ENSMUSG00000027997.9	Casp6	caspase 6	NM_009811	79.081	6.49532	72.3286	12.0179	63.1237	2.09596	78.6772	4.77571	-0.128217	0.534564	0.99971	0.32403	0.115183	0.667432
ENSMUSG00000025076.10	Casp7	caspase 7	NM_007611	92.4408	23.4415	85.5134	8.3046	44.5153	5.34607	69.9657	7.92124	-0.104745	0.646464	0.99971	0.660195	0.00699834	0.489314		1
ENSMUSG00000026029.14	Casp8	caspase 8	NM_001080126	62.1374	4.96619	67.9022	8.75872	33.174	10.7828	42.9307	2.57831	0.131051	0.596984	0.99971	0.38212	0.161315	0.699571
ENSMUSG00000028282.12	Casp8ap2	caspase 8 associated protein 2	NM_001122978	642.55	54.465	589.984	31.9391	927.164	72.0375	822.315	120.279	-0.124291	0.312853	0.99971	-0.175096	0.143763	0.686928
ENSMUSG00000028914.13	Casp9	caspase 9	NM_001277932	616.916	11.4269	605.007	45.0988	768.428	50.9968	754.733	45.5999	-0.0263454	0.790523	0.99971	-0.0228088	0.812156	0.963806
ENSMUSG00000007122.11	Casq1	calsequestrin 1	NM_009813	9.25979	4.72932	7.81848	1.8772	11.0917	2.61602	17.783	6.59794	-0.28688	0.618707	0.99971	0.690961	0.174565	0.711724
ENSMUSG00000027861.13	Casq2	calsequestrin 2	NM_001355663	70.1237	15.7803	59.3531	19.0979	798.898	36.8635	771.456	26.8278	-0.209256	0.28883	0.99971	-0.0501978	0.709434	0.940483
ENSMUSG00000051980.13	Casr	calcium-sensing receptor	NM_013803	45.7125	9.66162	56.6667	2.92605	18.4339	1.31274	14.0632	6.09713	0.308318	0.287222	0.99971	-0.429935	0.251396	0.767882
ENSMUSG00000074570.14	Cass4	Cas scaffolding protein family member 4	NM_001033538	15.8163	11.546	11.9065	3.95746	4.2801	1.72153	3.65926	0.583584	-0.387153	0.558143	0.99971	-0.197462	0.809303	0.963526
ENSMUSG00000021585.10	Cast	calpastatin	NM_001301153	334.162	17.3505	331.304	24.3195	483.862	42.0873	447.157	73.9475	-0.0141532	0.917993	0.99971	-0.113988	0.38767	0.835055
ENSMUSG00000020424.3	Castor1	cytosolic arginine sensor for mTORC1 subunit 1	NM_028022	65.206	13.5857	62.8404	31.4863	52.2407	23.2974	59.5604	5.59789	-0.0611459	0.873612	0.99971	0.188744	0.624813	0.920374
ENSMUSG00000015944.9	Castor2	cytosolic arginine sensor for mTORC1 subunit 2	NM_030719	4144.19	509.263	4078.72	393.817	3594.73	551.948	3285.95	391.615	-0.023441	0.861238	0.99971	-0.130206	0.332074	0.81487
ENSMUSG00000028977.16	Casz1	castor zinc finger 1	NM_001159344	67.359	4.06739	60.8724	3.53959	58.0203	15.4053	51.5796	4.58216	-0.147403	0.53731	0.99971	-0.166753	0.492105	0.875881
ENSMUSG00000027187.10	Cat	catalase	NM_009804	1219.03	37.4347	1271.86	64.3533	1337.28	135.104	1359.67	36.8383	0.0623192	0.49726	0.99971	0.0253304	0.780336	0.95841
ENSMUSG00000073650.8	Catip	ciliogenesis associated TTC17 interacting protein	NM_001033345	59.5579	17.133	56.278	19.1309	30.3014	7.07429	43.1477	6.87797	-0.077951	0.800954	0.99971	0.50934	0.120632	0.672352
ENSMUSG00000033486.14	Catsper2	cation channel, sperm associated 2	NM_153075	114.731	6.24939	102.68	11.1342	134.243	26.0592	141.925	20.6258	-0.159771	0.415809	0.99971	0.0708739	0.703986	0.94017
ENSMUSG00000040828.10	Catsperd	cation channel sperm associated auxiliary subunit delta	NM_001357897	21.4835	8.14565	22.0299	3.91669	8.49338	2.44241	13.5385	3.31015	0.0485168	0.90952	0.99971	0.660756	0.177607	0.712819
ENSMUSG00000091476.6	Catspere2	catsper channel auxiliary subunit epsilon 2	NM_001034899	85.3464	13.9498	83.4737	9.78809	56.5027	1.07262	42.8544	12.1591	-0.0250235	0.913184	0.99971	-0.424032	0.0917994	0.643703
ENSMUSG00000049676.14	Catsperg1	cation channel sperm associated auxiliary subunit gamma 1	NM_001039721	23.0234	2.83443	16.0847	4.10005	11.0578	2.58023	6.83007	1.74505	-0.514326	0.226441	0.99971	-0.675994	0.185895	0.72156		-1
ENSMUSG00000050623.5	Catsperz	cation channel sperm associated auxiliary subunit zeta	NM_001039494	36.9917	9.48233	35.666	8.07886	3.71847	1.4492	2.89237	1.80083	-0.0606296	0.873004	0.99971	-0.486812	0.501222	0.879274
ENSMUSG00000007655.16	Cav1	caveolin 1, caveolae protein	NM_001243064	430.07	36.0849	420.943	42.0113	403.641	39.235	411.86	72.3104	-0.0298323	0.834887	0.99971	0.0360593	0.800377	0.961963
ENSMUSG00000000058.6	Cav2	caveolin 2	NM_001277756	1414.04	26.8617	1397.6	177.333	551.127	89.8424	483.651	69.2137	-0.0163179	0.903658	0.99971	-0.182446	0.194109	0.727692
ENSMUSG00000004044.9	Cavin1	caveolae associated 1	NM_001359105	552.135	60.5667	514.625	20.6646	568.514	81.633	657.054	85.7155	-0.103212	0.449072	0.99971	0.211416	0.115557	0.667432
ENSMUSG00000045954.7	Cavin2	caveolae associated 2	NM_138741	421.34	53.8417	390.415	26.1694	384.931	82.2971	356.347	41.8028	-0.112406	0.484473	0.99971	-0.112621	0.483997	0.874458
ENSMUSG00000037060.3	Cavin3	caveolae associated 3	NM_028444	183.33	7.92145	185.526	18.8437	255.283	39.0964	320.896	62.4737	0.0198478	0.90884	0.99971	0.336474	0.0399432	0.60298
ENSMUSG00000028348.7	Cavin4	caveolae associated 4	NM_026509	26.3427	2.10155	27.6062	7.66511	11.3838	3.51894	9.63267	1.85059	0.0621726	0.869782	0.99971	-0.251218	0.591467	0.911324
ENSMUSG00000035640.18	Cbarp	calcium channel, voltage-dependent, beta subunit associated regulatory protein	NM_001195268	4743.03	93.623	4438.24	318.944	1548.28	94.3077	1749.25	203.433	-0.0955569	0.315616	0.99971	0.17434	0.07459	0.625037
ENSMUSG00000038533.15	Cbfa2t2	CBFA2/RUNX1 translocation partner 2	NM_001285446	1534.94	67.1078	1545.88	82.5603	1352.85	63.3387	1259.07	117.089	0.01075	0.906101	0.99971	-0.106498	0.244904	0.766065
ENSMUSG00000006362.16	Cbfa2t3	CBFA2/RUNX1 translocation partner 3	NM_001109873	495.969	65.2274	492.281	27.7961	997.849	102.556	1024.47	150.994	-0.0138539	0.919651	0.99971	0.0369443	0.778448	0.95841
ENSMUSG00000031885.14	Cbfb	core binding factor beta	NM_001161456	720.953	15.938	748.092	45.8526	553.855	46.9881	557.127	139.114	0.0530022	0.725654	0.99971	0.0144652	0.924391	0.985933
ENSMUSG00000034342.9	Cbl	Casitas B-lineage lymphoma	NM_007619	2608.22	264.373	2352.53	100.592	1857.65	110.938	1582.83	393.38	-0.149239	0.321625	0.99971	-0.232498	0.124222	0.674401
ENSMUSG00000022637.11	Cblb	Casitas B-lineage lymphoma b	NM_001033238	709.301	29.5178	762.948	15.9057	960.669	7.93233	854.333	61.1643	0.106512	0.221607	0.99971	-0.171561	0.0416788	0.60298
ENSMUSG00000020659.16	Cbll1	Casitas B-lineage lymphoma-like 1	NM_001253847	665.231	36.291	641.178	37.2432	806.494	26.1676	720.765	99.2565	-0.0518492	0.642076	0.99971	-0.159357	0.145358	0.687904
ENSMUSG00000031654.16	Cbln1	cerebellin 1 precursor protein	NM_019626	455.075	47.0039	416.315	18.3771	18060.3	2075.35	19116.2	4618.12	-0.127227	0.423695	0.99971	0.0820828	0.580159	0.907609
ENSMUSG00000024647.14	Cbln2	cerebellin 2 precursor protein	NM_001302356	864.929	52.8652	845.707	40.845	191.568	25.3492	164.668	14.6454	-0.0341689	0.753034	0.99971	-0.208825	0.115833	0.667668
ENSMUSG00000040380.14	Cbln3	cerebellin 3 precursor protein	NM_019820	64.5778	66.7057	14.8717	11.2696	37784.4	2750.29	37095.6	4151.02	-2.11914	0.00586367	0.99971	-0.0265427	0.970984	0.994726	-1
ENSMUSG00000067578.3	Cbln4	cerebellin 4 precursor protein	NM_175631	487.953	67.5707	421.082	50.4532	81.6428	17.8134	94.141	41.733	-0.214431	0.332157	0.99971	0.204943	0.405961	0.84139
ENSMUSG00000051483.9	Cbr1	carbonyl reductase 1	NM_007620	925.651	58.6232	879.742	49.1389	707.141	74.631	794.106	97.373	-0.0721113	0.531104	0.99971	0.17149	0.138816	0.685022
ENSMUSG00000025150.10	Cbr2	carbonyl reductase 2	NM_007621	19.6456	5.62909	21.987	3.3135	15.0655	3.18516	21.1978	3.10863	0.141708	0.714515	0.99971	0.466857	0.235237	0.760587
ENSMUSG00000022947.8	Cbr3	carbonyl reductase 3	NM_173047	130.734	11.4889	122.889	7.88091	44.6241	1.67597	40.6943	20.8977	-0.0921309	0.69739	0.99971	-0.0939145	0.732543	0.948154
ENSMUSG00000031641.14	Cbr4	carbonyl reductase 4	NM_145595	381.834	20.5305	389.178	23.7913	266.665	13.2844	282.528	22.8688	0.0300154	0.790528	0.99971	0.0857162	0.466029	0.867911
ENSMUSG00000024039.15	Cbs	cystathionine beta-synthase	NM_001271353	545.593	82.1339	600.977	89.5498	624.807	38.3689	691.186	54.3055	0.135777	0.324226	0.99971	0.143262	0.291596	0.792277
ENSMUSG00000024878.9	Cbwd1	COBW domain containing 1	NM_146097	332.224	14.4589	329.449	11.5248	346.178	34.7209	323.177	58.5109	-0.0104555	0.940336	0.99971	-0.089484	0.517425	0.884568
ENSMUSG00000018666.13	Cbx1	chromobox 1	NM_001362560	1021.86	53.1971	1011.26	18.0492	1517.79	101.562	1509.78	218.162	-0.0151038	0.89064	0.99971	-0.00560486	0.958351	0.992394
ENSMUSG00000025577.7	Cbx2	chromobox 2	NM_007623	65.6408	9.19421	70.0094	8.39887	122.328	19.2846	101.594	19.3194	0.104515	0.648134	0.99971	-0.262866	0.205134	0.737061
ENSMUSG00000029836.15	Cbx3	chromobox 3	NM_001037798	372.874	28.3098	354.975	21.4683	481.877	9.29057	447.575	52.1337	-0.0677201	0.565772	0.99971	-0.103171	0.361608	0.826169
ENSMUSG00000039989.7	Cbx4	chromobox 4	NM_007625	1259.15	163.743	1118.15	179.724	1301.16	144.356	1357.58	240.356	-0.170012	0.267702	0.99971	0.0620127	0.684596	0.93551
ENSMUSG00000009575.14	Cbx5	chromobox 5	NM_001076789	7531.14	383.076	7024.67	448.324	5675.95	92.6164	5020.52	748.382	-0.100478	0.335713	0.99971	-0.177435	0.0899	0.643703
ENSMUSG00000089715.12	Cbx6	chromobox 6	NM_028763	12175.7	122.628	13357.3	126.752	8915.47	408.407	9838.2	1914.28	0.133628	0.235569	0.99971	0.14239	0.206766	0.737473
ENSMUSG00000053411.16	Cbx7	chromobox 7	NM_144811	892.909	42.8585	913.1	45.3314	1348.62	105.08	1400.19	67.0856	0.0319214	0.728543	0.99971	0.0546134	0.536806	0.892072
ENSMUSG00000025578.9	Cbx8	chromobox 8	NM_013926	242.014	19.1525	230.583	51.4961	410.032	41.971	404.997	114.898	-0.0663521	0.740626	0.99971	-0.0139035	0.942614	0.989236
ENSMUSG00000022428.8	Cby1	chibby family member 1, beta catenin antagonist	NM_028634	604.318	41.1087	653.648	19.9245	461.04	34.9625	510.786	67.4258	0.113448	0.322628	0.99971	0.151543	0.193398	0.727411
ENSMUSG00000036686.16	Cc2d1a	coiled-coil and C2 domain containing 1A	NM_145970	894.6	67.8431	916.891	46.1943	921.616	49.6911	908.188	141.984	0.0341594	0.771319	0.99971	-0.0250119	0.830599	0.966912
ENSMUSG00000028582.14	Cc2d1b	coiled-coil and C2 domain containing 1B	NM_177045	646.042	102.596	655.485	100.224	760.989	65.5997	816.946	95.9148	0.0213454	0.886144	0.99971	0.100763	0.493738	0.87598
ENSMUSG00000039765.15	Cc2d2a	coiled-coil and C2 domain containing 2A	NM_001359903	704.896	84.6402	615.684	56.7819	798.628	99.7614	710.763	66.0302	-0.192524	0.140471	0.99971	-0.170306	0.186675	0.722237
ENSMUSG00000020074.7	Ccar1	cell division cycle and apoptosis regulator 1	NM_026201	2079.85	246.357	1978.21	180.255	2780.09	358.499	2555.19	330.444	-0.0731313	0.575754	0.99971	-0.122103	0.347105	0.821804
ENSMUSG00000033712.6	Ccar2	cell cycle activator and apoptosis regulator 2	NM_146055	1972.03	8.10854	2021.42	35.9003	2096.83	189.955	2087.77	160.856	0.0357436	0.685784	0.99971	-0.00816206	0.925964	0.985933
ENSMUSG00000046318.16	Ccbe1	collagen and calcium binding EGF domains 1	NM_178793	237.596	7.4727	241.379	17.7499	40.8445	5.52822	45.135	18.1375	0.022944	0.900891	0.99971	0.128334	0.596568	0.912098
ENSMUSG00000063605.5	Ccdc102a	coiled-coil domain containing 102A	NM_001033533	29.2983	3.23215	29.5795	5.88153	33.4904	7.67948	37.8515	14.0877	0.025222	0.942579	0.99971	0.203848	0.539701	0.893166
ENSMUSG00000020930.9	Ccdc103	coiled-coil domain containing 103	NM_001364757	54.4801	11.5881	65.215	11.3702	15.0536	6.39503	20.797	4.23155	0.257196	0.396707	0.99971	0.509571	0.178102	0.713015
ENSMUSG00000035228.15	Ccdc106	coiled-coil domain containing 106	NM_001290429	587.385	73.7449	579.903	37.3754	376.461	7.50434	374.375	129.147	-0.017338	0.925169	0.99971	-0.00382047	0.983739	0.998365
ENSMUSG00000028461.12	Ccdc107	coiled-coil domain containing 107	NM_001037913	268.311	7.96922	289.695	11.6881	545.863	32.5062	611.399	133.668	0.111832	0.458103	0.99971	0.167234	0.234605	0.760461
ENSMUSG00000071104.10	Ccdc110	coiled-coil domain containing 110	NM_001033246	18.6478	1.37791	21.8597	6.31445	0.560581	0.490766	0	0	0.22874	0.644508	0.99971	-1.6499	0.306811	0.80027
ENSMUSG00000071855.5	Ccdc112	coiled-coil domain containing 112	NM_001160399	345.226	24.2871	368.209	27.6332	224.878	28.6147	209.032	8.19823	0.0965523	0.444663	0.99971	-0.101868	0.448042	0.860263
ENSMUSG00000036598.4	Ccdc113	coiled-coil domain containing 113	NM_172914	51.5651	7.47035	62.2476	14.3571	16.414	1.93684	23.1042	1.59395	0.267393	0.32923	0.99971	0.488362	0.153868	0.694829
ENSMUSG00000040189.18	Ccdc114	coiled-coil domain containing 114	NM_001033243	79.5075	7.94239	56.4449	14.2052	64.5704	12.3532	67.8732	2.96214	-0.497718	0.0367788	0.99971	0.0684408	0.770117	0.9572
ENSMUSG00000042111.9	Ccdc115	coiled-coil domain containing 115	NM_027159	269.079	9.66208	246.99	18.7725	301.784	17.5544	318.475	22.3925	-0.120591	0.326074	0.99971	0.0807747	0.490684	0.875881
ENSMUSG00000022768.17	Ccdc116	coiled-coil domain containing 116	NM_001164606	70.0818	2.02152	63.9461	11.2063	19.0302	4.33232	20.7242	2.41867	-0.134705	0.588815	0.99971	0.13368	0.682719	0.934746
ENSMUSG00000020482.4	Ccdc117	coiled-coil domain containing 117	NM_134033	511.645	50.7246	499.941	44.4744	756.383	19.2501	702.178	92.1624	-0.0372082	0.761143	0.99971	-0.104437	0.376516	0.830858
ENSMUSG00000019659.8	Ccdc12	coiled-coil domain containing 12	NM_028312	185.911	7.43755	200.183	26.3628	242.924	20.875	326.133	74.7854	0.106283	0.551767	0.99971	0.428173	0.0120623	0.537229
ENSMUSG00000031150.13	Ccdc120	coiled-coil domain containing 120	NM_207202	198.929	22.9682	186.677	4.19047	987.726	105.784	1013.62	52.7427	-0.0862096	0.523196	0.99971	0.0351685	0.748499	0.951611
ENSMUSG00000050625.4	Ccdc121	coiled-coil domain containing 121	NM_207280	21.7831	6.29335	16.5589	5.64603	23.004	6.9407	19.1233	3.36733	-0.411894	0.331857	0.99971	-0.273488	0.503956	0.879952
ENSMUSG00000034795.14	Ccdc122	coiled-coil domain containing 122	NM_001310648	50.5924	13.2446	53.2548	15.1937	48.3617	13.4617	44.5556	13.9879	0.089116	0.783751	0.99971	-0.0941344	0.77254	0.958248
ENSMUSG00000007721.6	Ccdc124	coiled-coil domain containing 124	NM_026964	969.791	23.2849	976.497	151.075	950.187	114.27	1095.56	261.101	0.0106506	0.948618	0.99971	0.205803	0.211477	0.739724
ENSMUSG00000048924.14	Ccdc125	coiled-coil domain containing 125	NM_001168386	10.238	6.50669	8.14449	1.70054	8.17128	4.38617	14.4314	2.8231	-0.301472	0.616332	0.99971	0.811144	0.154786	0.695409		1
ENSMUSG00000050786.8	Ccdc126	coiled-coil domain containing 126	NM_001311112	284.022	26.3358	256.347	27.5045	227.989	28.8751	229.837	47.8012	-0.147318	0.376684	0.99971	0.0201623	0.904422	0.981224
ENSMUSG00000021578.17	Ccdc127	coiled-coil domain containing 127	NM_001168658	2266.66	139.975	2192.81	91.636	2388.95	109.575	2175.64	130.518	-0.0488739	0.549348	0.99971	-0.134866	0.0968861	0.652721
ENSMUSG00000079235.10	Ccdc13	coiled-coil domain containing 13	NM_001033784	126.637	4.0988	104.964	9.91744	77.3071	16.3097	92.5699	7.14794	-0.271502	0.14416	0.99971	0.262832	0.175822	0.711724
ENSMUSG00000004994.12	Ccdc130	coiled-coil domain containing 130	NM_001294281	206.7	17.542	193.407	8.8373	177.729	20.4485	207.926	21.9691	-0.0944482	0.518746	0.99971	0.217889	0.133276	0.680409
ENSMUSG00000068114.7	Ccdc134	coiled-coil domain containing 134	NM_001326588	315.362	23.9318	317.965	40.5863	426.557	26.4695	387.096	44.1742	0.0109162	0.935702	0.99971	-0.145556	0.264582	0.779502
ENSMUSG00000029769.16	Ccdc136	coiled-coil domain containing 136	NM_001201378	1846.69	84.3506	1812.37	95.2298	1957.27	60.5462	2008.75	197.498	-0.0270952	0.760569	0.99971	0.035893	0.684153	0.935279
ENSMUSG00000049957.14	Ccdc137	coiled-coil domain containing 137	NM_152807	425.938	32.2601	396.458	22.4482	384.783	26.4192	369.246	14.8884	-0.107058	0.32919	0.99971	-0.0571731	0.602366	0.912964
ENSMUSG00000038010.9	Ccdc138	coiled-coil domain containing 138	NM_001162956	122.034	5.35047	121.524	12.6659	63.5145	8.07534	70.2384	1.99306	-0.00514147	0.976683	0.99971	0.14785	0.453276	0.862912
ENSMUSG00000022833.7	Ccdc14	coiled-coil domain containing 14	NM_172824	93.8119	13.9544	92.8233	3.23803	133.391	3.74388	131.291	4.91553	-0.0177193	0.920525	0.99971	-0.0249578	0.87718	0.976813
ENSMUSG00000044033.16	Ccdc141	coiled-coil domain containing 141	NM_001025576	876.059	246.965	820.584	205.003	694.631	205.297	721.555	322.99	-0.0947951	0.820152	0.99971	0.0542374	0.896555	0.980765
ENSMUSG00000064280.14	Ccdc146	coiled-coil domain containing 146	NM_029195	28.472	10.4265	27.017	12.5499	23.8437	10.3839	27.9621	7.27456	-0.0863826	0.845877	0.99971	0.229002	0.605936	0.913574
ENSMUSG00000036641.9	Ccdc148	coiled-coil domain containing 148	NM_001001178	523.473	4.94086	481.869	32.122	209.281	27.6539	207.618	23.0172	-0.118862	0.322941	0.99971	0.00155931	0.990713	0.998824
ENSMUSG00000045790.10	Ccdc149	coiled-coil domain containing 149	NM_001256059	1297.6	48.7807	1388.35	49.276	739.514	65.5288	733.233	53.5441	0.0967115	0.286938	0.99971	-0.0133957	0.887571	0.979391
ENSMUSG00000034303.7	Ccdc15	coiled-coil domain containing 15	NM_001081429	58.1438	5.51177	53.1996	10.2079	78.4345	4.50102	68.5524	20.2514	-0.125645	0.632108	0.99971	-0.207127	0.40259	0.840763
ENSMUSG00000025983.11	Ccdc150	coiled-coil domain containing 150	NM_030025	7.81753	7.50542	7.1799	7.01032	12.3066	4.69064	11.1277	3.51669	-0.0664955	0.931129	0.99971	-0.157403	0.825637	0.965557
ENSMUSG00000039632.13	Ccdc151	coiled-coil domain containing 151	NM_001163787	100.556	22.7646	104.331	21.4491	28.5171	1.72367	36.1394	3.3928	0.0522831	0.824801	0.99971	0.341943	0.235117	0.760461
ENSMUSG00000070306.3	Ccdc153	coiled-coil domain containing 153	NM_001081369	82.3988	11.2891	69.629	5.50052	65.2402	2.75056	69.1479	20.8278	-0.246453	0.294566	0.99971	0.0978906	0.67852	0.933108
ENSMUSG00000038292.14	Ccdc155	coiled-coil domain containing 155	NM_201374	46.0077	2.45354	39.8832	8.31033	26.1233	5.37815	30.7181	4.77895	-0.208501	0.469543	0.99971	0.232206	0.452445	0.862166
ENSMUSG00000051427.14	Ccdc157	coiled-coil domain containing 157	NM_001164620	788.569	31.437	755.717	14.2902	625.298	19.1993	648.697	59.5723	-0.0626181	0.500298	0.99971	0.0504895	0.591323	0.911324
ENSMUSG00000050050.17	Ccdc158	coiled-coil domain containing 158	NM_001360018	17.5553	4.75535	18.7689	6.64979	5.62471	2.2608	2.3608	2.54158	0.0947555	0.856075	0.99971	-1.1125	0.141918	0.685664
ENSMUSG00000006241.16	Ccdc159	coiled-coil domain containing 159	NM_001164614	200.816	13.3729	203.883	36.109	148.172	22.3726	126.529	36.6379	0.0204123	0.921934	0.99971	-0.240575	0.26219	0.776999
ENSMUSG00000073207.1	Ccdc160	coiled-coil domain containing 160	NM_001034059	70.9945	10.8758	56.4754	12.8526	30.9088	5.42813	31.0741	14.0261	-0.33091	0.276479	0.99971	0.039334	0.906397	0.981614
ENSMUSG00000075225.14	Ccdc162	coiled-coil domain containing 162	NM_001177571	52.5544	3.10161	48.987	7.42617	31.9163	3.20519	37.1254	8.1384	-0.0942364	0.720217	0.99971	0.202645	0.471844	0.869542
ENSMUSG00000028689.14	Ccdc163	coiled-coil domain containing 163	NM_001356315	69.0477	16.6471	69.5821	20.7822	188.81	25.0409	182.595	32.2541	-0.00611861	0.98014	0.99971	-0.0519848	0.809841	0.963535
ENSMUSG00000098176.2	Ccdc166	coiled-coil domain containing 166	NM_001163518	115.076	5.67714	118.957	11.5473	166.636	17.6702	177.633	11.3581	0.0473165	0.775721	0.99971	0.0878272	0.561493	0.900092
ENSMUSG00000024018.18	Ccdc167	coiled-coil domain containing 167	NM_001163741	332.521	7.81883	345.921	38.1547	978.434	85.1299	889.36	162.522	0.0550344	0.704882	0.99971	-0.141447	0.295261	0.793762
ENSMUSG00000048655.17	Ccdc169	coiled-coil domain containing 169	NM_001290138	7.42871	2.15158	8.39545	1.3741	19.6527	2.97811	17.8706	8.87983	0.164715	0.772324	0.99971	-0.120891	0.792555	0.959172
ENSMUSG00000034035.18	Ccdc17	coiled-coil domain containing 17	NM_001037916	38.7141	3.21025	39.3662	9.88202	48.0225	7.01751	41.6196	5.86578	0.0169848	0.952502	0.99971	-0.212135	0.435939	0.853521
ENSMUSG00000019767.12	Ccdc170	coiled-coil domain containing 170	NM_001195672	29.1534	6.63818	18.9322	2.89631	17.6807	5.16344	20.6605	6.98677	-0.638511	0.105665	0.99971	0.199425	0.620751	0.918772	-1
ENSMUSG00000052407.17	Ccdc171	coiled-coil domain containing 171	NM_001081012	97.5115	9.0858	77.9132	7.48298	51.7617	4.31212	52.8723	9.12531	-0.322313	0.118121	0.99971	0.0188941	0.93354	0.987157
ENSMUSG00000070883.3	Ccdc173	coiled-coil domain containing 173	NM_001077684	89.4276	10.0714	92.1218	10.8692	85.3188	14.0267	93.2858	7.81064	0.0404469	0.840601	0.99971	0.117867	0.552233	0.898145
ENSMUSG00000034083.16	Ccdc174	coiled-coil domain containing 174	NM_172730	507.487	4.97461	487.122	13.1738	556.268	28.0195	494.09	63.7131	-0.0593888	0.58554	0.99971	-0.164823	0.124176	0.674401
ENSMUSG00000062961.7	Ccdc177	coiled-coil domain containing 177	NM_001008423	408.419	13.3475	413.345	45.4165	274.878	24.3731	268.371	20.7355	0.0196984	0.871251	0.99971	-0.0364992	0.773856	0.95841
ENSMUSG00000056531.11	Ccdc18	coiled-coil domain containing 18	NM_028481	39.9726	7.21577	47.5832	9.99871	49.3329	9.56718	44.1137	9.55263	0.247795	0.389666	0.99971	-0.161951	0.56231	0.900268
ENSMUSG00000035539.13	Ccdc180	coiled-coil domain containing 180	NM_198660	29.2704	5.31623	16.941	3.40441	19.4292	3.39184	18.1647	8.42657	-0.790873	0.051388	0.99971	-0.109714	0.789367	0.959102	-1
ENSMUSG00000026578.6	Ccdc181	coiled-coil domain containing 181	NM_029115	529.411	11.6933	552.08	20.8959	473.609	8.95012	451.645	40.0214	0.0604922	0.53258	0.99971	-0.0652834	0.504897	0.880502
ENSMUSG00000029875.5	Ccdc184	coiled-coil domain containing 184	NM_177716	576.774	50.3922	552.3	51.1351	271.307	11.5109	298.612	25.7793	-0.0624923	0.587988	0.99971	0.14401	0.245771	0.766371
ENSMUSG00000035173.14	Ccdc186	coiled-coil domain containing 186	NM_170757	1797.88	22.7338	1641.69	50.2946	2631.43	194.066	2168.13	404.519	-0.131184	0.275181	0.99971	-0.28027	0.0185596	0.553944
ENSMUSG00000048038.8	Ccdc187	coiled-coil domain containing 187	NM_177841	348.556	31.9916	319.367	44.961	141.629	6.97836	163.19	47.2816	-0.124517	0.500554	0.99971	0.194158	0.322983	0.808923
ENSMUSG00000057176.4	Ccdc189	coiled-coil domain containing 189	NM_001033040	101.673	8.46735	106.366	20.156	90.9516	2.85689	88.1177	6.69093	0.0594217	0.754627	0.99971	-0.0500014	0.795051	0.960648
ENSMUSG00000070532.5	Ccdc190	coiled-coil domain containing 190	NM_001033185	228.93	41.8007	229.176	57.3383	358.225	92.9053	339.527	105.013	0.0050624	0.983352	0.99971	-0.0730225	0.758362	0.953749
ENSMUSG00000022701.18	Ccdc191	coiled-coil domain containing 191	NM_027801	160.785	19.9464	164.054	14.156	187.708	12.5073	182.811	31.3534	0.0353412	0.833524	0.99971	-0.0462541	0.776394	0.95841
ENSMUSG00000031143.4	Ccdc22	coiled-coil domain containing 22	NM_138603	17.7712	6.19697	16.3566	4.11932	14.6476	4.55598	20.8501	4.00521	-0.134846	0.757892	0.99971	0.489684	0.252065	0.768221
ENSMUSG00000078588.10	Ccdc24	coiled-coil domain containing 24	NM_001034876	11.7389	3.64985	6.11146	1.48471	17.9013	4.587	16.8806	6.87346	-0.935534	0.0972405	0.99971	-0.122007	0.792653	0.959178	-1
ENSMUSG00000022035.6	Ccdc25	coiled-coil domain containing 25	NM_145944	1121.11	72.1829	1166.2	56.6574	830.482	54.2524	807.645	16.7927	0.0549384	0.530258	0.99971	-0.0392583	0.661122	0.926712
ENSMUSG00000059554.12	Ccdc28a	coiled-coil domain containing 28A	NM_001346751	443.29	21.2023	444.091	28.8607	348.37	44.3687	362.251	8.13587	0.00226191	0.984454	0.99971	0.0524982	0.656608	0.926451
ENSMUSG00000028795.15	Ccdc28b	coiled coil domain containing 28B	NM_025455	390.507	14.6736	397.59	36.659	1166.62	31.7946	1314.87	155.633	0.0243794	0.834129	0.99971	0.171536	0.100988	0.658056
ENSMUSG00000026676.7	Ccdc3	coiled-coil domain containing 3	NM_028804	300.335	26.6591	322.759	23.9045	92.325	18.0244	97.4104	18.755	0.103259	0.517642	0.99971	0.0723946	0.698393	0.938552
ENSMUSG00000028637.15	Ccdc30	coiled-coil domain containing 30	NM_001270435	336.556	18.8498	315.989	8.99504	160.435	0.970906	163.84	5.2188	-0.0922184	0.417771	0.99971	0.0332922	0.796527	0.961319
ENSMUSG00000039983.13	Ccdc32	coiled-coil domain containing 32	NM_199310	911.023	16.2207	983.151	19.6957	596.246	47.0401	563.703	121.265	0.110067	0.392033	0.99971	-0.0747829	0.569652	0.903398
ENSMUSG00000037716.15	Ccdc33	coiled-coil domain containing 33	NM_001166282	23.1195	6.31458	16.3736	7.06265	12.3144	4.53986	12.8911	4.73334	-0.483472	0.295523	0.99971	0.103715	0.833274	0.967244
ENSMUSG00000027160.16	Ccdc34	coiled-coil domain containing 34	NM_001355581	305.997	21.4342	321.579	7.70127	373.464	46.7778	338.895	67.9055	0.0696859	0.646146	0.99971	-0.133289	0.370571	0.828369
ENSMUSG00000047220.5	Ccdc36	coiled-coil domain containing 36	NM_001135198	13.5364	2.02605	16.1171	6.38199	4.07062	0.897982	3.47754	3.2506	0.257343	0.645443	0.99971	-0.269909	0.721051	0.944372
ENSMUSG00000027676.11	Ccdc39	coiled-coil domain containing 39	NM_026222	958.43	42.0897	806.712	14.1742	516.964	39.3614	432.093	116.595	-0.248309	0.0968211	0.99971	-0.262129	0.0877061	0.641466
ENSMUSG00000039963.19	Ccdc40	coiled-coil domain containing 40	NM_001364767	63.9518	5.68893	50.4401	11.8987	26.5941	3.2032	37.8366	7.38359	-0.344925	0.194454	0.99971	0.501229	0.0899138	0.643703
ENSMUSG00000045915.15	Ccdc42	coiled-coil domain containing 42	NM_177779	16.5631	1.33267	24.3661	7.6965	2.35599	0.360215	4.31938	2.45682	0.562268	0.227379	0.99971	0.883546	0.239982	0.762765
ENSMUSG00000020925.16	Ccdc43	coiled-coil domain containing 43	NM_025918	614.652	53.9584	607.769	51.0613	677.941	9.67028	662.076	123.246	-0.0150906	0.909624	0.99971	-0.0300307	0.819325	0.964516
ENSMUSG00000078622.8	Ccdc47	coiled-coil domain containing 47	NM_026009	3001.51	85.1297	2932.39	27.6778	3763.65	239.133	3420.23	206.521	-0.0338853	0.653575	0.99971	-0.136903	0.0669544	0.62239
ENSMUSG00000038127.14	Ccdc50	coiled-coil domain containing 50	NM_001025615	2491.51	196.423	2343.9	66.945	3481.93	64.9342	3045.77	244.455	-0.0891807	0.294706	0.99971	-0.193014	0.0215659	0.571036
ENSMUSG00000025645.8	Ccdc51	coiled-coil domain containing 51	NM_025689	113.498	10.2736	118.448	14.0604	141.346	1.32608	151.567	24.039	0.0599266	0.736533	0.99971	0.0999121	0.55227	0.898145
ENSMUSG00000048445.6	Ccdc57	coiled-coil domain containing 57	NM_027745	179.126	16.8961	169.937	10.4845	94.5994	6.0862	109.275	25.538	-0.0730119	0.678378	0.99971	0.195364	0.301467	0.796169
ENSMUSG00000075229.11	Ccdc58	coiled-coil domain containing 58	NM_001159421	142.285	7.39121	129.989	4.36502	179.798	17.1575	165.688	11.059	-0.127356	0.406946	0.99971	-0.112482	0.433732	0.853239
ENSMUSG00000019897.8	Ccdc59	coiled-coil domain containing 59	NM_025602	703.854	19.4405	664.218	37.1364	910.557	49.8176	899.188	105.196	-0.0843241	0.422479	0.99971	-0.0139313	0.891345	0.980246
ENSMUSG00000048701.13	Ccdc6	coiled-coil domain containing 6	NM_001111121	1564.95	269.928	1546.36	186.299	1420.01	51.1817	1360.36	135.473	-0.0187217	0.888776	0.99971	-0.0630705	0.637812	0.92148
ENSMUSG00000043913.14	Ccdc60	coiled-coil domain containing 60	NM_001360004	25.756	6.65219	14.7142	3.13578	10.2109	2.04659	9.39654	5.33564	-0.799739	0.0787613	0.99971	-0.0739412	0.885331	0.978704	-1
ENSMUSG00000074358.9	Ccdc61	coiled-coil domain containing 61	NM_001033314	116.294	7.25541	102.414	5.19393	135.462	14.203	139.951	11.0958	-0.178281	0.297144	0.99971	0.054808	0.731878	0.94792
ENSMUSG00000061882.12	Ccdc62	coiled-coil domain containing 62	NM_001134767	102.467	10.3557	93.0026	15.1008	89.2815	19.1845	79.2758	3.85672	-0.140188	0.502119	0.99971	-0.178633	0.397707	0.839113
ENSMUSG00000043036.13	Ccdc63	coiled-coil domain containing 63	NM_001289809	8.6146	0.480817	7.65601	1.57118	279.943	28.8965	260.021	62.6389	-0.158081	0.730502	0.99971	-0.111846	0.566469	0.90233
ENSMUSG00000003354.6	Ccdc65	coiled-coil domain containing 65	NM_001364844	153.995	11.5871	169.169	7.29096	48.8122	4.27844	63.3276	7.47864	0.136842	0.398375	0.99971	0.370741	0.0677196	0.62239
ENSMUSG00000046753.10	Ccdc66	coiled-coil domain containing 66	NM_177111	506.241	31.2239	456.915	6.99122	583.071	48.8293	501.795	121.808	-0.14711	0.323097	0.99971	-0.217709	0.138806	0.685022
ENSMUSG00000049588.13	Ccdc69	coiled-coil domain containing 69	NM_177471	6.43237	1.44676	7.49247	2.18943	68.5667	13.502	66.1268	6.02157	0.200136	0.696068	0.99971	-0.0481779	0.857523	0.973498
ENSMUSG00000049305.6	Ccdc71	coiled-coil domain containing 71	NM_133744	557.753	28.1719	641.625	38.325	603.212	17.1459	629.224	63.4164	0.203425	0.0490376	0.99971	0.0601095	0.555599	0.898751
ENSMUSG00000090946.3	Ccdc71l	coiled-coil domain containing 71 like	NM_001162903	556.218	18.8704	507.333	43.985	313.04	27.2385	269.683	51.872	-0.130969	0.326939	0.99971	-0.203874	0.146593	0.689288
ENSMUSG00000045106.12	Ccdc73	coiled-coil domain containing 73	NM_177600	12.5833	4.92239	14.1581	1.20662	15.4226	3.84131	16.4728	7.24258	0.18998	0.702253	0.99971	0.104368	0.824122	0.965557
ENSMUSG00000041617.10	Ccdc74a	coiled-coil domain containing 74A	NM_001166164	327.949	38.0689	322.064	37.6888	935.994	74.7342	1006.16	168.124	-0.0217663	0.884657	0.99971	0.104765	0.452112	0.862045
ENSMUSG00000030177.14	Ccdc77	coiled-coil domain containing 77	NM_026028	181.019	16.6349	173.565	19.83	238.459	34.8072	238.453	34.6175	-0.0605653	0.721006	0.99971	-0.00883832	0.956427	0.992372
ENSMUSG00000041117.8	Ccdc8	coiled-coil domain containing 8	NM_001101535	88.9792	7.73854	97.4358	8.15235	68.7534	8.58349	68.3935	3.52741	0.13377	0.488558	0.99971	0.00432201	0.982976	0.99807
ENSMUSG00000022665.15	Ccdc80	coiled-coil domain containing 80	NM_026439	227.187	25.7555	219.895	22.0042	84.8971	10.6504	112.224	2.86346	-0.0425364	0.779267	0.99971	0.411708	0.0177842	0.553944
ENSMUSG00000039391.11	Ccdc81	coiled-coil domain containing 81	NM_001162979	34.7607	7.23031	33.5257	1.39327	23.4481	5.17853	35.6771	7.5699	-0.0514087	0.87036	0.99971	0.585454	0.0679246	0.622892
ENSMUSG00000079084.10	Ccdc82	coiled-coil domain containing 82	NM_025534	651.784	27.5425	590.237	51.3592	1479.14	80.5325	1242.73	154.994	-0.144342	0.201404	0.99971	-0.251953	0.0183766	0.553944
ENSMUSG00000043923.8	Ccdc84	coiled-coil domain containing 84	NM_201372	259.982	14.3048	257.911	11.192	389.765	34.2169	400.803	25.8713	-0.0129113	0.916489	0.99971	0.0374485	0.741801	0.949644
ENSMUSG00000032878.16	Ccdc85a	coiled-coil domain containing 85A	NM_001166661	2265.96	134.982	2107.44	92.6594	949.589	125.114	948.789	112.907	-0.104757	0.350487	0.99971	-0.000144023	0.999005	1
ENSMUSG00000095098.2	Ccdc85b	coiled-coil domain containing 85B	NM_001243307	1143.13	49.2154	876.173	258.711	1473.73	48.1018	1822.33	532.577	-0.38282	0.0580045	0.99971	0.306737	0.125752	0.674401
ENSMUSG00000084883.2	Ccdc85c	coiled-coil domain containing 85C	NM_001159910	1432.25	20.6013	1505.77	23.4528	2581.25	166.344	2724.85	354.676	0.0720897	0.473329	0.99971	0.0782936	0.424685	0.849661
ENSMUSG00000024732.7	Ccdc86	coiled-coil domain containing 86	NM_023731	144.641	9.44757	156.774	4.97121	121.773	1.29048	129.562	16.5186	0.115166	0.455488	0.99971	0.0993839	0.527039	0.887706
ENSMUSG00000067872.2	Ccdc87	coiled-coil domain containing 87	NM_207268	63.9002	18.6047	61.1929	8.85395	14.2157	2.91603	11.1516	1.04308	-0.0502723	0.860731	0.99971	-0.371899	0.360266	0.82561
ENSMUSG00000032740.16	Ccdc88a	coiled coil domain containing 88A	NM_001363368	3300.86	144.848	3062.79	219.507	2402.55	117.527	1956.55	447.188	-0.108053	0.410005	0.99971	-0.296364	0.0245238	0.584674
ENSMUSG00000047810.9	Ccdc88b	coiled-coil domain containing 88B	NM_001081291	66.5579	18.2326	52.1435	4.88344	23.3883	3.69857	23.7255	3.49151	-0.343385	0.216136	0.99971	0.0231975	0.943965	0.989367
ENSMUSG00000021182.16	Ccdc88c	coiled-coil domain containing 88C	NM_001362342	1121.3	80.2292	1075.24	37.1006	460.219	68.9899	463.02	79.5751	-0.060109	0.654116	0.99971	0.00363636	0.979261	0.996723
[truncated: 12,615 more rows]

## Sheet: 2 mo.
gene_id	gene	GENENAME	REFSEQ	F/M-Control:Mean 2mo.	F/M-Control:SD 2mo.	F/M-Tpp1-/-:Mean 2mo.	F/M-Tpp1-/-:SD 2mo.	Cb-Control:Mean 2mo.	Cb-Control:SD 2mo.	Cb-Tpp1-/-:Mean 2mo.	Cb-Tpp1-/-:SD 2mo.	F/M-Tpp1-/- vs F/M-Control: l2fc 2mo.	F/M-Tpp1-/- vs F/M-Control: FDR 2mo.	Cb-Tpp1-/- vs Cb-Control: l2fc 2mo.	Cb-Tpp1-/- vs Cb-Control: FDR 2mo.	F/M-Tpp1-/- vs F/M-Control: DEG 2mo.	Cb-Tpp1-/- vs Cb-Control: DEG 2mo.
ENSMUSG00000007777.9	0610009B22Rik	RIKEN cDNA 0610009B22 gene	NM_025319	297.568	37.3586	288.412	8.80186	307.152	9.03364	295.944	14.9183	-0.0440902	0.901865	-0.0484362	0.997192
ENSMUSG00000024442.5	0610009O20Rik	RIKEN cDNA 0610009O20 gene	NM_024179	655.336	34.3107	670.282	57.6253	954.214	41.4327	971.977	63.1148	0.0318435	0.912231	0.0298171	0.997192
ENSMUSG00000042208.15	0610010F05Rik	RIKEN cDNA 0610010F05 gene	NM_001347242	1199.47	49.0442	1116.2	104.151	1234.05	42.3106	1177.63	90.403	-0.103684	0.59858	-0.0650165	0.997192
ENSMUSG00000020831.18	0610010K14Rik	RIKEN cDNA 0610010K14 gene	NM_001177601	24.4803	4.98456	27.945	2.8816	24.73	5.97549	29.0057	7.04559	0.19058	0.8387	0.253754	0.994493
ENSMUSG00000107002.1	0610012G03Rik	RIKEN cDNA 0610012G03 gene	NM_025320	417.372	57.8055	446.719	34.664	422.315	24.0519	426.397	34.2962	0.101908	0.731626	0.0103301	0.997192
ENSMUSG00000058706.5	0610030E20Rik	RIKEN cDNA 0610030E20 gene	NM_026696	486.646	52.0564	452.981	24.8878	743.433	15.7609	769.429	70.4707	-0.0998547	0.696481	0.0535831	0.997192
ENSMUSG00000028608.15	0610037L13Rik	RIKEN cDNA 0610037L13 gene	NM_001347160	937.153	57.2816	958.64	117.511	945.423	141.172	964.833	87.6878	0.0342443	0.928341	0.0322527	0.997192
ENSMUSG00000060512.7	0610040J01Rik	RIKEN cDNA 0610040J01 gene	NM_029554	63.4315	6.72575	57.8307	6.36775	117.655	16.3043	140.206	20.0959	-0.10549	0.867154	0.250173	0.837623
ENSMUSG00000090066.2	1110002E22Rik	RIKEN cDNA 1110002E22 gene	XM_006502554	72.684	9.87434	64.5488	8.0232	8.11379	2.9671	8.13415	2.19959	-0.168462	0.804136	0.00765706	0.999118
ENSMUSG00000022972.9	1110004E09Rik	RIKEN cDNA 1110004E09 gene	NM_026502	373.731	33.8086	391.569	36.5898	362.516	14.7186	352.415	36.4993	0.0577797	0.866508	-0.0498203	0.997192
ENSMUSG00000030663.12	1110004F10Rik	RIKEN cDNA 1110004F10 gene	NM_019772	1047.86	52.927	934.359	68.0839	1012.35	47.7289	989.703	37.7448	-0.16966	0.263411	-0.0358827	0.997192
ENSMUSG00000027637.3	1110008F13Rik	RIKEN cDNA 1110008F13 gene	NM_026124	686.798	47.363	643.134	1.1842	996.518	71.24	993.126	59.0084	-0.0943498	0.659909	-0.00451116	0.999118
ENSMUSG00000021023.14	1110008L16Rik	RIKEN cDNA 1110008L16 gene	NM_025373	127.037	17.9215	110.42	23.7424	85.0583	7.31463	77.6894	5.57683	-0.178353	0.683982	-0.12806	0.997192
ENSMUSG00000039195.4	1110008P14Rik	RIKEN cDNA 1110008P14 gene	NM_198001	1419	53.7333	1232.31	42.4181	599.192	42.575	511.128	11.7879	-0.205163	0.0963604	-0.227625	0.112466
ENSMUSG00000045237.5	1110012L19Rik	RIKEN cDNA 1110012L19 gene	NM_026787	135.665	8.25619	142.801	12.9684	154.367	14.487	172.387	10.6454	0.0649683	0.885144	0.159845	0.92641
ENSMUSG00000028441.12	1110017D15Rik	RIKEN cDNA 1110017D15 gene	NM_001048005	32.7186	7.69773	42.6801	11.1318	19.6769	5.38641	20.8016	3.67659	0.329209	0.649474	0.0964716	0.997192
ENSMUSG00000037971.10	1110032A03Rik	RIKEN cDNA 1110032A03 gene	NM_001311073	579.202	39.74	535.295	29.3438	455.238	13.955	458.345	27.6613	-0.110663	0.605125	0.0136997	0.997192
ENSMUSG00000046999.2	1110032F04Rik	RIKEN cDNA 1110032F04 gene	NM_001167996	281.207	25.8983	242.811	31.4891	19.1853	5.51663	7.57193	2.79875	-0.21115	0.526687	-1.12035	0.0149986		-1
ENSMUSG00000044991.10	1110034G24Rik	RIKEN cDNA 1110034G24 gene	NM_001358260	136.991	25.227	134.816	19.5021	151.95	7.61653	158.272	4.7243	-0.0078884	0.989785	0.0563	0.997192
ENSMUSG00000063236.5	1110038F14Rik	RIKEN cDNA 1110038F14 gene	NM_001347540	217.214	30.0881	188.164	15.6539	186.533	15.4162	192.855	11.242	-0.198254	0.514254	0.0434587	0.997192
ENSMUSG00000040591.18	1110051M20Rik	RIKEN cDNA 1110051M20 gene	NM_001311144	1577.34	140.318	1448	76.8068	1028.28	23.2898	962.613	31.6928	-0.121379	0.460818	-0.0931221	0.926796
ENSMUSG00000035171.9	1110059E24Rik	RIKEN cDNA 1110059E24 gene	NM_025423	401.645	60.0363	348.597	3.71373	457.672	14.9816	472.875	8.81459	-0.201124	0.354396	0.044785	0.997192
ENSMUSG00000032551.7	1110059G10Rik	RIKEN cDNA 1110059G10 gene	NM_025419	306.837	4.50756	270.638	15.8804	289.642	7.90539	277.939	3.59473	-0.188379	0.366279	-0.059076	0.997192
ENSMUSG00000078570.10	1110065P20Rik	RIKEN cDNA 1110065P20 gene	NM_001142727	374.224	60.156	425.612	33.4776	318.524	24.2089	294.339	35.3166	0.178335	0.527892	-0.118702	0.987011
ENSMUSG00000045414.7	1190002N15Rik	RIKEN cDNA 1190002N15 gene	NM_001033145	952.885	43.2089	871.285	72.0039	4165.02	22.2357	4402.82	284.988	-0.124118	0.453619	0.0796679	0.936127
ENSMUSG00000043687.15	1190005I06Rik	RIKEN cDNA 1190005I06 gene	NM_197988	16.7391	2.73877	20.1392	4.72892	12.0986	2.86092	7.87439	2.37639	0.208762	0.853778	-0.579274	0.860048
ENSMUSG00000063320.11	1190007I07Rik	RIKEN cDNA 1190007I07 gene	NM_001135567	81.3485	11.5597	79.7024	5.02935	93.1474	5.26382	87.3423	9.28225	-0.0207368	0.976154	-0.0918467	0.997192
ENSMUSG00000068099.4	1500009C09Rik	RIKEN cDNA 1500009C09 gene	NR_037697	1544.78	211.831	1430.62	80.4036	1566.61	76.3529	1569.14	108.453	-0.107946	0.640405	0.00153396	0.999118
ENSMUSG00000087651.3	1500009L16Rik	RIKEN cDNA 1500009L16 gene	NM_001145198	241.39	23.1849	247.475	20.4313	147.724	13.0207	152.481	14.5934	0.0315327	0.942449	0.042122	0.997192
ENSMUSG00000072694.7	1500011B03Rik	RIKEN cDNA 1500011B03 gene	NR_027817	1070.29	50.9121	1005.8	29.3002	801.401	30.5572	772.304	11.2233	-0.0912696	0.580163	-0.054153	0.997192
ENSMUSG00000051319.6	1500011K16Rik	RIKEN cDNA 1500011K16 gene	NM_175125	345.494	18.2532	322.545	16.2665	365.45	19.6863	329.776	16.8283	-0.10525	0.68077	-0.149402	0.8183
ENSMUSG00000026051.8	1500015O10Rik	RIKEN cDNA 1500015O10 gene	NM_024283	105.647	29.533	125.467	19.5686	272.02	32.0869	336.395	17.4176	0.234968	0.555348	0.306375	0.500131
ENSMUSG00000035595.6	1600002K03Rik	RIKEN cDNA 1600002K03 gene	NM_027207	50.6983	12.6974	44.5273	8.73395	49.5842	8.535	53.6099	5.14355	-0.199602	0.767943	0.117779	0.997192
ENSMUSG00000050088.9	1600012H06Rik	RIKEN cDNA 1600012H06 gene	NM_001083880	423.972	12.6674	393.213	34.0577	499.559	4.92365	511.019	20.0702	-0.095455	0.677461	0.0335098	0.997192
[truncated: 14,333 more rows]

## Sheet: 3 mo.
gene_id	gene	GENENAME	REFSEQ	F/M-Control:Mean 3mo.	F/M-Control:SD 3mo.	F/M-Tpp1-/-:Mean 3mo.	F/M-Tpp1-/-:SD 3mo.	Cb-Control:Mean 3mo.	Cb-Control:SD 3mo.	Cb-Tpp1-/-:Mean 3mo.	Cb-Tpp1-/-:SD 3mo.	F/M-Tpp1-/- vs F/M-Control: l2fc 3mo.	F/M-Tpp1-/- vs F/M-Control: FDR 3mo.	Cb-Tpp1-/- vs Cb-Control: l2fc 3mo.	Cb-Tpp1-/- vs Cb-Control: FDR 3mo.	F/M-Tpp1-/- vs F/M-Control: DEG 3mo.	Cb-Tpp1-/- vs Cb-Control: DEG 3mo.
[truncated: 14,575 more rows]

[truncated: 1 more sheets: 4 mo.]
