# Supplementary material for: Brain transcriptome analysis of a CLN2 mouse model as a function of disease progression
Source: J Neuroinflammation. 2021 Nov 8;18:262. doi: 10.1186/s12974-021-02302-z (PMC8576919; doi:10.1186/s12974-021-02302-z)
Supplement: Supplementary file 5 — Additional file 5. Ingenuity Pathway Analysis (IPA) of genes differentially expressed in forebrain /midbrain (F/M) and cerebellum (Cb) in Tpp1−/− mouse brains versus control brains at 1-, 2- and 3- and 4-month of age. Each age data set is a different excel sheet. [file 12974_2021_2302_MOESM5_ESM.xlsx]

## Sheet: Sheet1
Additional File 5. Ingenuity Pathway Analysis (IPAR) of genes differentially expressed in forebrain /midbrain (F/M) and cerebellum (Cb) in Tpp1-/- mouse brains versus control brains at 1-, 2- and 3- and 4-month of age. Each age data set is a different excel sheet.

## Sheet: 1 mo.
Canonical Pathways Analysis in 2 mo. Cb							Canonical Pathway Analysis in 2mo. F/M
Ingenuity Canonical Pathways	-log(p-value)	Ratio	z-score	Molecules			Ingenuity Canonical Pathways	-log(p-value)	Ratio	z-score	Molecules
TREM1 Signaling	2.82	0.0725	1.342	ICAM1,Naip1 (includes others),NLRP3,NOD2,TYROBP			Serotonin Degradation	2.53	0.0612	NaN	ADH1C,ALDH3A1,Ugt1a7c
GPCR-Mediated Integration of Enteroendocrine Signaling Exemplified by an L Cell	2.8	0.0714	-0.447	CCKAR,GAL,GLP2R,GRPR,NOTUM			Tryptophan Degradation X (Mammalian, via Tryptamine)	2.1	0.087	NaN	AKR1B10,ALDH3A1
Tumoricidal Function of Hepatic Natural Killer Cells	2.64	0.136	NaN	CASP7,ENDOG,ICAM1			Ethanol Degradation II	2	0.0769	NaN	ADH1C,ALDH3A1
Hepatic Fibrosis / Hepatic Stellate Cell Activation	2.2	0.0391	NaN	CCR5,COL22A1,COL26A1,COL8A1,ICAM1,MYH8,PGF			Noradrenaline and Adrenaline Degradation	1.91	0.069	NaN	ADH1C,ALDH3A1
Complement System	2.13	0.0909	NaN	C2,C7,ITGAM			Retinoate Biosynthesis I	1.8	0.0606	NaN	ADH1C,AKR1B10
The Visual Cycle	1.66	0.105	NaN	RBP1,RDH5			Eumelanin Biosynthesis	1.63	0.25	NaN	DCT
Inflammasome pathway	1.66	0.105	NaN	NLRP3,NOD2			Urea Cycle	1.46	0.167	NaN	CPS1
Role of Macrophages, Fibroblasts and Endothelial Cells in Rheumatoid Arthritis	1.5	0.0265	NaN	CEBPB,CEBPD,DKK2,DKKL1,ICAM1,MYC,NOTUM,PGF
Retinoate Biosynthesis II	1.44	0.333	NaN	RBP1
Neuroprotective Role of THOP1 in Alzheimer's Disease	1.41	0.0381	NaN	HLA-G,PRSS12,PRSS16,TPP1
Role of Hypercytokinemia/hyperchemokinemia in the Pathogenesis of Influenza	1.35	0.0714	NaN	CCR5,IL12A
Dendritic Cell Maturation	1.34	0.0312	2	FCER1G,ICAM1,IL12A,NOTUM,TYROBP
Catecholamine Biosynthesis	1.32	0.25	NaN	DBH
Heparan Sulfate Biosynthesis (Late Stages)	1.32	0.0448	NaN	HS3ST3A1,HS3ST3B1,NOTUM
Cytotoxic T Lymphocyte-mediated Apoptosis of Target Cells	1.32	0.069	NaN	CASP7,FCER1G
Crosstalk between Dendritic Cells and Natural Killer Cells	1.29	0.0435	NaN	HLA-G,IL12A,TYROBP
GP6 Signaling Pathway	1.27	0.0342	2	COL22A1,COL26A1,COL8A1,FCER1G
© 2000-2021 QIAGEN. All rights reserved.

## Sheet: 2 mo.
Canonical Pathways Analysis in 2 mo. Cb							Canonical Pathway Analysis in 2mo. F/M
Ingenuity Canonical Pathways	-log(p-value)	Ratio	z-score	Molecules			Ingenuity Canonical Pathways	-log(p-value)	Ratio	z-score	Molecules
G-Protein Coupled Receptor Signaling	4.89	0.0551	NaN	ADCY7,CHRM2,CHRM3,DRD2,DUSP1,GRM5,HTR1A,HTR2A,HTR7,KL,NPR3,NPY1R,OPRK1,PDE11A,PTK2B			Growth Hormone Signaling	2.81	0.0494	NaN	CSHL1,FOS,IGF2,KL
Neuroprotective Role of THOP1 in Alzheimer's Disease	3.77	0.0755	NaN	HLA-A,MME,PDYN,PNOC,SERPINA3,SST,TAC1,TPP1			Serotonin Receptor Signaling	2.76	0.0769	NaN	GCH1,SLC6A4,TPH2
cAMP-mediated signaling	3.38	0.0502	-2.111	ADCY7,CHRM2,CHRM3,DRD2,DUSP1,HTR1A,HTR7,NPR3,NPY1R,OPRK1,PDE11A			Neuroinflammation Signaling Pathway	2.09	0.0211	1.633	ACVR2B,FOS,HLA-A,KCNJ5,KL,PTGS2
Gαi Signaling	2.74	0.0593	-1.134	ADCY7,CHRM2,DRD2,HTR1A,NPR3,NPY1R,OPRK1			Role of JAK1 and JAK3 in γc Cytokine Signaling	2.04	0.0429	NaN	CRLF2,Irs4,KL
GABA Receptor Signaling	2.65	0.0659	NaN	ADCY7,CACNA1H,GABRA5,GABRG3,GABRQ,SLC6A11			Corticotropin Releasing Hormone Signaling	2.02	0.0296	NaN	FOS,JUND,NR4A1,PTGS2
Serotonin Receptor Signaling	2.6	0.103	NaN	ADCY7,HTR1A,HTR2A,HTR7			Th2 Pathway	2.02	0.0296	NaN	ACVR2B,CRLF2,HLA-A,KL
GPCR-Mediated Integration of Enteroendocrine Signaling Exemplified by an L Cell	2.43	0.0714	0.447	ADCY7,CHRM2,GRP,SST,VIP			GDNF Family Ligand-Receptor Interactions	1.96	0.04	NaN	DOK6,FOS,KL
Role of IL-17A in Psoriasis	2.25	0.25	NaN	S100A8,S100A9			CD40 Signaling	1.91	0.0385	NaN	FOS,KL,PTGS2
Ephrin A Signaling	1.96	0.0678	NaN	EPHA10,KL,NGEF,NGFR			Prolactin Signaling	1.86	0.0366	NaN	FOS,KL,PRLR
eNOS Signaling	1.94	0.0422	-1.633	ADCY7,AQP1,CHRM2,CHRM3,CHRNA3,CHRNA4,KL			LPS-stimulated MAPK Signaling	1.82	0.0353	NaN	FOS,KL,LBP
T Helper Cell Differentiation	1.77	0.0597	NaN	GATA3,HLA-A,HLA-DRB5,NGFR			Role of JAK2 in Hormone-like Cytokine Signaling	1.79	0.0625	NaN	Irs4,PRLR
Hepatic Fibrosis / Hepatic Stellate Cell Activation	1.76	0.0389	NaN	COL11A1,COL25A1,COL8A1,LBP,LHX2,NGFR,TIMP2			Thyronamine and Iodothyronamine Metabolism	1.74	0.333	NaN	DIO3
Role of Osteoblasts, Osteoclasts and Chondrocytes in Rheumatoid Arthritis	1.71	0.0352	NaN	FOS,FZD2,KL,NGFR,PTK2B,SFRP2,SFRP5,TCF7L2			Tetrahydrobiopterin Biosynthesis I	1.74	0.333	NaN	GCH1
Dermatan Sulfate Biosynthesis (Late Stages)	1.71	0.0769	NaN	HS3ST2,HS3ST4,NDST4			Thyroid Hormone Metabolism I (via Deiodination)	1.74	0.333	NaN	DIO3
Gap Junction Signaling	1.65	0.0368	NaN	ACTA1,ADCY7,DRD2,HTR2A,KL,NPR3,PRKG2			Tetrahydrobiopterin Biosynthesis II	1.74	0.333	NaN	GCH1
Adrenomedullin signaling pathway	1.65	0.0368	-1.134	ADCY7,FOS,KL,NPR3,PRKG2,PTK2B,TFAP2D			PPAR Signaling	1.71	0.0323	NaN	FOS,PTGS2,SCAND1
LXR/RXR Activation	1.63	0.0455	0.447	LBP,NGFR,PON3,S100A8,TTR			Wnt/β-catenin Signaling	1.7	0.0238	-2	ACVR2B,SOX14,SOX18,WNT2
Chondroitin Sulfate Biosynthesis (Late Stages)	1.63	0.0714	NaN	HS3ST2,HS3ST4,NDST4			Th1 and Th2 Activation Pathway	1.7	0.0238	NaN	ACVR2B,CRLF2,HLA-A,KL
Neuroinflammation Signaling Pathway	1.59	0.0316	-1.342	FOS,GABRA5,GABRG3,GABRQ,HLA-A,HLA-DRB5,IL34,KL,SLC6A11			Hepatic Fibrosis / Hepatic Stellate Cell Activation	1.61	0.0222	NaN	Col6a4,IGF2,KLF12,LBP
Neuropathic Pain Signaling In Dorsal Horn Neurons	1.59	0.0442	-1.342	FOS,GRM5,KL,TAC1,TACR1			MIF Regulation of Innate Immunity	1.59	0.0488	NaN	FOS,PTGS2
The Visual Cycle	1.51	0.105	NaN	RDH5,RLBP1			Endothelin-1 Signaling	1.58	0.0217	0	FOS,KL,PTGS2,SHC3
Renin-Angiotensin Signaling	1.49	0.0417	-1	ADCY7,FOS,KL,PAK6,PTK2B			ILK Signaling	1.55	0.0213	NaN	FOS,Irs4,KL,PTGS2
Chondroitin Sulfate Biosynthesis	1.43	0.06	NaN	HS3ST2,HS3ST4,NDST4			Adrenomedullin signaling pathway	1.53	0.0211	1	FOS,KL,SHC3,TFAP2B
Wnt/β-catenin Signaling	1.42	0.0357	0.816	FZD2,SFRP2,SFRP5,SOX11,SOX14,TCF7L2			iNOS Signaling	1.53	0.0455	NaN	FOS,LBP
Dermatan Sulfate Biosynthesis	1.39	0.0577	NaN	HS3ST2,HS3ST4,NDST4			Serotonin and Melatonin Biosynthesis	1.52	0.2	NaN	TPH2
GP6 Signaling Pathway	1.35	0.0382	-0.447	COL11A1,COL25A1,COL8A1,KL,RASGRP2			Rapoport-Luebering Glycolytic Shunt	1.52	0.2	NaN	PGAM2
							HGF Signaling	1.5	0.0268	NaN	FOS,KL,PTGS2
							Renin-Angiotensin Signaling	1.43	0.025	NaN	FOS,KL,SHC3
							Cell Cycle: G2/M DNA Damage Checkpoint Regulation	1.43	0.04	NaN	HIPK2,TOP2A
							Nur77 Signaling in T Lymphocytes	1.41	0.0392	NaN	HLA-A,NR4A1
							Transcriptional Regulatory Network in Embryonic Stem Cells	1.39	0.0385	NaN	LHX5,ZFHX3
							CD28 Signaling in T Helper Cells	1.39	0.0242	NaN	FOS,HLA-A,KL
							IL-6 Signaling	1.38	0.024	NaN	FOS,KL,LBP
							Glucocorticoid Receptor Signaling	1.34	0.0157	NaN	BGLAP,FOS,KL,KRT80,PTGS2
							GP6 Signaling Pathway	1.33	0.0229	NaN	Col6a4,KL,KLF12
							Calcium-induced T Lymphocyte Apoptosis	1.31	0.0345	NaN	HLA-A,NR4A1
© 2000-2021 QIAGEN. All rights reserved.

## Sheet: 3 mo.
Canonical Pathways Analysis in 3 mo. Cb							Canonical Pathway Analysis in 3mo. F/M
Ingenuity Canonical Pathways	-log(p-value)	Ratio	z-score	Molecules			Ingenuity Canonical Pathways	-log(p-value)	Ratio	z-score	Molecules
Complement System	9.73	0.242	2.236	C1QA,C1QB,C1QC,C3,C3AR1,C4A/C4B,ITGAX,ITGB2			Phagosome Formation	7.12	0.0656	NaN	C3AR1,FCGR2A,FCGR2B,Fcrls,ITGAX,ITGB2,PRKCD,TLR2
Phagosome Formation	8.33	0.0902	NaN	C3AR1,FCER1G,FCGR2A,FCGR2B,Fcrls,INPP5D,ITGAX,ITGB2,Tlr13,TLR2,TLR7			Complement System	6.45	0.152	NaN	C1QB,C3AR1,C4A/C4B,ITGAX,ITGB2
TREM1 Signaling	7.05	0.116	2.828	CCL2,CD86,FCGR2B,ITGAX,Tlr13,TLR2,TLR7,TYROBP			Role of Pattern Recognition Receptors in Recognition of Bacteria and Viruses	5.75	0.0547	1.342	C1QB,C3AR1,DDX58,IRF7,OAS2,PRKCD,TLR2
Communication between Innate and Adaptive Immune Cells	6.81	0.108	NaN	B2M,CCL3L3,CD86,CXCL10,FCER1G,Tlr13,TLR2,TLR7			Activation of IRF by Cytosolic Pattern Recognition Receptors	5.44	0.0962	2.236	DDX58,IRF7,IRF9,STAT1,ZBP1
Neuroinflammation Signaling Pathway	6.21	0.0456	3.464	B2M,CCL2,CD86,CXCL10,CYBB,HMOX1,NCF2,Tlr13,TLR2,TLR7,TNFRSF1A,TREM2,TYROBP			Neuroinflammation Signaling Pathway	5.27	0.0316	2.828	B2M,CD86,CXCL10,CYBB,HMOX1,IRF7,STAT1,TLR2,TYROBP
Dendritic Cell Maturation	5.85	0.0585	2.646	B2M,CD86,FCER1G,FCGR2A,FCGR2B,IRF8,TLR2,TNFRSF1A,TREM2,TYROBP			Interferon Signaling	4.96	0.129	NaN	IFIT3,IRF9,PSMB8,STAT1
B Cell Receptor Signaling	5.57	0.0543	1.134	APBB1IP,BLNK,BTK,CD22,FCGR2A,FCGR2B,INPP5D,PTPN6,PTPRC,RAC2			Dendritic Cell Maturation	4.92	0.0409	2.449	B2M,CD86,FCGR2A,FCGR2B,STAT1,TLR2,TYROBP
LXR/RXR Activation	5.49	0.0727	-0.378	C3,C4A/C4B,CCL2,CD14,LPL,LYZ,SERPINF2,TNFRSF1A			TREM1 Signaling	4.83	0.0725	2.236	CD86,FCGR2B,ITGAX,TLR2,TYROBP
Phagosome Maturation	4.78	0.0584	NaN	B2M,CTSC,CTSD,CTSH,CTSS,CTSZ,CYBB,NCF2			Production of Nitric Oxide and Reactive Oxygen Species in Macrophages	4.73	0.0383	1.89	CYBB,LYZ,NCF4,PPP1R3A,PRKCD,STAT1,TLR2
Systemic Lupus Erythematosus Signaling	4.58	0.0474	NaN	CD22,CD86,FCER1G,FCGR2A,FCGR2B,INPP5D,PTPN6,PTPRC,TLR7			Communication between Innate and Adaptive Immune Cells	4.68	0.0676	NaN	B2M,CCL3L3,CD86,CXCL10,TLR2
Granulocyte Adhesion and Diapedesis	4.37	0.0513	NaN	CCL2,CCL3L3,Ccl6,CSF3R,CXCL10,ITGB2,MMP12,TNFRSF1A			Fcγ Receptor-mediated Phagocytosis in Macrophages and Monocytes	4.27	0.0556	1.342	FCGR2A,FYB1,HMOX1,PLD4,PRKCD
Role of Pattern Recognition Receptors in Recognition of Bacteria and Viruses	4.07	0.0547	2.449	C1QA,C1QB,C1QC,C3,C3AR1,TLR2,TLR7			Granulocyte Adhesion and Diapedesis	4.13	0.0385	NaN	CCL3L3,Ccl6,CSF3R,CXCL10,ITGB2,MMP12
Fcγ Receptor-mediated Phagocytosis in Macrophages and Monocytes	4.03	0.0667	2.449	FCGR2A,FYB1,HMOX1,INPP5D,PLD4,RAC2			IL-8 Signaling	3.59	0.0306	1.633	CYBB,HMOX1,ITGAX,ITGB2,PLD4,PRKCD
autophagy	3.93	0.0847	NaN	CTSC,CTSD,CTSH,CTSS,CTSZ			Agranulocyte Adhesion and Diapedesis	3.04	0.0301	NaN	CCL3L3,Ccl6,CXCL10,ITGB2,MMP12
Leukocyte Extravasation Signaling	3.55	0.039	1.89	BTK,CD44,CYBB,ITGB2,MMP12,NCF2,RAC2,TIMP1			Choline Biosynthesis III	2.89	0.167	NaN	HMOX1,PLD4
Natural Killer Cell Signaling	3.53	0.0541	NaN	FCER1G,FCGR2A,INPP5D,PTPN6,RAC2,TYROBP			Systemic Lupus Erythematosus Signaling	2.78	0.0263	NaN	CD22,CD86,FCGR2A,FCGR2B,PTPRC
Acute Phase Response Signaling	3.4	0.0427	2	C3,C4A/C4B,HMOX1,OSMR,SERPINA3,SERPINF2,TNFRSF1A			Leukocyte Extravasation Signaling	2.63	0.0244	1	CYBB,ITGB2,MMP12,NCF4,PRKCD
Agranulocyte Adhesion and Diapedesis	3.37	0.0422	NaN	CCL2,CCL3L3,Ccl6,CXCL10,ITGB2,MMP12,TNFRSF1A			IL-12 Signaling and Production in Macrophages	2.57	0.0312	NaN	LYZ,PRKCD,STAT1,TLR2
Altered T Cell and B Cell Signaling in Rheumatoid Arthritis	3.26	0.061	NaN	CD86,FCER1G,Tlr13,TLR2,TLR7			IL-10 Signaling	2.48	0.0455	NaN	FCGR2A,FCGR2B,HMOX1
Production of Nitric Oxide and Reactive Oxygen Species in Macrophages	3.12	0.0383	2.449	CYBB,IRF8,LYZ,NCF2,PTPN6,TLR2,TNFRSF1A			Phospholipase C Signaling	2.44	0.0219	NaN	FCGR2A,FCGR2B,HMOX1,PLD4,PRKCD
PI3K Signaling in B Lymphocytes	3.09	0.0448	0.816	BLNK,BTK,C3,FCGR2B,INPP5D,PTPRC			Caveolar-mediated Endocytosis Signaling	2.43	0.0435	NaN	B2M,ITGAX,ITGB2
IL-8 Signaling	2.94	0.0357	2.646	CYBB,HMOX1,ITGAX,ITGB2,NCF2,PLD4,RAC2			Role of JAK family kinases in IL-6-type Cytokine Signaling	2.25	0.08	NaN	OSMR,STAT1
IL-10 Signaling	2.69	0.0606	NaN	CD14,FCGR2A,FCGR2B,HMOX1			Acute Phase Response Signaling	2.19	0.0244	NaN	C4A/C4B,HMOX1,OSMR,SERPINA3
T Helper Cell Differentiation	2.66	0.0597	NaN	CD86,FCER1G,IL21R,TNFRSF1A			B Cell Development	2.15	0.0714	NaN	CD86,PTPRC
Caveolar-mediated Endocytosis Signaling	2.62	0.058	NaN	B2M,CD48,ITGAX,ITGB2			Antigen Presentation Pathway	2.15	0.0714	NaN	B2M,PSMB8
Crosstalk between Dendritic Cells and Natural Killer Cells	2.62	0.058	NaN	CD86,TLR7,TREM2,TYROBP			B Cell Receptor Signaling	2.02	0.0217	NaN	CD22,FCGR2A,FCGR2B,PTPRC
Phospholipase C Signaling	2.57	0.0307	2	BLNK,BTK,FCER1G,FCGR2A,FCGR2B,HMOX1,PLD4			Role of RIG1-like Receptors in Antiviral Innate Immunity	2.02	0.0606	NaN	DDX58,IRF7
Role of NFAT in Regulation of the Immune Response	2.42	0.033	2.449	BLNK,BTK,CD86,FCER1G,FCGR2A,FCGR2B			Oncostatin M Signaling	1.88	0.0513	NaN	OSMR,STAT1
Oncostatin M Signaling	2.41	0.0769	NaN	CHI3L1,OSMR,PLAU			Natural Killer Cell Signaling	1.86	0.027	NaN	FCGR2A,PRKCD,TYROBP
Choline Biosynthesis III	2.39	0.167	NaN	HMOX1,PLD4			Virus Entry via Endocytic Pathways	1.86	0.027	NaN	B2M,ITGB2,PRKCD
Primary Immunodeficiency Signaling	2.35	0.0732	NaN	BLNK,BTK,PTPRC			Pancreatic Adenocarcinoma Signaling	1.79	0.0254	NaN	HMOX1,PLD4,STAT1
FcγRIIB Signaling in B Lymphocytes	2.29	0.0471	NaN	BLNK,BTK,FCGR2B,INPP5D			nNOS Signaling in Neurons	1.76	0.0444	NaN	CAPN11,PRKCD
CTLA4 Signaling in Cytotoxic T Lymphocytes	2.19	0.044	NaN	B2M,CD86,FCER1G,PTPN6			Th1 Pathway	1.75	0.0246	NaN	CD86,ITGB2,STAT1
Chondroitin Sulfate Degradation (Metazoa)	2.13	0.125	NaN	HEXA,HEXB			Heme Degradation	1.75	0.25	NaN	HMOX1
Dermatan Sulfate Degradation (Metazoa)	2.08	0.118	NaN	HEXA,HEXB			PI3K Signaling in B Lymphocytes	1.65	0.0224	NaN	CD180,FCGR2B,PTPRC
Nur77 Signaling in T Lymphocytes	2.08	0.0588	NaN	CD86,FCER1G,NR4A1			Phagosome Maturation	1.62	0.0219	NaN	B2M,CTSS,CYBB
Allograft Rejection Signaling	1.95	0.0526	NaN	B2M,CD86,FCER1G			Colorectal Cancer Metastasis Signaling	1.58	0.016	1	MMP12,STAT1,TLR2,WNT9B
Lipid Antigen Presentation by CD1	1.94	0.1	NaN	B2M,FCER1G			Pathogenesis of Multiple Sclerosis	1.57	0.167	NaN	CXCL10
Atherosclerosis Signaling	1.85	0.0351	NaN	CCL2,ITGB2,LPL,LYZ			Allograft Rejection Signaling	1.57	0.0351	NaN	B2M,CD86
FXR/RXR Activation	1.84	0.0348	NaN	C3,C4A/C4B,LPL,SERPINF2			Phospholipases	1.55	0.0345	NaN	HMOX1,PLD4
NF-κB Signaling	1.8	0.0279	1.342	FCER1G,NTRK1,TLR2,TLR7,TNFRSF1A			PCP pathway	1.51	0.0328	NaN	JUNB,WNT9B
Fc Epsilon RI Signaling	1.76	0.0331	1	BTK,FCER1G,INPP5D,RAC2			Gαq Signaling	1.46	0.019	NaN	HMOX1,PLD4,PRKCD
Gαi Signaling	1.76	0.0331	0	CNR2,GRM2,OPRD1,S1PR3			T Helper Cell Differentiation	1.44	0.0299	NaN	CD86,STAT1
PTEN Signaling	1.74	0.0325	1	FOXG1,INPP5D,NTRK1,RAC2			Crosstalk between Dendritic Cells and Natural Killer Cells	1.41	0.029	NaN	CD86,TYROBP
CD28 Signaling in T Helper Cells	1.73	0.0323	NaN	CD86,FCER1G,PTPN6,PTPRC			MSP-RON Signaling Pathway	1.41	0.029	NaN	ITGB2,TLR2
MSP-RON Signaling Pathway	1.73	0.0435	NaN	CCL2,ITGB2,TLR2			Th1 and Th2 Activation Pathway	1.4	0.0179	NaN	CD86,ITGB2,STAT1
Cytotoxic T Lymphocyte-mediated Apoptosis of Target Cells	1.69	0.0741	NaN	B2M,FCER1G			Thrombopoietin Signaling	1.39	0.0282	NaN	PRKCD,STAT1
Toll-like Receptor Signaling	1.68	0.0417	NaN	CD14,TLR2,TLR7			VDR/RXR Activation	1.32	0.0256	NaN	CXCL10,PRKCD
B Cell Development	1.66	0.0714	NaN	CD86,PTPRC			Role of Lipids/Lipid Rafts in the Pathogenesis of Influenza	1.32	0.0909	NaN	RSAD2
Role of Hypercytokinemia/hyperchemokinemia in the Pathogenesis of Influenza	1.66	0.0714	NaN	CCL2,CXCL10			Role of NFAT in Regulation of the Immune Response	1.31	0.0165	NaN	CD86,FCGR2A,FCGR2B
Glioma Invasiveness Signaling	1.63	0.04	NaN	CD44,PLAU,TIMP1
Tetrahydrobiopterin Biosynthesis I	1.62	0.333	NaN	GCH1
Thyroid Hormone Biosynthesis	1.62	0.333	NaN	CTSD
Tetrahydrobiopterin Biosynthesis II	1.62	0.333	NaN	GCH1
IL-17 Signaling	1.49	0.0353	NaN	CCL2,CXCL10,TIMP1
Heme Degradation	1.49	0.25	NaN	HMOX1
Catecholamine Biosynthesis	1.49	0.25	NaN	DBH
Coagulation System	1.48	0.0571	NaN	PLAU,SERPINF2
Inhibition of Matrix Metalloproteases	1.44	0.0541	NaN	MMP12,TIMP1
Autoimmune Thyroid Disease Signaling	1.42	0.0526	NaN	CD86,FCER1G
Graft-versus-Host Disease Signaling	1.42	0.0526	NaN	CD86,FCER1G
Superpathway of Inositol Phosphate Compounds	1.41	0.0219	2.236	CD86,INPP5D,PLD4,PTPN6,PTPRC
Role of Macrophages, Fibroblasts and Endothelial Cells in Rheumatoid Arthritis	1.38	0.0193	NaN	CCL2,SOST,Tlr13,TLR2,TLR7,TNFRSF1A
Role of IL-17F in Allergic Inflammatory Airway Diseases	1.36	0.0488	NaN	CCL2,CXCL10
Ceramide Signaling	1.35	0.0309	NaN	CTSD,S1PR3,TNFRSF1A
Pathogenesis of Multiple Sclerosis	1.32	0.167	NaN	CXCL10
Th1 and Th2 Activation Pathway	1.31	0.0238	NaN	CD86,HAVCR2,IKZF1,ITGB2
© 2000-2021 QIAGEN. All rights reserved.

## Sheet: 4mo.
Canonical Pathways Analysis in 4 mo. Cb							Canonical Pathway Analysis in 4mo. F/M
Ingenuity Canonical Pathways	-log(p-value)	Ratio	z-score	Molecules			Ingenuity Canonical Pathways	-log(p-value)	Ratio	z-score	Molecules
Dendritic Cell Maturation	7.35	0.189	4.271	B2M,CD1D,CD83,CD86,COL11A2,COL2A1,FCER1G,FCGR1A,FCGR2A,FCGR2B,FCGR3A/FCGR3B,HLA-A,HLA-DMA,HLA-DQA1,HLA-DQB1,HLA-DRB5,ICAM1,IL33,IRF8,PIK3CG,PLCB2,PLCG2,PLCH2,PLCL2,RELB,TLR2,TLR3,TLR9,TNFRSF1A,TNFRSF1B,TREM2,TYROBP			Antigen Presentation Pathway	9.6	0.357	NaN	B2M,CD74,HLA-A,HLA-DOA,HLA-DQA1,HLA-DRB5,NLRC5,PSMB8,PSMB9,TAP1
Hepatic Fibrosis / Hepatic Stellate Cell Activation	7.2	0.183	NaN	AGT,CCL2,CCL5,CCR5,CD14,COL11A1,COL11A2,COL16A1,COL23A1,COL24A1,COL25A1,COL27A1,COL2A1,COL6A3,COL7A1,COL8A1,CSF1,CYP2E1,FGF2,ICAM1,IL1R2,LHX2,MET,MMP2,MMP9,MYL4,PGF,TGFB1,TGFBR1,TIMP1,TIMP2,TNFRSF1A,TNFRSF1B			TREM1 Signaling	9.52	0.203	3.207	CCL2,CD86,FCGR2B,ICAM1,ITGAX,LAT2,NLRC5,NLRP3,SIGIRR,TLR1,Tlr13,TLR2,TLR7,TYROBP
Antigen Presentation Pathway	7.18	0.429	NaN	B2M,CD74,HLA-A,HLA-DMA,HLA-DQA1,HLA-DQB1,HLA-DRB5,HLA-E,NLRC5,PSMB8,PSMB9,TAP1			Role of Pattern Recognition Receptors in Recognition of Bacteria and Viruses	8.42	0.133	3.207	C1QA,C1QB,C1QC,C3,C3AR1,CCL5,DDX58,EIF2AK2,IFIH1,IL1A,IRF7,NLRP3,PRKCD,TGFB1,TLR1,TLR2,TLR7
Communication between Innate and Adaptive Immune Cells	6.94	0.264	NaN	B2M,CCL3L3,CCL4,CCL5,Ccl9,CD83,CD86,CXCL10,FCER1G,HLA-A,HLA-DRB5,HLA-E,IL33,Tlr13,TLR2,TLR3,TLR7,TLR9,TNFRSF13B			Neuroinflammation Signaling Pathway	8.21	0.0877	4.491	AGER,B2M,CCL2,CCL5,CD86,CXCL10,CYBB,HLA-A,HLA-DOA,HLA-DQA1,HLA-DRB5,HMOX1,ICAM1,IRF7,NCF2,NGF,NLRP3,STAT1,TGFB1,TLR1,Tlr13,TLR2,TLR7,TREM2,TYROBP
Phagosome Formation	6.71	0.208	NaN	C3AR1,FCER1G,FCGR1A,FCGR2A,FCGR2B,FCGR3A/FCGR3B,Fcrls,INPP5D,ITGA5,ITGAM,ITGAX,ITGB2,MRC1,PIK3CG,PLCB2,PLCG2,PLCH2,PLCL2,RHOV,SYK,Tlr13,TLR2,TLR3,TLR7,TLR9			Dendritic Cell Maturation	8.11	0.112	4	B2M,CD86,FCER1G,FCGR1A,FCGR2A,FCGR2B,FCGR3A/FCGR3B,HLA-A,HLA-DOA,HLA-DQA1,HLA-DRB5,ICAM1,IL1A,IRF8,STAT1,STAT4,TLR2,TREM2,TYROBP
Neuroinflammation Signaling Pathway	6.2	0.147	5	B2M,BDNF,CCL2,CCL5,CD86,CSF1R,CX3CR1,CXCL10,CYBB,GABRA5,GABRG3,GABRQ,GABRR2,HLA-A,HLA-DMA,HLA-DQA1,HLA-DQB1,HLA-DRB5,HMOX1,ICAM1,IRF7,MMP9,NCF2,PIK3CG,PLA2G3,PLA2G4B,PLA2G4C,PLA2G5,PLCG2,PYCARD,SLC6A11,SYK,TGFB1,TGFBR1,Tlr13,TLR2,TLR3,TLR7,TLR9,TNFRSF1A,TREM2,TYROBP			Complement System	7.52	0.273	2.236	C1QA,C1QB,C1QC,C3,C3AR1,C4A/C4B,CD59,ITGAX,ITGB2
TREM1 Signaling	5.82	0.246	3.638	CCL2,CD83,CD86,FCGR2B,ICAM1,ITGA5,ITGAX,LAT2,NLRC5,NLRP10,PLCG2,Tlr13,TLR2,TLR3,TLR7,TLR9,TYROBP			Granulocyte Adhesion and Diapedesis	7.16	0.11	NaN	CCL2,CCL28,CCL3L3,CCL4,CCL5,Ccl6,Ccl9,CLDN14,CSF3R,CXCL10,CXCL16,CXCL6,HSPB1,ICAM1,IL1A,ITGB2,MMP12
Neuroprotective Role of THOP1 in Alzheimer's Disease	5.37	0.198	-0.832	AGT,ENDOU,GNRH1,GZMM,HLA-A,HLA-E,HPN,KLK6,KLK8,MMP9,NTS,PDYN,PNOC,PRSS23,PRSS41,PRSS53,SERPINA3,SST,TAC1,TMPRSS7,TPP1			T Helper Cell Differentiation	6.61	0.164	NaN	CD86,FCER1G,HLA-A,HLA-DOA,HLA-DQA1,HLA-DRB5,IL21R,IL2RG,STAT1,STAT4,TGFB1
Altered T Cell and B Cell Signaling in Rheumatoid Arthritis	5.34	0.22	NaN	CD86,CSF1,FCER1G,HLA-A,HLA-DMA,HLA-DQA1,HLA-DQB1,HLA-DRB5,IL33,RELB,SPP1,TGFB1,Tlr13,TLR2,TLR3,TLR7,TLR9,TNFRSF13B			Altered T Cell and B Cell Signaling in Rheumatoid Arthritis	6.59	0.146	NaN	CD86,FCER1G,HLA-A,HLA-DOA,HLA-DQA1,HLA-DRB5,IL1A,TGFB1,TLR1,Tlr13,TLR2,TLR7
Fcγ Receptor-mediated Phagocytosis in Macrophages and Monocytes	5.34	0.211	3.9	ARPC1B,FCGR1A,FCGR2A,FCGR3A/FCGR3B,FGR,FYB1,HCK,HMOX1,INPP5D,LCP2,NCF1,PIK3CG,PLD3,PLD4,PXN,RAC2,SYK,VAV1,WAS			Phagosome Formation	6.33	0.117	NaN	C3AR1,FCER1G,FCGR1A,FCGR2A,FCGR2B,FCGR3A/FCGR3B,Fcrls,ITGAX,ITGB2,PRKCD,TLR1,Tlr13,TLR2,TLR7
T Helper Cell Differentiation	5.32	0.239	NaN	BCL6,CD86,FCER1G,GATA3,HLA-A,HLA-DMA,HLA-DQA1,HLA-DQB1,HLA-DRB5,IL12RB1,IL21R,IL2RG,TGFB1,TGFBR1,TNFRSF1A,TNFRSF1B			Interferon Signaling	5.37	0.226	2.449	IFIT3,IFITM3,IRF9,ISG15,PSMB8,STAT1,TAP1
G-Protein Coupled Receptor Signaling	5.15	0.14	NaN	ADCY7,ADORA2B,APLNR,CALCR,CHRM2,CHRM3,CRHR1,DRD2,DRD4,DUSP4,GNA15,GPR17,GRM2,GRM5,HTR1A,HTR2A,HTR2C,HTR7,NPR3,NPY1R,OPRK1,OPRL1,OPRM1,P2RY13,PDE11A,PDE1A,PDE1B,PIK3CG,PLCB2,PTGER4,PTH1R,RAPGEF3,RGS10,RGS4,S1PR3,SMPDL3B,TLR9,VIPR2			Agranulocyte Adhesion and Diapedesis	5.35	0.0909	NaN	CCL2,CCL28,CCL3L3,CCL4,CCL5,Ccl6,Ccl9,CLDN14,CXCL10,CXCL16,CXCL6,ICAM1,IL1A,ITGB2,MMP12
Granulocyte Adhesion and Diapedesis	5.08	0.168	NaN	CCL2,CCL3L3,CCL4,CCL5,Ccl6,Ccl9,CLDN14,CSF3R,CXCL10,CXCL14,CXCL16,CXCR4,ICAM1,IL1R2,IL33,ITGA5,ITGAM,ITGB2,MMP12,MMP19,MMP2,MMP9,PF4,SELPLG,TNFRSF1A,TNFRSF1B			Fcγ Receptor-mediated Phagocytosis in Macrophages and Monocytes	5.29	0.122	2.714	FCGR1A,FCGR2A,FCGR3A/FCGR3B,FYB1,HCK,HMOX1,PLD4,PRKCD,RAC2,VAV1,WAS
LXR/RXR Activation	4.57	0.182	0.471	AGT,APOE,C3,C4A/C4B,CCL2,CD14,CD36,CLU,IL1R2,IL33,LPL,LYZ,MLXIPL,MMP9,PON3,RXRG,SERPINF2,TLR3,TNFRSF1A,TNFRSF1B			Th1 and Th2 Activation Pathway	5.25	0.0893	NaN	CD274,CD86,HAVCR2,HLA-A,HLA-DOA,HLA-DQA1,HLA-DRB5,ICAM1,IL2RG,ITGB2,SPI1,STAT1,STAT4,TGFB1,VAV1
Leukocyte Extravasation Signaling	4.55	0.146	2.887	ARHGAP9,BTK,CD44,CLDN14,CXCR4,CYBA,CYBB,ICAM1,ITGA5,ITGAM,ITGB2,MMP12,MMP19,MMP2,MMP9,NCF1,NCF2,NCF4,PIK3CG,PLCG2,PXN,RAC2,RAPGEF3,ROCK2,SELPLG,TIMP1,TIMP2,TLR9,VAV1,WAS			Graft-versus-Host Disease Signaling	4.74	0.184	NaN	CD86,FCER1G,HLA-A,HLA-DOA,HLA-DQA1,HLA-DRB5,IL1A
Complement System	4.5	0.303	1.633	C1QA,C1QB,C1QC,C3,C3AR1,C4A/C4B,ITGAM,ITGAX,ITGB2,MASP2			Activation of IRF by Cytosolic Pattern Recognition Receptors	4.74	0.154	1.414	DDX58,DHX58,IFIH1,IRF7,IRF9,ISG15,STAT1,ZBP1
Th1 and Th2 Activation Pathway	4.45	0.155	NaN	CCR5,CD274,CD86,CXCR4,GATA3,HAVCR2,HLA-A,HLA-DMA,HLA-DQA1,HLA-DQB1,HLA-DRB5,ICAM1,IKZF1,IL12RB1,IL2RG,IL33,IRF1,ITGB2,PIK3CG,SOCS1,SOCS3,SPI1,TGFB1,TGFBR1,TLR9,VAV1			Th1 Pathway	4.74	0.0984	2.828	CD274,CD86,HAVCR2,HLA-A,HLA-DOA,HLA-DQA1,HLA-DRB5,ICAM1,ITGB2,STAT1,STAT4,VAV1
Atherosclerosis Signaling	4.34	0.175	NaN	APOE,CCL2,CD36,CLU,COL11A2,COL2A1,CSF1,CXCR4,ICAM1,IL33,ITGB2,LPL,LYZ,MMP9,PLA2G3,PLA2G4B,PLA2G4C,PLA2G5,SELPLG,TGFB1			B Cell Development	4.63	0.222	NaN	CD86,HLA-A,HLA-DOA,HLA-DQA1,HLA-DRB5,PTPRC
Th2 Pathway	4.2	0.163	1.387	CCR5,CD86,CXCR4,GATA3,HLA-A,HLA-DMA,HLA-DQA1,HLA-DQB1,HLA-DRB5,ICAM1,IKZF1,IL12RB1,IL2RG,IL33,ITGB2,PIK3CG,SOCS3,SPI1,TGFB1,TGFBR1,TLR9,VAV1			Allograft Rejection Signaling	4.56	0.145	NaN	B2M,CD86,FCER1G,H2-T24,HLA-A,HLA-DOA,HLA-DQA1,HLA-DRB5
Role of Macrophages, Fibroblasts and Endothelial Cells in Rheumatoid Arthritis	4.09	0.126	NaN	CCL2,CCL5,CEBPA,CSF1,FCGR1A,FCGR3A/FCGR3B,FGF2,FZD10,FZD2,ICAM1,IL1R2,IL33,MYC,PGF,PIK3CG,PLCB2,PLCG2,PLCH2,PLCL2,ROCK2,SFRP2,SFRP5,SOCS1,SOCS3,SOST,TCF7L2,TGFB1,Tlr13,TLR2,TLR3,TLR7,TLR9,TNFRSF1A,TNFRSF1B,WIF1,WNT2B,WNT7B,WNT9B			Calcium-induced T Lymphocyte Apoptosis	4.39	0.138	0.378	ATP2A1,FCER1G,HLA-A,HLA-DOA,HLA-DQA1,HLA-DRB5,NR4A1,PRKCD
Role of Pattern Recognition Receptors in Recognition of Bacteria and Viruses	4.08	0.164	3.606	C1QA,C1QB,C1QC,C3,C3AR1,CCL5,DDX58,IL11,IRF7,OAS1,Oas1d (includes others),PIK3CG,PLCG2,PTX3,RNASEL,SYK,TGFB1,TLR2,TLR3,TLR7,TLR9			Th2 Pathway	4.3	0.0889	0	CD86,HLA-A,HLA-DOA,HLA-DQA1,HLA-DRB5,ICAM1,IL2RG,ITGB2,SPI1,STAT4,TGFB1,VAV1
cAMP-mediated signaling	4.05	0.138	3.286	ADCY7,ADORA2B,APLNR,CHRM2,CHRM3,CRHR1,DRD2,DRD4,DUSP4,GPR17,GRM2,HTR1A,HTR7,NPR3,NPY1R,OPRK1,OPRL1,OPRM1,P2RY13,PDE11A,PDE1A,PDE1B,PTGER4,PTH1R,RAPGEF3,RGS10,RGS4,S1PR3,SMPDL3B,VIPR2			Phagosome Maturation	4.24	0.0876	NaN	B2M,CTSC,CTSD,CTSH,CTSS,CTSZ,CYBB,HLA-A,HLA-DRB5,LPO,NCF2,TAP1
Natural Killer Cell Signaling	3.83	0.171	NaN	CD300A,FCER1G,FCGR2A,FCGR3A/FCGR3B,INPP5D,LCK,LCP2,PAK6,PIK3CG,PLCG2,PTPN6,RAC2,SH3BP2,SYK,TLR9,TYROBP,VAV1,ZAP70			Nur77 Signaling in T Lymphocytes	3.89	0.137	NaN	CD86,FCER1G,HLA-A,HLA-DOA,HLA-DQA1,HLA-DRB5,NR4A1
Serotonin Receptor Signaling	3.82	0.256	NaN	ADCY7,DDC,HTR1A,HTR2A,HTR2C,HTR7,PCBD1,SLC18A2,SLC6A4,TPH2			Autoimmune Thyroid Disease Signaling	3.88	0.167	NaN	CD86,FCER1G,HLA-A,HLA-DOA,HLA-DQA1,HLA-DRB5
Agranulocyte Adhesion and Diapedesis	3.72	0.145	NaN	CCL2,CCL3L3,CCL4,CCL5,Ccl6,Ccl9,CD34,CLDN14,CXCL10,CXCL14,CXCL16,CXCR4,ICAM1,IL33,ITGA5,ITGB2,MMP12,MMP19,MMP2,MMP9,MYL4,PF4,SELPLG,TNFRSF1A			Crosstalk between Dendritic Cells and Natural Killer Cells	3.84	0.116	NaN	CD86,CSF2RB,HLA-A,HLA-DRB5,IL2RG,TLR7,TREM2,TYROBP
Pathogenesis of Multiple Sclerosis	3.61	0.667	NaN	CCL4,CCL5,CCR5,CXCL10			Toll-like Receptor Signaling	3.71	0.111	1.89	CD14,EIF2AK2,IL1A,LY96,SIGIRR,TLR1,TLR2,TLR7
Phospholipases	3.5	0.207	NaN	HMOX1,PLA1A,PLA2G3,PLA2G4B,PLA2G4C,PLA2G5,PLCB2,PLCG2,PLCH2,PLCL2,PLD3,PLD4			Hepatic Fibrosis / Hepatic Stellate Cell Activation	3.68	0.0722	NaN	A2M,CCL2,CCL5,CD14,COL24A1,Col6a4,COL6A5,ICAM1,IL1A,LY96,STAT1,TGFB1,TIMP1
Th1 Pathway	3.45	0.156	1.291	CCR5,CD274,CD86,GATA3,HAVCR2,HLA-A,HLA-DMA,HLA-DQA1,HLA-DQB1,HLA-DRB5,ICAM1,IL12RB1,IRF1,ITGB2,PIK3CG,SOCS1,SOCS3,TLR9,VAV1			Pathogenesis of Multiple Sclerosis	3.68	0.5	NaN	CCL4,CCL5,CXCL10
Crosstalk between Dendritic Cells and Natural Killer Cells	3.33	0.188	NaN	CD83,CD86,HLA-A,HLA-DRB5,HLA-E,IL15RA,IL2RG,TLR3,TLR7,TLR9,TNFRSF1B,TREM2,TYROBP			Leukocyte Extravasation Signaling	3.67	0.0683	2.309	BTK,CLDN14,CYBA,CYBB,ICAM1,ITGB2,MMP12,NCF2,NCF4,PRKCD,RAC2,TIMP1,VAV1,WAS
GPCR-Mediated Integration of Enteroendocrine Signaling Exemplified by an L Cell	3.27	0.186	-0.277	ADCY7,ADCYAP1,CHRM2,GAL,GIPR,GNA15,GRP,PLCB2,PLCG2,PLCH2,PLCL2,SST,VIP			Role of Hypercytokinemia/hyperchemokinemia in the Pathogenesis of Influenza	3.46	0.179	NaN	CCL2,CCL4,CCL5,CXCL10,IL1A
Graft-versus-Host Disease Signaling	3.21	0.237	NaN	CD86,FCER1G,HLA-A,HLA-DMA,HLA-DQA1,HLA-DQB1,HLA-DRB5,HLA-E,IL33			Differential Regulation of Cytokine Production in Intestinal Epithelial Cells by IL-17A and IL-17F	3.34	0.235	NaN	CCL2,CCL4,CCL5,IL1A
Gαi Signaling	3.19	0.153	1.698	ADCY7,APLNR,CHRM2,DRD2,DRD4,GNG4,GPR17,GRM2,HTR1A,NPR3,NPY1R,OPRK1,OPRL1,OPRM1,P2RY13,RGS10,RGS4,S1PR3			CD28 Signaling in T Helper Cells	3.33	0.0806	1.342	CD86,FCER1G,HLA-A,HLA-DOA,HLA-DQA1,HLA-DRB5,PTPN6,PTPRC,VAV1,WAS
Primary Immunodeficiency Signaling	3.12	0.231	NaN	ADA,BLNK,BTK,IL2RG,LCK,PTPRC,TAP1,TNFRSF13B,ZAP70			Natural Killer Cell Signaling	3.25	0.0857	NaN	CD300A,FCER1G,FCGR2A,FCGR3A/FCGR3B,PRKCD,PTPN6,RAC2,TYROBP,VAV1
GP6 Signaling Pathway	3.06	0.145	2.065	APBB1IP,BTK,COL11A1,COL11A2,COL16A1,COL23A1,COL24A1,COL25A1,COL27A1,COL2A1,COL6A3,COL7A1,COL8A1,FCER1G,LCP2,PIK3CG,PLCG2,SYK,TLR9			Role of NFAT in Regulation of the Immune Response	3.22	0.0682	3.464	BTK,CD86,FCER1G,FCGR1A,FCGR2A,FCGR2B,FCGR3A/FCGR3B,GNA15,HLA-A,HLA-DOA,HLA-DQA1,HLA-DRB5
Role of NFAT in Regulation of the Immune Response	2.93	0.131	4.69	BLNK,BTK,CD86,FCER1G,FCGR1A,FCGR2A,FCGR2B,FCGR3A/FCGR3B,GNA15,GNG4,HLA-A,HLA-DMA,HLA-DQA1,HLA-DQB1,HLA-DRB5,LCK,LCP2,PIK3CG,PLCB2,PLCG2,SYK,TLR9,ZAP70			OX40 Signaling Pathway	3.19	0.106	NaN	B2M,FCER1G,H2-T24,HLA-A,HLA-DOA,HLA-DQA1,HLA-DRB5
CD28 Signaling in T Helper Cells	2.93	0.145	2.887	ARPC1B,CD86,FCER1G,HLA-A,HLA-DMA,HLA-DQA1,HLA-DQB1,HLA-DRB5,LCK,LCP2,PIK3CG,PTPN6,PTPRC,SYK,TLR9,VAV1,WAS,ZAP70			Role of RIG1-like Receptors in Antiviral Innate Immunity	3.12	0.152	1.342	DDX58,DHX58,IFIH1,IRF7,TRIM25
B Cell Development	2.85	0.259	NaN	CD86,HLA-A,HLA-DMA,HLA-DQA1,HLA-DQB1,HLA-DRB5,PTPRC			Systemic Lupus Erythematosus Signaling	3.09	0.0659	NaN	CD22,CD86,FCER1G,FCGR1A,FCGR2A,FCGR2B,FCGR3A/FCGR3B,HLA-A,IL1A,PTPN6,PTPRC,TLR7
Autoimmune Thyroid Disease Signaling	2.72	0.222	NaN	CD86,FCER1G,HLA-A,HLA-DMA,HLA-DQA1,HLA-DQB1,HLA-DRB5,HLA-E			Production of Nitric Oxide and Reactive Oxygen Species in Macrophages	3.07	0.0656	2.53	CYBA,CYBB,IRF8,LYZ,NCF2,NCF4,PPM1J,PRKCD,PTPN6,SPI1,STAT1,TLR2
Allograft Rejection Signaling	2.57	0.182	NaN	B2M,CD86,FCER1G,H2-T24,HLA-A,HLA-DMA,HLA-DQA1,HLA-DQB1,HLA-DRB5,HLA-E			LXR/RXR Activation	2.49	0.0727	-0.707	C3,C4A/C4B,CCL2,CD14,IL1A,LY96,LYZ,SERPINF2
Interferon Signaling	2.48	0.226	1.89	IFIT3,IRF1,ISG15,OAS1,PSMB8,SOCS1,TAP1			Cdc42 Signaling	2.48	0.0667	NaN	B2M,FCER1G,H2-T24,HLA-A,HLA-DOA,HLA-DQA1,HLA-DRB5,VAV1,WAS
Role of Osteoblasts, Osteoclasts and Chondrocytes in Rheumatoid Arthritis	2.41	0.115	NaN	BMP1,CALCR,CSF1,CSF1R,FZD10,FZD2,IL11,IL1R2,IL33,ITGA5,NAIP,PIK3CG,SFRP2,SFRP5,SOST,SPP1,TCF7L2,TGFB1,TLR9,TNFRSF11A,TNFRSF1A,TNFRSF1B,WIF1,WNT2B,WNT7B,WNT9B			Tec Kinase Signaling	2.42	0.061	1.667	BTK,FCER1G,GNA15,HCK,PRKCD,STAT1,STAT4,TNFRSF25,VAV1,WAS
Superpathway of Inositol Phosphate Compounds	2.41	0.115	NaN	CD86,DOT1L,DUSP5,EYA4,HACD2,INPP5D,IP6K3,ITPKB,LCK,MET,PDCD1,PHOSPHO1,PIK3AP1,PIK3CG,PLCB2,PLCG2,PLCH2,PLD4,PTPN6,PTPRC,PTPRF,PTPRJ,PTPRO,SOCS3,TLR9,VAV1			Differential Regulation of Cytokine Production in Macrophages and T Helper Cells by IL-17A and IL-17F	2.39	0.2	NaN	CCL2,CCL4,CCL5
PI3K Signaling in B Lymphocytes	2.39	0.133	2.183	ATF3,BLNK,BTK,C3,CD180,DAPP1,FCGR2B,INPP5D,PIK3AP1,PIK3CG,PLCB2,PLCG2,PLCH2,PLCL2,PTPRC,SYK,VAV1			Death Receptor Signaling	2.37	0.0769	0.378	HSPB1,HSPB2,NAIP,PARP14,PARP3,PARP9,TNFRSF25
Type I Diabetes Mellitus Signaling	2.18	0.137	1.134	BID,CD86,FCER1G,HLA-A,HLA-DMA,HLA-DQA1,HLA-DQB1,HLA-DRB5,HLA-E,IRF1,SOCS1,SOCS3,TNFRSF1A,TNFRSF1B			Caveolar-mediated Endocytosis Signaling	2.36	0.087	NaN	B2M,CD48,HLA-A,ITGA10,ITGAX,ITGB2
B Cell Receptor Signaling	2.14	0.117	2.183	APBB1IP,BCL6,BLNK,BTK,CD22,DAPP1,FCGR2A,FCGR2B,INPP5D,MAP3K13,PAX5,PIK3AP1,PIK3CG,PLCG2,PTPN6,PTPRC,RAC2,RAP2B,SYK,TLR9,VAV1			iCOS-iCOSL Signaling in T Helper Cells	2.35	0.069	2.646	FCER1G,HLA-A,HLA-DOA,HLA-DQA1,HLA-DRB5,IL2RG,PTPRC,VAV1
IL-4 Signaling	2.12	0.145	NaN	HLA-A,HLA-DMA,HLA-DQA1,HLA-DQB1,HLA-DRB5,IL13RA1,IL2RG,INPP5D,PIK3CG,PTPN6,SOCS1,TLR9			Oncostatin M Signaling	2.22	0.121	2	CHI3L1,OSMR,PLAU,STAT1
Phagosome Maturation	2.09	0.124	NaN	B2M,CTSC,CTSD,CTSH,CTSS,CTSW,CTSZ,CYBB,DYNLT1,HLA-A,HLA-DRB5,LPO,NCF2,PRDX6,RAB7B,TAP1,TUBB6			B Cell Receptor Signaling	2.14	0.0556	1.134	APBB1IP,BTK,CD22,EGR1,FCGR2A,FCGR2B,PTPN6,PTPRC,RAC2,VAV1
Role of Hypercytokinemia/hyperchemokinemia in the Pathogenesis of Influenza	2.08	0.214	NaN	CCL2,CCL4,CCL5,CCR5,CXCL10,IL33			Coagulation System	2.13	0.114	0	A2M,PLAU,PLAUR,SERPINF2
iCOS-iCOSL Signaling in T Helper Cells	2.06	0.129	3.207	FCER1G,HLA-A,HLA-DMA,HLA-DQA1,HLA-DQB1,HLA-DRB5,IL2RG,INPP5D,LCK,LCP2,PIK3CG,PTPRC,TLR9,VAV1,ZAP70			Type I Diabetes Mellitus Signaling	2.11	0.0686	NaN	CD86,FCER1G,HLA-A,HLA-DOA,HLA-DQA1,HLA-DRB5,STAT1
Inhibition of Matrix Metalloproteases	2.04	0.189	0.378	MMP12,MMP19,MMP2,MMP9,THBS2,TIMP1,TIMP2			IL-12 Signaling and Production in Macrophages	2.1	0.0625	NaN	IRF8,LYZ,PRKCD,SPI1,STAT1,STAT4,TGFB1,TLR2
Human Embryonic Stem Cell Pluripotency	1.97	0.121	NaN	BDNF,BMP1,FGF2,FZD10,FZD2,INHBA,NTRK3,PIK3CG,S1PR3,TCF7L2,TDGF1,TGFB1,TGFBR1,TLR9,WNT2B,WNT7B,WNT9B			autophagy	2	0.0847	NaN	CTSC,CTSD,CTSH,CTSS,CTSZ
Phospholipase C Signaling	1.92	0.107	2.828	ADCY7,BLNK,BTK,FCER1G,FCGR2A,FCGR2B,GNG4,HMOX1,ITGA5,LCK,LCP2,MYL4,PLA2G3,PLA2G4B,PLA2G4C,PLA2G5,PLCB2,PLCG2,PLD3,PLD4,RAPGEF3,RHOV,SYK,ZAP70			IL-4 Signaling	1.97	0.0723	NaN	HLA-A,HLA-DOA,HLA-DQA1,HLA-DRB5,IL2RG,PTPN6
Caveolar-mediated Endocytosis Signaling	1.86	0.145	NaN	B2M,CD48,FLNC,HLA-A,ITGA10,ITGA5,ITGAM,ITGAX,ITGB2,ITGB6			Primary Immunodeficiency Signaling	1.97	0.103	NaN	BTK,IL2RG,PTPRC,TAP1
Macropinocytosis Signaling	1.83	0.138	2.646	CD14,CSF1,CSF1R,ITGA5,ITGB2,ITGB6,MET,MRC1,PIK3CG,PLCG2,TLR9			Role of IL-17F in Allergic Inflammatory Airway Diseases	1.89	0.0976	NaN	CCL2,CCL4,CXCL10,CXCL6
CTLA4 Signaling in Cytotoxic T Lymphocytes	1.82	0.132	NaN	AP1G2,B2M,CD86,FCER1G,HLA-A,LCK,LCP2,PIK3CG,PTPN6,SYK,TLR9,ZAP70			Atherosclerosis Signaling	1.86	0.0614	NaN	ALOX12B,CCL2,ICAM1,IL1A,ITGB2,LYZ,TGFB1
Role of JAK1 and JAK3 in γc Cytokine Signaling	1.82	0.143	NaN	BLNK,FES,IL15RA,IL21R,IL2RG,PIK3CG,SOCS1,SOCS3,SYK,TLR9			IL-10 Signaling	1.8	0.0758	NaN	CD14,FCGR2A,FCGR2B,HMOX1,IL1A
Gαq Signaling	1.82	0.114	3.153	BTK,CALCR,CHRM3,GNA15,GNG4,GRM5,HMOX1,HTR2A,HTR2C,PIK3CG,PLCB2,PLCG2,PLD3,PLD4,RGS4,RHOV,ROCK2,TLR9			CTLA4 Signaling in Cytotoxic T Lymphocytes	1.79	0.0659	NaN	B2M,CD86,FCER1G,HLA-A,PPM1J,PTPN6
Systemic Lupus Erythematosus Signaling	1.8	0.11	NaN	BDKRB2,CD22,CD72,CD86,FCER1G,FCGR1A,FCGR2A,FCGR2B,FCGR3A/FCGR3B,HLA-A,HLA-E,IL33,INPP5D,LCK,PIK3CG,PLCG2,PTPN6,PTPRC,TLR7,TLR9			Role of Macrophages, Fibroblasts and Endothelial Cells in Rheumatoid Arthritis	1.74	0.043	NaN	CCL2,CCL5,FCGR1A,FCGR3A/FCGR3B,ICAM1,IL1A,PRKCD,TGFB1,TLR1,Tlr13,TLR2,TLR7,WNT10A
Production of Nitric Oxide and Reactive Oxygen Species in Macrophages	1.77	0.109	3.771	APOE,CLU,CYBA,CYBB,IRF1,IRF8,LYZ,MAP3K13,NCF1,NCF2,NCF4,PIK3CG,PLCG2,PTPN6,RHOV,SPI1,TLR2,TLR9,TNFRSF1A,TNFRSF1B			PKCθ Signaling in T Lymphocytes	1.68	0.0526	2.828	CD86,FCER1G,HLA-A,HLA-DOA,HLA-DQA1,HLA-DRB5,RAC2,VAV1
Prostanoid Biosynthesis	1.76	0.333	NaN	HPGDS,PTGS1,TBXAS1			Cytotoxic T Lymphocyte-mediated Apoptosis of Target Cells	1.67	0.111	NaN	B2M,FCER1G,HLA-A
Colorectal Cancer Metastasis Signaling	1.76	0.102	2.858	ADCY7,FZD10,FZD2,GNG4,MMP12,MMP19,MMP2,MMP9,MYC,PGF,PIK3CG,PTGER4,RHOV,TCF7L2,TGFB1,TGFBR1,Tlr13,TLR2,TLR3,TLR7,TLR9,TNFRSF1A,WNT2B,WNT7B,WNT9B			Acute Phase Response Signaling	1.59	0.0506	2.236	A2M,C3,C4A/C4B,HMOX1,IL1A,OSMR,SERPINA3,SERPINF2
Fc Epsilon RI Signaling	1.75	0.122	1.604	BTK,FCER1G,INPP5D,LCP2,PIK3CG,PLA2G3,PLA2G4B,PLA2G4C,PLA2G5,PLCG2,RAC2,SYK,TLR9,VAV1			IL-8 Signaling	1.57	0.0474	2.333	CYBB,HMOX1,ICAM1,ITGAX,ITGB2,NCF2,PLD4,PRKCD,RAC2
MIF-mediated Glucocorticoid Regulation	1.73	0.182	0	CD14,CD74,PLA2G3,PLA2G4B,PLA2G4C,PLA2G5			GP6 Signaling Pathway	1.56	0.0534	1.134	APBB1IP,BTK,COL24A1,Col6a4,COL6A5,FCER1G,PRKCD
PKCθ Signaling in T Lymphocytes	1.67	0.112	3.5	CACNA1H,CD86,FCER1G,HLA-A,HLA-DMA,HLA-DQA1,HLA-DQB1,HLA-DRB5,LCK,LCP2,MAP3K13,PIK3CG,PLCG2,RAC2,TLR9,VAV1,ZAP70			Choline Biosynthesis III	1.55	0.167	NaN	HMOX1,PLD4
Differential Regulation of Cytokine Production in Intestinal Epithelial Cells by IL-17A and IL-17F	1.66	0.235	NaN	CCL2,CCL4,CCL5,LCN2			VDR/RXR Activation	1.52	0.0641	NaN	BGLAP,CCL5,CD14,CXCL10,PRKCD
Gαs Signaling	1.65	0.121	1.732	ADCY7,ADORA2B,CHRM3,CRHR1,GNG4,HCK,HTR7,OPRK1,PTGER4,PTH1R,RAPGEF3,RYR1,VIPR2			Aryl Hydrocarbon Receptor Signaling	1.51	0.0522	NaN	ALDH3A1,CTSD,DCT,HSPB1,HSPB2,IL1A,TGFB1
Catecholamine Biosynthesis	1.63	0.5	NaN	DBH,DDC			Neuroprotective Role of THOP1 in Alzheimer's Disease	1.5	0.0566	-1.342	CTRL,GZMK,HLA-A,PRSS16,SERPINA3,TPP1
Ketogenesis	1.63	0.3	NaN	ACAT2,BDH2,HMGCS2			Circadian Rhythm Signaling	1.44	0.0909	NaN	PER1,PER2,VIPR2
LPS/IL-1 Mediated Inhibition of RXR Function	1.62	0.104	1.633	ABCC3,ACSL5,ALDH1A1,ALDH1B1,ALDH3A1,APOE,CD14,CPT1B,FABP5,HMGCS2,HS3ST2,HS3ST3B1,HS3ST4,HS6ST3,IL1R2,IL33,MGMT,NDST4,SLC27A3,TNFRSF1A,TNFRSF1B			MIF-mediated Glucocorticoid Regulation	1.44	0.0909	NaN	CD14,CD74,LY96
OX40 Signaling Pathway	1.56	0.136	NaN	B2M,FCER1G,H2-T24,HLA-A,HLA-DMA,HLA-DQA1,HLA-DQB1,HLA-DRB5,HLA-E			Osteoarthritis Pathway	1.4	0.0441	1	AGER,BGLAP,CASP4,CCN4,FGF18,MMP12,SP7,TGFB1,TLR2
Chemokine Signaling	1.56	0.136	2.333	CCL2,CCL4,CCL5,CCR5,CXCR4,PIK3CG,PLCB2,PLCG2,ROCK2			NF-κB Signaling	1.39	0.0462	2.121	EIF2AK2,FCER1G,IL1A,NGF,SIGIRR,TLR1,TLR2,TLR7
Cdc42 Signaling	1.51	0.111	2.646	ARPC1B,B2M,FCER1G,H2-T24,HLA-A,HLA-DMA,HLA-DQA1,HLA-DQB1,HLA-DRB5,HLA-E,IQGAP2,ITGA5,MYL4,VAV1,WAS			Asparagine Degradation I	1.36	0.5	NaN	ASPG
Inflammasome pathway	1.49	0.211	2	AIM2,NAIP,PANX1,PYCARD			Inhibition of Matrix Metalloproteases	1.31	0.0811	NaN	A2M,MMP12,TIMP1
FcγRIIB Signaling in B Lymphocytes	1.48	0.127	1.414	BLNK,BTK,CACNA1H,DOK1,FCGR2B,INPP5D,PIK3CG,PLCG2,SYK,TLR9
p38 MAPK Signaling	1.48	0.115	1.387	IL1R2,IL33,MAPKAPK5,MYC,PLA2G3,PLA2G4B,PLA2G4C,PLA2G5,TGFB1,TGFBR1,TIFA,TNFRSF1A,TNFRSF1B
Calcium-induced T Lymphocyte Apoptosis	1.47	0.138	2.646	FCER1G,HLA-A,HLA-DMA,HLA-DQA1,HLA-DQB1,HLA-DRB5,LCK,ZAP70
Antioxidant Action of Vitamin C	1.47	0.118	-0.302	HMOX1,PLA2G3,PLA2G4B,PLA2G4C,PLA2G5,PLCB2,PLCG2,PLCH2,PLCL2,PLD3,PLD4,SLC2A4
Glioma Invasiveness Signaling	1.45	0.13	1	CD44,MMP2,MMP9,PIK3CG,PLAU,RHOV,TIMP1,TIMP2,TLR9
MSP-RON Signaling Pathway	1.45	0.13	NaN	CCL2,CSF1,ITGAM,ITGB2,KLK6,KLK8,PIK3CG,TLR2,TLR9
Serotonin and Melatonin Biosynthesis	1.43	0.4	NaN	DDC,TPH2
Lipid Antigen Presentation by CD1	1.42	0.2	NaN	AP1G2,B2M,CD1D,FCER1G
Choline Biosynthesis III	1.4	0.25	NaN	HMOX1,PLD3,PLD4
IL-8 Signaling	1.37	0.1	3.3	CYBB,GNG4,HMOX1,ICAM1,ITGAM,ITGAX,ITGB2,MMP2,MMP9,NCF2,PGF,PIK3CG,PLCB2,PLD3,PLD4,RAC2,RHOV,ROCK2,TLR9
Role of PKR in Interferon Induction and Antiviral Response	1.36	0.15	NaN	BID,FCGR1A,IRF1,RNASEL,TLR3,TNFRSF1A
Osteoarthritis Pathway	1.34	0.098	1.886	CASP4,CNMD,COL2A1,FGF2,FZD10,FZD2,IL1R2,ITGA5,MMP12,MMP9,PGF,PTH1R,S1PR3,SPP1,TCF7L2,TGFB1,TGFBR1,TLR2,TNFRSF1A,TNFRSF1B
Nur77 Signaling in T Lymphocytes	1.33	0.137	NaN	CD86,FCER1G,HLA-A,HLA-DMA,HLA-DQA1,HLA-DQB1,HLA-DRB5
D-myo-inositol-5-phosphate Metabolism	1.33	0.103	NaN	DOT1L,DUSP5,EYA4,HACD2,PDCD1,PHOSPHO1,PLCB2,PLCG2,PLCH2,PLD4,PTPN6,PTPRC,PTPRF,PTPRJ,PTPRO,SOCS3
NAD biosynthesis II (from tryptophan)	1.31	0.231	NaN	AFMID,QPRT,TDO2
MIF Regulation of Innate Immunity	1.31	0.146	0	CD14,CD74,PLA2G3,PLA2G4B,PLA2G4C,PLA2G5
3-phosphoinositide Biosynthesis	1.31	0.0984	NaN	CD86,DOT1L,DUSP5,EYA4,HACD2,LCK,MET,PDCD1,PHOSPHO1,PIK3AP1,PIK3CG,PTPN6,PTPRC,PTPRF,PTPRJ,PTPRO,SOCS3,TLR9,VAV1
Synaptic Long Term Depression	1.29	0.101	0.243	CACNA1H,CRH,CRHR1,GNA15,GRM2,GRM5,NPR3,PLA2G3,PLA2G4B,PLA2G4C,PLA2G5,PLCB2,PLCG2,PLCH2,PLCL2,PRKG2,RYR1
Axonal Guidance Signaling	1.29	0.086	NaN	ARPC1B,BDNF,BMP1,CXCR4,ECEL1,EPHA5,FES,FZD10,FZD2,GNA15,GNG4,ITGA5,MET,MMP2,MMP9,MYL4,NGEF,NRP1,NTRK3,PAK6,PGF,PIK3CG,PLCB2,PLCG2,PLCH2,PLCL2,PLXNA3,PXN,RAC2,ROCK2,SEMA3B,SLIT1,TLR9,TUBB6,WAS,WNT2B,WNT7B,WNT9B
© 2000-2021 QIAGEN. All rights reserved.
