# Supplementary material for: Brain transcriptome analysis of a CLN2 mouse model as a function of disease progression
Source: J Neuroinflammation. 2021 Nov 8;18:262. doi: 10.1186/s12974-021-02302-z (PMC8576919; doi:10.1186/s12974-021-02302-z)
Supplement: Supplementary file 10 — Additional file 10. Neurological Disease Network identified by IPA analysis affected in the Tpp1−/− brain. DEG involved in each category are included. Each age data set is a different excel sheet. [file 12974_2021_2302_MOESM10_ESM.xlsx]

## Sheet: Sheet1
Additional File 10. Neurological Disease Network identified by IPA analysis affected in the Tpp1-/- brain. DEG involved in each category are included. Each age data set is a different excel sheet.

## Sheet: 2mo
2000-2020 QIAGEN. All rights reserved.
Neurological Disease Network at 2 month
Categories	Diseases or Functions Annotation	p-value	Predicted Activation State	Activation z-score	Molecules	# Molecules
Cell Morphology,Nervous System Development and Function,Neurological Disease,Tissue Morphology	Abnormal morphology of serotonergic neurons	0.000366			SLC6A4,TPH2	2
Nervous System Development and Function,Neurological Disease	Abnormal morphology of nervous system	0.000654			EGR2,EN1,EN2,GBX1,HIPK2,HSPG2,IGF2,LHX1,LHX5,NPAS4,SHC3,SLC4A5,SLC6A4,SOSTDC1,STON2,TPH2,TPP1	17
Nervous System Development and Function,Neurological Disease,Organ Morphology,Organismal Development,Organismal Injury and Abnormalities	Lack of cerebellum	0.000763			EN1,EN2	2
Neurological Disease,Psychological Disorders	Sleep Disorders	0.000971			FOS,SLC6A4,TPH2	3
Neurological Disease	Motor dysfunction or movement disorder	0.00332		-0.156	EGR2,EN2,FOS,GBX1,IGF2,NHLH2,NPAS4,NR4A1,Prg4,TFAP2B,TPP1	11
Endocrine System Disorders,Metabolic Disease,Neurological Disease,Organismal Injury and Abnormalities	Hypothyroidism of central nervous system	0.00612			DIO3	1
Cell Death and Survival,Cellular Compromise,Neurological Disease,Organismal Injury and Abnormalities,Tissue Morphology	Neurodegeneration of CA1 neuron	0.00612			PTGS2	1
Nervous System Development and Function,Neurological Disease	Abnormal function of autonomic nervous system	0.00655			NHLH2,TPH2	2
Cell Morphology,Nervous System Development and Function,Neurological Disease,Tissue Morphology	Abnormal morphology of neurons	0.0066			GBX1,HIPK2,HSPG2,NPAS4,SHC3,SLC4A5,SLC6A4,STON2,TPH2,TPP1	10
Cell Death and Survival,Neurological Disease,Organismal Injury and Abnormalities	Apoptosis of cerebral cortex cells	0.00678			KL,PTGS2,SHC3	3
Neurological Disease	Abnormality of peripheral nervous system	0.0114			EGR2,EN1,NHLH2,SOSTDC1,TPH2	5
Cell Death and Survival,Neurological Disease,Organismal Injury and Abnormalities	Cell death of cerebral cortex cells	0.0116		-1.192	KL,NPAS4,PTGS2,SHC3	4
Nervous System Development and Function,Neurological Disease	Lack of oculomotor nerve	0.0122			EN1	1
Nervous System Development and Function,Neurological Disease	Lack of trochlear nerve	0.0122			EN1	1
Cell Death and Survival,Cellular Compromise,Neurological Disease,Tissue Morphology	Neurodegeneration of interneurons	0.0122			PTGS2	1
Nervous System Development and Function,Neurological Disease,Organ Morphology,Organismal Development,Organismal Injury and Abnormalities	Abnormal morphology of choroid plexus	0.0126			EN1,LHX5	2
Neurological Disease	Touch abnormality	0.0135			PTGS2,TRPM3	2
Cell Death and Survival,Cell Morphology,Nervous System Development and Function,Neurological Disease,Tissue Morphology	Loss of sensory neurons	0.0154			SHC3,SLC4A5	2
Neurological Disease	Gait disturbance	0.0175			GBX1,IGF2,Prg4,TPP1	4
Neurological Disease,Organismal Injury and Abnormalities	Seizures	7.6e-10	Increased	2.121	BAIAP3,CHRNA4,DRD2,ELFN1,FOS,GABRA5,GFRA1,GRM5,HTR1A,HTR7,KCNA4,KCNC2,KCNIP2,NGFR,NPY5R,PNOC,Pou3f1,SEMA3F,SLC13A1,TAC1,TPP1	21
Hereditary Disorder,Neurological Disease,Organismal Injury and Abnormalities,Psychological Disorders,Skeletal and Muscular Disorders	Huntington's Disease	2.19e-09			ADCY7,BASP1,BCL11B,CPNE5,DRD2,FOS,GPR83,JUNB,KCNIP2,KCNJ4,MEIS2,NGEF,Nrgn,OPRK1,PTPN5,RASD2,RASGRP2,SST	18
Neurological Disease	Dyskinesia	3.36e-09			ADCY7,BASP1,BCL11B,CPNE5,DRD2,FOS,GPR83,JUNB,KCNIP2,KCNJ4,MEIS2,NGEF,NPTX2,Nrgn,OPRK1,PTPN5,RASD2,RASGRP2,SST	19
Neurological Disease,Skeletal and Muscular Disorders	Neuromuscular disease	3.85e-09			ADCY7,BASP1,BCL11B,CPNE5,DRD2,FOS,GPR83,JUNB,KCNIP2,KCNJ4,MEIS2,NGEF,NGFR,Nrgn,OPRK1,PTPN5,RASD2,RASGRP2,SST	19
Neurological Disease,Organismal Injury and Abnormalities,Psychological Disorders	Disorder of basal ganglia	6.56e-09			ADCY7,BASP1,BCL11B,CPNE5,DRD2,FOS,GPR83,JUNB,KCNIP2,KCNJ4,LHX2,MEIS2,NGEF,Nrgn,OPRK1,PTPN5,RASD2,RASGRP2,SST	19
Neurological Disease	Neurological signs	4.25e-08			ADCY7,BASP1,BCL11B,CPNE5,DRD2,FOS,GPR83,JUNB,KCNIP2,KCNJ4,MEIS2,MME,NGEF,NPTX2,Nrgn,OPRK1,PTPN5,RASD2,RASGRP2,SST	20
Neurological Disease	Motor dysfunction or movement disorder	3.82e-07		0.763	ADCY7,BASP1,BCL11B,CHRNA4,CPNE5,DRD2,EGR3,FOS,GPR83,JUNB,KCNC2,KCNIP2,KCNJ4,KLHL1,LCN2,MEIS2,NGEF,NGFR,NPAS4,NPTX2,Nrgn,OPRK1,Pou3f1,PTPN5,RASD2,RASGRP2,SLC17A6,SST,TPP1	29
Nervous System Development and Function,Neurological Disease	Abnormal morphology of nervous system	3.94e-07			ABCA4,CHAT,CHRNA4,COL25A1,DRD2,DUSP1,ECEL1,EGR3,ELFN1,EMX2,EN1,Foxp2,GATA3,GFRA1,GRM5,HAP1,IL34,KLHL1,LHX2,LRFN2,MEIS2,NGFR,NPAS4,NPY1R,NRARP,OTOF,PAK6,Pou3f1,POU4F1,POU4F2,SEMA3F,SLC17A6,SLC4A5,SOSTDC1,SOX11,SSTR1,STX1A,TCF7L2,TPP1,TTR	40
Neurological Disease	Movement Disorders	4.65e-07		0.426	ADCY7,BASP1,BCL11B,CHRNA4,CPNE5,DRD2,EGR3,FOS,GPR83,JUNB,KCNC2,KCNIP2,KCNJ4,KLHL1,LCN2,MEIS2,NGEF,NGFR,NPAS4,NPTX2,Nrgn,OPRK1,Pou3f1,PTPN5,RASD2,RASGRP2,SST,TPP1	28
Cell Morphology,Nervous System Development and Function,Neurological Disease,Tissue Morphology	Abnormal morphology of neurons	1.31e-06			CHAT,COL25A1,DRD2,DUSP1,ECEL1,EGR3,ELFN1,EMX2,Foxp2,GFRA1,GRM5,IL34,LRFN2,NGFR,NPAS4,NPY1R,OTOF,PAK6,Pou3f1,POU4F1,SLC17A6,SLC4A5,SOX11,SSTR1,STX1A,TPP1,TTR	27
Neurological Disease	Hyperinnervation	1.24e-05			CHAT,NGFR,SORCS2	3
Neurological Disease	Abnormality of peripheral nervous system	0.000105			CHRNA3,DUSP1,EGR3,EN1,GABRA5,GFRA1,MEIS2,NGFR,NPY1R,POU4F1,SEMA3F,SOSTDC1	12
Neurological Disease,Organismal Injury and Abnormalities	Hyperinnervation of frontal cortex	0.000215			NGFR,SORCS2	2
Nervous System Development and Function,Neurological Disease	Lack of trochlear nerve	0.000215			EN1,SEMA3F	2
Dermatological Diseases and Conditions,Neurological Disease,Organismal Injury and Abnormalities	Hyperesthesia	0.000294		-1.094	CCKBR,NPY1R,PDYN,PNOC,SLC17A6,TAC1,VGF	7
Dermatological Diseases and Conditions,Neurological Disease,Organismal Injury and Abnormalities	Hyperalgesia	0.000414		-1	CCKBR,NPY1R,PNOC,SLC17A6,TAC1,VGF	6
Cell Morphology,Nervous System Development and Function,Neurological Disease,Tissue Morphology	Abnormal morphology of sensory neurons	0.000686			EMX2,NGFR,NPY1R,OTOF,POU4F1,SLC4A5,SOX11	7
Cell Death and Survival,Cell Morphology,Nervous System Development and Function,Neurological Disease,Tissue Morphology	Loss of sensory neurons	0.00105			NGFR,POU4F1,SLC4A5,SOX11	4
Neurological Disease	Abnormality of peripheral ganglia	0.00116			DUSP1,EGR3,GABRA5,GFRA1,MEIS2,NGFR,POU4F1,SOSTDC1	8
Nervous System Development and Function,Neurological Disease	Abnormal morphology of trigeminal ganglion	0.0015			MEIS2,NGFR,POU4F1,SOSTDC1	4
Nervous System Development and Function,Neurological Disease,Organ Morphology,Organismal Development,Organismal Injury and Abnormalities	Abnormal morphology of tectum mesencephali	0.00183			EMX2,NGFR,POU4F2	3
Nervous System Development and Function,Neurological Disease	Abnormal morphology of phrenic nerve	0.00183			CHAT,COL25A1,ECEL1	3
Nervous System Development and Function,Neurological Disease,Organ Morphology,Organismal Development,Organismal Injury and Abnormalities	Abnormal morphology of epithalamus	0.00209			POU4F1,SEMA3F	2
Nervous System Development and Function,Neurological Disease,Organ Morphology,Organismal Development,Organismal Injury and Abnormalities	Abnormal morphology of brain	0.0021			CHRNA4,DRD2,EMX2,EN1,Foxp2,GATA3,HAP1,KLHL1,LHX2,LRFN2,NGFR,NPY1R,POU4F1,POU4F2,SEMA3F,SLC17A6,SOX11,TCF7L2,TPP1	19
Cell Death and Survival,Neurological Disease,Organismal Injury and Abnormalities	Cell death of hippocampal cells	0.00227		0.083	DRD2,KL,NGFR,NPAS4	4
Nervous System Development and Function,Neurological Disease	Abnormal morphology of central nervous system	0.00297			CHRNA4,DRD2,EMX2,EN1,Foxp2,GATA3,GFRA1,HAP1,KLHL1,LHX2,LRFN2,NGFR,NPY1R,POU4F1,POU4F2,SEMA3F,SLC17A6,SOX11,TCF7L2,TPP1	20
Cell Death and Survival,Cell Morphology,Nervous System Development and Function,Neurological Disease,Tissue Morphology	Loss of neurons	0.00299			COL25A1,GFRA1,IL34,NGFR,POU4F1,SLC4A5,SOX11,TTR	8
Nervous System Development and Function,Neurological Disease	Abnormal morphology of autonomic nervous system	0.00311			GFRA1,NPY1R	2
Developmental Disorder,Nervous System Development and Function,Neurological Disease,Organ Morphology,Organismal Development,Organismal Injury and Abnormalities	Lack of hippocampus	0.00311			EMX2,LHX2	2
Nervous System Development and Function,Neurological Disease	Abnormal morphology of oculomotor nerve	0.00431			EN1,SEMA3F	2
Endocrine System Development and Function,Endocrine System Disorders,Nervous System Development and Function,Neurological Disease,Organ Morphology,Organismal Development,Organismal Injury and Abnormalities,Reproductive System Disease	Abnormal morphology of adenohypophysis	0.00447			DRD2,EMX2,TCF7L2	3
Cell Death and Survival,Neurological Disease,Organismal Injury and Abnormalities	Cell death of cerebral cortex cells	0.00527		-0.199	DRD2,KL,LCN2,NGB,NGFR,NPAS4,SERPINA3	7
Nervous System Development and Function,Neurological Disease	Abnormal morphology of trigeminal nerve	0.00708			GFRA1,MEIS2,POU4F1	3
Cell Morphology,Nervous System Development and Function,Neurological Disease,Tissue Morphology	Abnormal morphology of cholinergic neurons	0.00724			EGR3,NGFR	2
Nervous System Development and Function,Neurological Disease,Organ Morphology,Organismal Development,Organismal Injury and Abnormalities	Abnormal morphology of superior colliculus	0.00724			NGFR,POU4F2	2
Neurological Disease,Organismal Injury and Abnormalities	Epilepsy	0.0076		-0.254	FOS,GFRA1,KCNC2,TAC1	4
Neurological Disease,Organismal Injury and Abnormalities	Epileptic seizure	0.00865			GFRA1,KCNC2,TAC1	3
Cellular Assembly and Organization,Neurological Disease	Deposition of amyloid fibrils	0.00951			S100A9,SERPINA3,TTR	3
Cell Morphology,Cell-To-Cell Signaling and Interaction,Cellular Assembly and Organization,Nervous System Development and Function,Neurological Disease,Tissue Morphology	Abnormal morphology of synapse	0.0105			CHAT,ECEL1,LRFN2,OTOF,STX1A	5
Neurological Disease	Akinesia	0.0108			CHRNA4,DRD2	2
Nervous System Development and Function,Neurological Disease,Organ Morphology,Organismal Development,Organismal Injury and Abnormalities	Abnormal morphology of thalamus	0.0114			EMX2,POU4F1,SEMA3F	3
Neurological Disease	Degeneration of nervous system	0.012	Increased	2.156	COL25A1,GABRA5,HAP1,KL,KLHL1,MME,NGFR,NPAS4,POU4F2,PRPH,TPP1	11
Cell Death and Survival,Neurological Disease,Organismal Injury and Abnormalities	Cell death of hippocampal neurons	0.0124			DRD2,NGFR,NPAS4	3
Embryonic Development,Nervous System Development and Function,Neurological Disease,Ophthalmic Disease,Organ Development,Organ Morphology,Organismal Development,Organismal Injury and Abnormalities,Tissue Development,Visual System Development and Function	Abnormal morphology of ganglion cell layer	0.0145			NGFR,POU4F2,SLC4A5	3
Nervous System Development and Function,Neurological Disease,Organ Morphology,Organismal Development,Organismal Injury and Abnormalities	Abnormal morphology of subventricular zone	0.0145			EMX2,NPY1R,SOX11	3
Neurological Disease	Fragmentation of neurites	0.0147			HAP1	1
Neurological Disease,Skeletal and Muscular Disorders	Dystonia of forelimb	0.0147			CHRNA4	1
Cell Death and Survival,Cellular Compromise,Neurological Disease,Tissue Morphology	Degeneration of sympathetic axons	0.0147			NGFR	1
Neurological Disease,Skeletal and Muscular Disorders	Hyperinnervation of muscle	0.0147			CHAT	1
Neurological Disease	Glioma-like lesion	0.0147			NR2E1	1
Nervous System Development and Function,Neurological Disease,Organ Morphology,Organismal Development,Organismal Injury and Abnormalities	Abnormal morphology of lateral motor column	0.0147			GFRA1	1
Cell Morphology,Endocrine System Development and Function,Endocrine System Disorders,Nervous System Development and Function,Neurological Disease,Organ Morphology,Organismal Development,Organismal Injury and Abnormalities,Reproductive System Disease	Abnormal morphology of melanotrophs	0.0147			DRD2	1
Nervous System Development and Function,Neurological Disease	Abnormal morphology of parasympathetic nervous system	0.0147			GFRA1	1
Endocrine System Development and Function,Endocrine System Disorders,Nervous System Development and Function,Neurological Disease,Organ Morphology,Organismal Development,Organismal Injury and Abnormalities,Reproductive System Disease	Abnormal morphology of enlarged adenohypophysis	0.0147			TCF7L2	1
Neurological Disease,Ophthalmic Disease,Organismal Injury and Abnormalities	Abnormal visual pursuit	0.0147			POU4F2	1

## Sheet: 3mo
Neurological Disease Network at 3 month
Categories	Diseases or Functions Annotation	p-value	Predicted Activation State	Activation z-score	Molecules	# Molecules
Inflammatory Response,Neurological Disease	Inflammation of central nervous system	2.33e-11		-0.364	B2M,C3AR1,CCL3L3,CD86,CXCL10,FCGR2A,GFAP,GRN,IRF9,Irgm1,ITGAX,LGALS3,PTPRC,STAT1,TLR2,TYROBP,USP18	17
Inflammatory Disease,Inflammatory Response,Neurological Disease,Organismal Injury and Abnormalities	Encephalitis	1.56e-09		0.302	B2M,C3AR1,CD86,CXCL10,FCGR2A,GFAP,GRN,IRF9,Irgm1,ITGAX,LGALS3,PTPRC,STAT1,TYROBP,USP18	15
Neurological Disease	Dysmyelination	1.28e-06		0.2	C3AR1,CCL3L3,CD86,CXCL10,GFAP,TPP1,TYROBP	7
Immunological Disease,Inflammatory Disease,Inflammatory Response,Neurological Disease,Organismal Injury and Abnormalities	Experimental autoimmune encephalomyelitis	2.43e-06		1.625	B2M,C3AR1,CD86,CXCL10,FCGR2A,Irgm1,ITGAX,PTPRC,STAT1,TYROBP,USP18	11
Neurological Disease	Demyelination	1.02e-05		0.655	C3AR1,CCL3L3,CD86,CXCL10,GFAP,TPP1	6
Neurological Disease	Degeneration of nervous system	2.36e-05		-0.968	CYBB,GFAP,GRN,IRF9,OSMR,STAT1,TLR2,TPP1,TYROBP	9
Neurological Disease	Neurodegeneration	4.63e-05		-0.877	CYBB,GFAP,GRN,IRF9,OSMR,STAT1,TLR2,TPP1,TYROBP	9
Neurological Disease	Demyelination of nerves	6.93e-05		-1	C3AR1,CD86,CXCL10,TPP1	4
Cell Morphology,Nervous System Development and Function,Neurological Disease,Tissue Morphology	Abnormal morphology of dopaminergic neurons	0.000166			CYBB,GRN,LAG3	3
Cell Morphology,Nervous System Development and Function,Neurological Disease	Abnormal morphology of oligodendrocytes	0.000188			GFAP,PTPRC,TYROBP	3
Cell Morphology,Nervous System Development and Function,Neurological Disease	Abnormal morphology of neuroglia	0.000233			CD86,GFAP,PTPRC,TLR2,TYROBP	5
Neurological Disease,Organismal Injury and Abnormalities	Neurodegeneration of brain	0.000251		-0.394	CYBB,GFAP,IRF9,STAT1,TPP1	5
Neurological Disease	Thermal hypalgesia	0.000551			CCL3L3,TLR2	2
Metabolic Disease,Neurological Disease,Organismal Injury and Abnormalities	Amyloid load of hippocampus	0.000551			GFAP,GRN	2
Cardiovascular Disease,Neurological Disease	Disruption of blood-brain barrier	0.000551			GRN,TLR2	2
Neurological Disease,Organismal Injury and Abnormalities	Abnormal brain myelination	0.00107			CCL3L3,TYROBP	2
Immunological Disease,Neurological Disease,Skeletal and Muscular Disorders	Experimental autoimmune myasthenia gravis	0.00128			CD86,CTSS	2
Cancer,Neurological Disease,Organismal Injury and Abnormalities	Primitive neuroectodermal tumor	0.00175			BTG2,GFAP,LGALS3	3
Neurological Disease,Organismal Injury and Abnormalities	Wallerian degeneration	0.00176			CYBB,TLR2	2
Inflammatory Response,Neurological Disease	Inflammation of central nervous system	5.48e-13		0.147	B2M,C3,C3AR1,CCL3L3,CD44,CD86,CLEC5A,CXCL10,FCER1G,FCGR2A,GFAP,GRN,HAVCR2,HEXB,IL21R,ITGAX,LGALS3,NR4A2,PTPRC,TIMP1,TLR2,TNFRSF1A,TREM2,TYROBP	24
Inflammatory Disease,Inflammatory Response,Neurological Disease,Organismal Injury and Abnormalities	Encephalitis	8.68e-10		0.883	B2M,C3,C3AR1,CD44,CD86,CXCL10,FCER1G,FCGR2A,GFAP,GRN,HAVCR2,IL21R,ITGAX,LGALS3,NR4A2,PTPRC,TIMP1,TNFRSF1A,TREM2,TYROBP	20
Neurological Disease	Degeneration of nervous system	1.4e-07		-0.728	C3,CNR2,CTSD,CYBB,GFAP,GRN,HEXB,MPZ,NR4A2,NR4A3,OSMR,S1PR3,TLR2,TPP1,TYROBP	15
Immunological Disease,Inflammatory Disease,Inflammatory Response,Neurological Disease,Organismal Injury and Abnormalities	Experimental autoimmune encephalomyelitis	2.81e-07		1.51	B2M,C3,C3AR1,CD44,CD86,CXCL10,FCER1G,FCGR2A,HAVCR2,IL21R,ITGAX,NR4A2,PTPRC,TIMP1,TNFRSF1A,TYROBP	16
Neurological Disease	Neurodegeneration	4.23e-07		-0.726	C3,CNR2,CTSD,CYBB,GFAP,GRN,HEXB,MPZ,NR4A2,NR4A3,OSMR,S1PR3,TLR2,TPP1,TYROBP	15
Neurological Disease	Dysmyelination	6.92e-07		0.99	C3,C3AR1,CCL3L3,CD86,CXCL10,GFAP,MPZ,TPP1,TYROBP	9
Cell Morphology,Nervous System Development and Function,Neurological Disease	Abnormal morphology of neuroglia	7.42e-07			CD86,GFAP,GPR34,HEXA,HEXB,MPZ,PTPRC,TLR2,TYROBP	9
Developmental Disorder,Hereditary Disorder,Metabolic Disease,Neurological Disease,Organismal Injury and Abnormalities	GM2 gangliosidosis	2.11e-06			HEXA,HEXB,S1PR3	3
Neurological Disease	Demyelination	3.26e-06		1.381	C3,C3AR1,CCL3L3,CD86,CXCL10,GFAP,MPZ,TPP1	8
Cell Death and Survival,Cellular Compromise,Neurological Disease,Tissue Morphology	Degeneration of neurons	1.31e-05		-0.847	CNR2,CTSD,GRN,HEXB,MPZ,NR4A2,NR4A3,OSMR,S1PR3,TPP1,TYROBP	11
Neurological Disease	Motor dysfunction or movement disorder	1.39e-05		-0.033	B2M,CNR2,CTSD,CTSS,DBH,FOSB,FOXG1,GFAP,GLRA1,GRM2,HEXA,HEXB,LPL,MPZ,NR4A1,NR4A2,TIMP1,TPP1	18
Neurological Disease,Organismal Injury and Abnormalities	Seizures	1.66e-05		-0.679	C1QA,C3,CTSD,DBH,FCGR2B,FOSB,GLRA1,HEXA,HEXB,TNFRSF1A,TPP1	11
Cell Morphology,Nervous System Development and Function,Neurological Disease,Tissue Morphology	Abnormal morphology of neurons	2.67e-05			B2M,C1QA,C3,CNR2,CTSD,CYBB,GFAP,GRN,HEXA,HEXB,LAG3,MPZ,NR4A2,NTRK1,PTPRC,TPP1,TYROBP	17
Cell Morphology,Nervous System Development and Function,Neurological Disease,Tissue Morphology	Abnormal morphology of dopaminergic neurons	3.96e-05			CYBB,GRN,LAG3,NR4A2	4
Neurological Disease,Organismal Injury and Abnormalities	Edema of brain	3.96e-05		-1	CNR2,HMOX1,ITGB2,PLAU	4
Neurological Disease	Demyelination of nerves	4.79e-05		-0.2	C3AR1,CD86,CXCL10,MPZ,TPP1	5

## Sheet: 4 mo
Neurological Disease Network at 4 months
Categories	Diseases or Functions Annotation	p-value	Predicted Activation State	Activation z-score	Molecules	# Molecules
Inflammatory Response,Neurological Disease	Inflammation of central nervous system	1.44e-14		0.488	AGER,B2M,C3,C3AR1,CASP4,CCL3L3,CCL5,CD274,Cd59a,CD74,CD86,CLEC5A,CORT,CXCL10,EBI3,EGR2,FCER1G,FCGR2A,GFAP,HAVCR2,HLA-A,HLA-DQA1,IL21R,IL2RG,IRF9,Irgm1,ITGAX,LGALS3,Mt2,NGF,NLRP3,PTPRC,SPI1,STAT1,STAT4,TGFB1,TIMP1,TLR2,TREM2,TYROBP,USP18	41
Inflammatory Disease,Inflammatory Response,Neurological Disease,Organismal Injury and Abnormalities	Encephalitis	7.4e-13		0.72	AGER,B2M,C3,C3AR1,CASP4,CCL5,CD274,Cd59a,CD74,CD86,CORT,CXCL10,EBI3,EGR2,FCER1G,FCGR2A,GFAP,HAVCR2,HLA-A,HLA-DQA1,IL21R,IL2RG,IRF9,Irgm1,ITGAX,LGALS3,Mt2,NGF,NLRP3,PTPRC,SPI1,STAT1,STAT4,TGFB1,TIMP1,TREM2,TYROBP,USP18	38
Immunological Disease,Inflammatory Disease,Inflammatory Response,Neurological Disease,Organismal Injury and Abnormalities	Experimental autoimmune encephalomyelitis	2.35e-11		1.377	AGER,B2M,C3,C3AR1,CASP4,CCL5,CD274,Cd59a,CD74,CD86,CORT,CXCL10,EBI3,EGR2,FCER1G,FCGR2A,HAVCR2,HLA-A,HLA-DQA1,IL21R,IL2RG,Irgm1,ITGAX,Mt2,NGF,NLRP3,PTPRC,SPI1,STAT1,STAT4,TGFB1,TIMP1,TYROBP,USP18	34
Neurological Disease	Dysmyelination	1.19e-05		0.529	C3,C3AR1,CCL3L3,CCL5,Cd59a,CD86,CORT,CXCL10,GFAP,TGFB1,TPP1,TYROBP	12
Neurological Disease	Demyelination	2.69e-05		0.853	C3,C3AR1,CCL3L3,CCL5,Cd59a,CD86,CORT,CXCL10,GFAP,TGFB1,TPP1	11
Inflammatory Response,Neurological Disease	Inflammation of central nervous system	6.53e-12		-0.35	ADORA2B,ARG1,AXL,B2M,BCL6,C3,C3AR1,CASP4,CCL3L3,CCL5,CD1D,CD274,CD300LF,CD44,CD74,CD86,CLEC5A,CRH,CX3CR1,CXCL10,EBI3,EGR2,FCER1G,FCGR2A,GFAP,GRN,HAVCR2,HEXB,HLA-A,HLA-DMA,HLA-DQA1,HLA-DQB1,HLA-E,IL21R,IL2RG,IRF1,Irgm1,ITGAX,LCP2,LGALS1,LGALS3,MMP2,MMP9,Mt1,Mt2,NCF1,NLRP10,NPY,NR4A2,PDCD1,PTAFR,PTGER4,PTPRC,PYCARD,REL,SPI1,SPP1,STING1,TGFB1,TIMP1,TLR2,TLR3,TLR9,TNFRSF1A,TNFRSF1B,TREM2,TYROBP,UPP1,…	70
Inflammatory Disease,Inflammatory Response,Neurological Disease,Organismal Injury and Abnormalities	Encephalitis	3.48e-10		-0.207	ADORA2B,ARG1,AXL,B2M,BCL6,C3,C3AR1,CASP4,CCL5,CD1D,CD274,CD300LF,CD44,CD74,CD86,CRH,CX3CR1,CXCL10,EBI3,EGR2,FCER1G,FCGR2A,GFAP,GRN,HAVCR2,HLA-A,HLA-DMA,HLA-DQA1,HLA-DQB1,HLA-E,IL21R,IL2RG,IRF1,Irgm1,ITGAX,LCP2,LGALS1,LGALS3,MMP2,MMP9,Mt1,Mt2,NCF1,NLRP10,NPY,NR4A2,PDCD1,PTGER4,PTPRC,PYCARD,REL,SPI1,SPP1,STING1,TGFB1,TIMP1,TLR3,TLR9,TNFRSF1A,TNFRSF1B,TREM2,TYROBP,UPP1,USP18,VSIR	65
Immunological Disease,Inflammatory Disease,Inflammatory Response,Neurological Disease,Organismal Injury and Abnormalities	Experimental autoimmune encephalomyelitis	3.14e-09		0.082	ADORA2B,ARG1,AXL,B2M,BCL6,C3,C3AR1,CASP4,CCL5,CD1D,CD274,CD300LF,CD44,CD74,CD86,CRH,CX3CR1,CXCL10,EBI3,EGR2,FCER1G,FCGR2A,HAVCR2,HLA-A,HLA-DMA,HLA-DQA1,HLA-DQB1,HLA-E,IL21R,IL2RG,IRF1,Irgm1,ITGAX,LCP2,LGALS1,MMP2,MMP9,Mt1,Mt2,NCF1,NLRP10,NPY,NR4A2,PDCD1,PTGER4,PTPRC,PYCARD,REL,SPI1,SPP1,STING1,TGFB1,TIMP1,TLR9,TNFRSF1A,TNFRSF1B,TYROBP,USP18,VSIR	59
Neurological Disease,Organismal Injury and Abnormalities	Seizures	8.51e-09	Decreased	-2.88	ABCC8,BAIAP3,BID,BSN,C1QA,C3,CHRNA4,CTSD,DBH,DRD2,ELFN1,FCGR2B,FOSB,GABRA5,GAL,GFRA1,GLRA1,GRM5,HAS3,HEXA,HEXB,HTR1A,HTR2C,HTR7,IGSF9,KCNA4,KCNC2,KCNIP2,KLK8,Mt1,Mt2,MYC,NPY,PNOC,Pou3f1,RAPGEF3,RGS4,SERPINE2,SH3GL3,SLC10A4,SLC13A1,TAC1,TNFRSF1A,TNFRSF1B,TPP1	45
Neurological Disease,Organismal Injury and Abnormalities	Seizure disorder	1.28e-08	Decreased	-2.844	ABCC8,APOE,BAIAP3,BID,BSN,C1QA,C3,CHRNA4,CTSD,DBH,DRD2,ELFN1,FCGR2B,FOSB,GABRA5,GAL,GFRA1,GLRA1,GRM5,HAS3,HEXA,HEXB,HTR1A,HTR2C,HTR7,IGSF9,KCNA4,KCNC2,KCNIP2,KLK8,Mt1,Mt2,MYC,NPY,PNOC,Pou3f1,RAPGEF3,RGS4,SERPINE2,SH3GL3,SLC10A4,SLC13A1,TAC1,TNFRSF1A,TNFRSF1B,TPP1	46
